# Supplementary material for: 4-[4-(4-Chloro-1,2,5-thia­diazol-3-yl)phen­yl]morpholine
Source: IUCrdata. 2026 May 7;11(Pt 5):x260420. doi: 10.1107/S2414314626004207 (PMC13239004; doi:10.1107/S2414314626004207)
Supplement: Supplementary file 1 [file x-11-x260420-sup1.cif]

##############################################################################
#                                                                            #
# This CIF contains the data for a data article accepted for                 #
# publication in IUCrData. It conforms to the requirements of                #
# Notes for Authors for IUCrData, and has been                               #
# peer reviewed under the auspices of IUCrData.                              #
#                                                                            #
# Full details of the Crystallographic Information File format               #
# are given in the paper "The Crystallographic Information File (CIF):       #
# a New Standard Archive File for Crystallography" by S. R. Hall, F. H.      #
# Allen and I. D. Brown [Acta Cryst. (1991), A47, 655-685].                  #
#                                                                            #
# The current version of the core CIF dictionary is obtainable from          #
# ftp://ftp.iucr.org/pub/cif_core.dic.                                       #
#                                                                            #
# Software is freely available for graphical display of the structure(s)     #
# in this CIF. For information consult the CIF software page                 #
# http://www.iucr.org/resources/cif/software.                                #
#                                                                            #
# This file may be used for bona fide research purposes within the           #
# scientific community so long as proper attribution is given to the data    # 
# article from which it was obtained.                                        #
#                                                                            #
##############################################################################
data_I
_audit_creation_method
;
Olex2 1.5
(compiled 2026.03.20 svn.r2bc28608 for OlexSys, GUI svn.r7530)
;
_audit_block_code     GOD-GB-178-01_15895_PRP190_ImuS_100_K
_chemical_name_systematic
;
4-[4-(4-Chloro-1,2,5-thiadiazol-3-yl)phenyl]morpholine
;
_chemical_formula_moiety     'C12 H12 Cl N3 O S'
_chemical_formula_sum     'C12 H12 Cl N3 O S'
_chemical_formula_iupac     'C12 H12 Cl N3 O S'
_chemical_formula_weight     281.767
_space_group_crystal_system     orthorhombic
_space_group_name_H-M_alt     Pbca
_space_group_name_Hall     '-P 2ac 2ab'
loop_
    _space_group_symop_id
    _space_group_symop_operation_xyz
    1 x,y,z
    2 x+1/2,-y+1/2,-z
    3 -x,y+1/2,-z+1/2
    4 -x+1/2,-y,z+1/2
    5 -x,-y,-z
    6 -x-1/2,y-1/2,z
    7 x,-y-1/2,z-1/2
    8 x-1/2,y,-z-1/2
_cell_length_a     7.5584(4)
_cell_length_b     11.5187(6)
_cell_length_c     27.5229(16)
_cell_angle_alpha     90
_cell_angle_beta     90
_cell_angle_gamma     90
_cell_volume     2396.2(2)
_cell_formula_units_Z     8
_cell_measurement_reflns_used     9139
_cell_measurement_theta_min     2.96
_cell_measurement_theta_max     34.66
_cell_measurement_temperature     100(2)
_exptl_crystal_description     prism
_exptl_crystal_colour     yellow
_exptl_crystal_size_max     0.236
_exptl_crystal_size_mid     0.151
_exptl_crystal_size_min     0.100
_exptl_crystal_density_diffrn     1.562
_exptl_crystal_density_meas     ?
_exptl_crystal_density_method     ?
_exptl_crystal_F_000     1170.773
loop_
    _exptl_crystal_face_index_h
    _exptl_crystal_face_index_k
    _exptl_crystal_face_index_l
    _exptl_crystal_face_perp_dist
    -1.00 1.00 0.00 0.0400
    1.00 -1.00 0.00 0.0500
    0.00 0.00 -1.00 0.0100
    0.00 0.00 1.00 0.0750
    -1.00 -1.00 0.00 0.0500
    1.00 1.00 0.00 0.1100
    0.00 -1.00 0.00 0.0750
    0.00 1.00 0.00 0.0950
_exptl_absorpt_coefficient_mu     0.483
_exptl_absorpt_correction_type     gaussian
_exptl_absorpt_process_details     '(SADABS; Krause et al, 2015)'
_exptl_absorpt_correction_T_min     0.93294
_exptl_absorpt_correction_T_max     0.96336
_exptl_special_details
;
Crystal mounted on a MiTeGen loop using Perfluoropolyether PFO-XR75
;
_diffrn_ambient_temperature     100(2)
_diffrn_radiation_type     'Mo K\a'
_diffrn_radiation_wavelength     0.71073
_diffrn_radiation_source     'I\mS'
_diffrn_radiation_monochromator     'Incoatec Helios mirrors'
_diffrn_measurement_device_type     'Bruker Kappa Mach3 APEXII'
_diffrn_measurement_method     '\f- and \w-scans'
_diffrn_detector_area_resol_mean     66.67
loop_
    _diffrn_refln_index_h
    _diffrn_refln_index_k
    _diffrn_refln_index_l
    1 0 0
    1 0 0
    1 0 0
    1 0 0
    1 0 0
    -1 0 0
    -1 0 0
    -1 0 0
    -1 0 0
    -2 0 0
    -2 0 0
    -2 0 0
    2 0 0
    2 0 0
    2 0 0
    -2 0 0
    3 0 0
    3 0 0
    3 0 0
    -3 0 0
    3 0 0
    -3 0 0
    -3 0 0
    -3 0 0
    -4 0 0
    4 0 0
    -4 0 0
    -4 0 0
    4 0 0
    4 0 0
    -4 0 0
    4 0 0
    -5 0 0
    5 0 0
    -5 0 0
    -5 0 0
    5 0 0
    5 0 0
    -5 0 0
    5 0 0
    -6 0 0
    -6 0 0
    6 0 0
    -6 0 0
    -6 0 0
    -6 0 0
    6 0 0
    6 0 0
    7 0 0
    -7 0 0
    7 0 0
    7 0 0
    -7 0 0
    -7 0 0
    -7 0 0
    -8 0 0
    -8 0 0
    8 0 0
    8 0 0
    -8 0 0
    -9 0 0
    9 0 0
    -9 0 0
    9 0 0
    -10 0 0
    10 0 0
    10 0 0
    -10 0 0
    10 0 0
    11 0 0
    -11 0 0
    -11 0 0
    11 0 0
    12 0 0
    -12 0 0
    12 0 0
    0 1 0
    0 1 0
    0 -1 0
    0 1 0
    0 1 0
    0 -1 0
    0 1 0
    0 -1 0
    0 -1 0
    0 1 0
    1 1 0
    -1 1 0
    -1 1 0
    1 1 0
    -1 -1 0
    1 1 0
    1 1 0
    -1 1 0
    1 -1 0
    1 -1 0
    1 -1 0
    -1 1 0
    -1 -1 0
    1 -1 0
    1 -1 0
    -1 1 0
    -1 -1 0
    1 1 0
    1 1 0
    1 1 0
    -2 -1 0
    -2 1 0
    -2 1 0
    -2 1 0
    -2 -1 0
    2 -1 0
    2 -1 0
    2 -1 0
    2 -1 0
    2 -1 0
    2 1 0
    2 1 0
    -2 -1 0
    -2 1 0
    2 1 0
    -2 1 0
    -2 -1 0
    -3 1 0
    -3 -1 0
    3 -1 0
    3 -1 0
    3 -1 0
    -3 -1 0
    -3 -1 0
    3 1 0
    3 -1 0
    3 1 0
    3 1 0
    -3 -1 0
    -3 1 0
    3 -1 0
    -3 1 0
    -3 1 0
    3 1 0
    -4 1 0
    4 1 0
    4 -1 0
    -4 1 0
    -4 1 0
    4 1 0
    -4 -1 0
    -4 -1 0
    -4 -1 0
    4 1 0
    4 -1 0
    4 -1 0
    4 -1 0
    4 -1 0
    -4 -1 0
    4 1 0
    -4 1 0
    5 -1 0
    5 1 0
    5 1 0
    -5 -1 0
    -5 -1 0
    5 -1 0
    -5 1 0
    5 -1 0
    5 -1 0
    5 1 0
    -5 1 0
    -5 1 0
    5 1 0
    -5 1 0
    -5 -1 0
    -5 -1 0
    6 1 0
    -6 1 0
    6 -1 0
    6 1 0
    6 1 0
    6 -1 0
    -6 -1 0
    -6 1 0
    -6 1 0
    -6 1 0
    -6 1 0
    6 1 0
    6 -1 0
    -6 -1 0
    -6 -1 0
    -6 -1 0
    6 -1 0
    -6 1 0
    7 -1 0
    7 -1 0
    -7 1 0
    -7 1 0
    7 1 0
    -7 -1 0
    -7 1 0
    -7 -1 0
    -7 -1 0
    -7 -1 0
    7 -1 0
    -7 1 0
    7 1 0
    7 1 0
    -7 1 0
    7 -1 0
    -8 1 0
    8 1 0
    8 -1 0
    -8 -1 0
    -8 -1 0
    -8 1 0
    -8 -1 0
    8 1 0
    -8 1 0
    8 1 0
    8 -1 0
    8 -1 0
    9 -1 0
    -9 -1 0
    9 1 0
    9 1 0
    -9 1 0
    -9 1 0
    9 1 0
    -9 -1 0
    9 -1 0
    -9 1 0
    -10 1 0
    -10 -1 0
    -10 -1 0
    -10 1 0
    10 1 0
    10 -1 0
    10 1 0
    10 1 0
    11 -1 0
    -11 -1 0
    11 1 0
    -11 -1 0
    11 1 0
    11 -1 0
    11 1 0
    -11 1 0
    12 1 0
    12 1 0
    12 -1 0
    12 -1 0
    -12 1 0
    -12 -1 0
    0 2 0
    0 -2 0
    0 -2 0
    0 -2 0
    0 2 0
    0 2 0
    0 2 0
    0 2 0
    0 2 0
    0 2 0
    0 -2 0
    -1 -2 0
    1 -2 0
    -1 -2 0
    1 -2 0
    1 -2 0
    1 -2 0
    -1 2 0
    1 2 0
    -1 2 0
    -1 2 0
    1 2 0
    -1 2 0
    -1 -2 0
    -1 2 0
    1 2 0
    1 -2 0
    1 2 0
    1 2 0
    1 2 0
    1 2 0
    -1 2 0
    -2 2 0
    -2 2 0
    2 2 0
    -2 2 0
    2 -2 0
    2 2 0
    -2 -2 0
    2 2 0
    2 -2 0
    2 -2 0
    -2 2 0
    -2 -2 0
    -2 -2 0
    -2 2 0
    2 -2 0
    2 -2 0
    2 2 0
    2 2 0
    -2 2 0
    2 2 0
    3 2 0
    3 -2 0
    -3 2 0
    3 -2 0
    3 2 0
    -3 2 0
    -3 2 0
    -3 2 0
    -3 -2 0
    -3 2 0
    3 -2 0
    3 2 0
    -3 2 0
    3 2 0
    3 -2 0
    -3 -2 0
    -3 -2 0
    3 2 0
    3 -2 0
    3 2 0
    -4 2 0
    4 2 0
    4 -2 0
    4 -2 0
    -4 -2 0
    4 -2 0
    4 -2 0
    4 2 0
    -4 2 0
    -4 -2 0
    4 2 0
    -4 -2 0
    -4 2 0
    4 -2 0
    4 2 0
    -4 2 0
    -4 2 0
    4 2 0
    -5 2 0
    5 -2 0
    5 2 0
    -5 -2 0
    5 -2 0
    5 -2 0
    5 2 0
    5 -2 0
    -5 -2 0
    -5 2 0
    -5 2 0
    -5 2 0
    5 2 0
    5 2 0
    -5 2 0
    -5 -2 0
    5 2 0
    5 2 0
    -5 2 0
    5 -2 0
    -6 -2 0
    -6 -2 0
    6 -2 0
    6 2 0
    6 -2 0
    6 2 0
    6 2 0
    -6 2 0
    6 2 0
    -6 2 0
    6 -2 0
    -6 -2 0
    6 2 0
    -6 2 0
    -6 2 0
    -6 -2 0
    6 -2 0
    -6 2 0
    -6 2 0
    7 2 0
    -7 -2 0
    7 -2 0
    7 2 0
    7 2 0
    -7 2 0
    -7 -2 0
    -7 2 0
    -7 -2 0
    7 -2 0
    7 -2 0
    7 -2 0
    7 2 0
    -7 2 0
    -7 2 0
    -7 2 0
    8 -2 0
    -8 2 0
    -8 2 0
    -8 -2 0
    8 2 0
    8 -2 0
    8 -2 0
    8 2 0
    -8 2 0
    -8 -2 0
    8 2 0
    -8 2 0
    -9 2 0
    9 -2 0
    -9 -2 0
    9 2 0
    -9 2 0
    9 -2 0
    -9 2 0
    9 2 0
    9 2 0
    -9 -2 0
    -10 2 0
    10 2 0
    10 2 0
    10 -2 0
    -10 -2 0
    -10 -2 0
    10 2 0
    -11 2 0
    11 2 0
    -11 -2 0
    -11 -2 0
    11 -2 0
    11 2 0
    12 -2 0
    12 2 0
    -12 -2 0
    -12 2 0
    -12 -2 0
    12 -2 0
    0 -3 0
    0 3 0
    0 -3 0
    0 3 0
    0 3 0
    0 3 0
    0 -3 0
    0 3 0
    0 3 0
    0 3 0
    0 -3 0
    -1 -3 0
    -1 -3 0
    1 -3 0
    1 -3 0
    -1 3 0
    1 3 0
    1 3 0
    1 -3 0
    -1 3 0
    1 3 0
    -1 3 0
    1 3 0
    1 3 0
    1 3 0
    -1 3 0
    1 -3 0
    -1 3 0
    2 3 0
    -2 3 0
    2 3 0
    2 -3 0
    -2 3 0
    2 3 0
    2 -3 0
    -2 3 0
    2 3 0
    -2 3 0
    -2 3 0
    -2 -3 0
    2 3 0
    -2 -3 0
    -2 -3 0
    2 -3 0
    -2 3 0
    2 -3 0
    2 3 0
    2 -3 0
    -3 3 0
    -3 3 0
    3 3 0
    -3 3 0
    3 3 0
    3 -3 0
    3 -3 0
    -3 3 0
    3 3 0
    -3 -3 0
    3 3 0
    3 -3 0
    3 3 0
    -3 -3 0
    3 -3 0
    3 3 0
    -3 -3 0
    -3 3 0
    3 -3 0
    -3 3 0
    4 -3 0
    -4 -3 0
    -4 3 0
    -4 -3 0
    -4 3 0
    -4 3 0
    -4 3 0
    4 3 0
    -4 -3 0
    4 -3 0
    4 3 0
    -4 3 0
    4 3 0
    4 3 0
    4 3 0
    -4 3 0
    4 -3 0
    4 -3 0
    4 -3 0
    -4 3 0
    5 -3 0
    -5 -3 0
    -5 3 0
    5 -3 0
    -5 -3 0
    5 3 0
    5 3 0
    5 -3 0
    5 -3 0
    -5 -3 0
    -5 3 0
    5 3 0
    5 3 0
    -5 -3 0
    -5 3 0
    -5 3 0
    5 -3 0
    5 3 0
    5 3 0
    -5 3 0
    -5 3 0
    6 3 0
    -6 3 0
    6 3 0
    6 -3 0
    6 -3 0
    -6 3 0
    6 3 0
    -6 3 0
    -6 3 0
    6 3 0
    6 -3 0
    6 3 0
    -6 -3 0
    -6 -3 0
    -6 -3 0
    -6 3 0
    6 -3 0
    6 -3 0
    -6 -3 0
    -6 3 0
    -7 3 0
    -7 3 0
    -7 3 0
    -7 3 0
    -7 -3 0
    7 -3 0
    -7 3 0
    7 3 0
    7 -3 0
    7 3 0
    7 3 0
    7 -3 0
    -7 -3 0
    7 -3 0
    -8 3 0
    8 -3 0
    8 3 0
    -8 -3 0
    8 3 0
    8 3 0
    -8 3 0
    -8 3 0
    8 -3 0
    -8 -3 0
    -8 3 0
    -9 -3 0
    -9 3 0
    9 -3 0
    -9 -3 0
    9 3 0
    9 3 0
    -9 3 0
    10 -3 0
    10 3 0
    -10 -3 0
    -10 3 0
    10 3 0
    -10 -3 0
    -10 3 0
    11 3 0
    -11 -3 0
    11 -3 0
    -11 -3 0
    11 3 0
    -11 3 0
    -12 3 0
    -12 -3 0
    0 4 0
    0 4 0
    0 4 0
    0 -4 0
    0 -4 0
    0 4 0
    0 4 0
    0 4 0
    0 -4 0
    0 -4 0
    0 4 0
    1 4 0
    1 4 0
    -1 -4 0
    1 4 0
    -1 4 0
    1 -4 0
    -1 -4 0
    -1 4 0
    1 4 0
    1 4 0
    -1 4 0
    1 -4 0
    -1 -4 0
    1 4 0
    -1 4 0
    1 -4 0
    -1 4 0
    -1 4 0
    1 -4 0
    1 -4 0
    -1 4 0
    -1 4 0
    -2 4 0
    -2 -4 0
    2 4 0
    2 4 0
    2 -4 0
    -2 -4 0
    -2 4 0
    -2 -4 0
    2 -4 0
    2 -4 0
    2 4 0
    2 4 0
    -2 4 0
    2 4 0
    -2 4 0
    2 -4 0
    2 4 0
    -2 4 0
    2 4 0
    2 -4 0
    3 4 0
    -3 -4 0
    -3 4 0
    3 4 0
    -3 4 0
    -3 4 0
    3 4 0
    -3 4 0
    -3 -4 0
    3 4 0
    3 -4 0
    3 -4 0
    3 -4 0
    -3 -4 0
    3 -4 0
    3 4 0
    3 4 0
    -3 4 0
    -3 4 0
    3 -4 0
    -3 4 0
    4 4 0
    4 -4 0
    -4 -4 0
    4 4 0
    -4 4 0
    4 4 0
    4 -4 0
    -4 4 0
    -4 4 0
    4 4 0
    4 -4 0
    -4 4 0
    4 -4 0
    -4 -4 0
    4 4 0
    4 -4 0
    -4 4 0
    -4 4 0
    -4 4 0
    4 4 0
    -4 -4 0
    -5 4 0
    5 4 0
    -5 4 0
    5 -4 0
    -5 -4 0
    5 -4 0
    -5 4 0
    5 4 0
    -5 4 0
    -5 4 0
    -5 4 0
    5 4 0
    5 -4 0
    5 4 0
    -5 -4 0
    -5 4 0
    5 -4 0
    5 4 0
    5 -4 0
    -5 -4 0
    -5 -4 0
    6 -4 0
    6 4 0
    -6 4 0
    -6 -4 0
    6 4 0
    6 -4 0
    -6 4 0
    -6 -4 0
    -6 4 0
    -6 4 0
    6 4 0
    6 4 0
    -6 4 0
    -6 -4 0
    6 -4 0
    6 -4 0
    6 -4 0
    -6 4 0
    -6 -4 0
    7 -4 0
    7 4 0
    7 -4 0
    -7 4 0
    -7 4 0
    -7 4 0
    -7 4 0
    7 -4 0
    -7 -4 0
    -7 -4 0
    7 4 0
    -7 4 0
    7 -4 0
    -7 4 0
    7 -4 0
    -8 4 0
    8 4 0
    -8 -4 0
    8 4 0
    -8 -4 0
    -8 4 0
    8 -4 0
    9 -4 0
    9 4 0
    -9 4 0
    9 4 0
    -9 -4 0
    -9 -4 0
    -9 4 0
    -10 4 0
    10 4 0
    10 4 0
    -10 -4 0
    -10 4 0
    -10 -4 0
    10 -4 0
    -11 4 0
    11 4 0
    -11 -4 0
    -11 -4 0
    11 4 0
    11 -4 0
    0 -5 0
    0 5 0
    0 -5 0
    0 -5 0
    0 5 0
    0 5 0
    0 -5 0
    0 5 0
    0 5 0
    0 5 0
    0 5 0
    0 5 0
    1 -5 0
    1 5 0
    1 5 0
    1 5 0
    1 -5 0
    1 5 0
    -1 5 0
    1 5 0
    -1 5 0
    1 -5 0
    -1 5 0
    -1 5 0
    -1 -5 0
    1 -5 0
    1 5 0
    -1 -5 0
    -1 5 0
    1 -5 0
    -1 5 0
    -1 5 0
    1 5 0
    -1 -5 0
    2 5 0
    -2 5 0
    -2 5 0
    -2 -5 0
    2 5 0
    2 -5 0
    -2 5 0
    2 -5 0
    2 5 0
    2 -5 0
    2 5 0
    2 5 0
    2 5 0
    -2 -5 0
    -2 5 0
    2 -5 0
    -2 5 0
    2 5 0
    -2 -5 0
    -2 -5 0
    3 -5 0
    3 5 0
    -3 -5 0
    -3 -5 0
    -3 5 0
    -3 5 0
    -3 -5 0
    3 -5 0
    3 5 0
    -3 5 0
    -3 5 0
    3 5 0
    3 5 0
    -3 -5 0
    3 -5 0
    -3 5 0
    3 5 0
    3 5 0
    -3 5 0
    3 -5 0
    3 -5 0
    4 -5 0
    4 5 0
    4 -5 0
    -4 -5 0
    4 5 0
    4 5 0
    -4 5 0
    4 -5 0
    -4 -5 0
    -4 -5 0
    -4 -5 0
    4 5 0
    -4 5 0
    4 5 0
    -4 5 0
    4 -5 0
    4 -5 0
    -4 5 0
    -4 5 0
    -4 5 0
    4 5 0
    -4 5 0
    5 5 0
    5 -5 0
    -5 -5 0
    -5 5 0
    5 5 0
    -5 5 0
    -5 5 0
    5 -5 0
    -5 5 0
    -5 5 0
    5 -5 0
    -5 5 0
    5 5 0
    -5 -5 0
    5 -5 0
    5 -5 0
    -5 -5 0
    5 5 0
    5 5 0
    -5 5 0
    5 5 0
    -5 -5 0
    -6 5 0
    -6 5 0
    6 -5 0
    -6 5 0
    6 5 0
    6 -5 0
    6 5 0
    6 5 0
    6 -5 0
    -6 -5 0
    -6 -5 0
    -6 5 0
    -6 5 0
    6 5 0
    -6 -5 0
    6 -5 0
    -6 5 0
    6 -5 0
    -7 -5 0
    -7 5 0
    -7 5 0
    -7 -5 0
    -7 5 0
    7 -5 0
    7 5 0
    -7 5 0
    7 -5 0
    7 -5 0
    7 5 0
    -8 -5 0
    8 -5 0
    -8 5 0
    -8 5 0
    8 5 0
    8 5 0
    -8 -5 0
    -9 5 0
    9 5 0
    -9 -5 0
    -9 5 0
    -9 -5 0
    9 -5 0
    9 5 0
    -10 5 0
    -10 -5 0
    10 5 0
    -10 -5 0
    -10 5 0
    10 -5 0
    10 5 0
    -11 -5 0
    11 -5 0
    -11 -5 0
    11 5 0
    11 5 0
    -11 5 0
    0 6 0
    0 6 0
    0 6 0
    0 -6 0
    0 -6 0
    0 6 0
    0 6 0
    0 6 0
    0 6 0
    0 6 0
    0 -6 0
    1 6 0
    -1 6 0
    -1 -6 0
    1 6 0
    1 6 0
    1 6 0
    -1 6 0
    -1 6 0
    -1 -6 0
    -1 6 0
    1 6 0
    -1 6 0
    1 -6 0
    -1 6 0
    1 -6 0
    -1 -6 0
    1 -6 0
    1 6 0
    1 -6 0
    1 6 0
    1 -6 0
    2 6 0
    -2 -6 0
    2 -6 0
    -2 6 0
    2 6 0
    -2 6 0
    -2 6 0
    2 6 0
    -2 6 0
    -2 -6 0
    2 6 0
    2 -6 0
    -2 6 0
    -2 -6 0
    -2 -6 0
    2 6 0
    2 6 0
    -2 6 0
    -2 6 0
    -2 6 0
    2 -6 0
    2 -6 0
    2 6 0
    3 6 0
    -3 6 0
    -3 -6 0
    -3 6 0
    3 6 0
    -3 -6 0
    -3 6 0
    3 -6 0
    -3 6 0
    3 6 0
    3 6 0
    3 6 0
    3 -6 0
    -3 -6 0
    -3 -6 0
    3 -6 0
    -3 6 0
    -3 6 0
    3 6 0
    3 -6 0
    4 -6 0
    4 -6 0
    4 6 0
    -4 6 0
    -4 6 0
    -4 6 0
    4 -6 0
    -4 -6 0
    -4 -6 0
    -4 6 0
    -4 6 0
    4 -6 0
    4 6 0
    -4 6 0
    -4 -6 0
    4 6 0
    4 6 0
    -4 -6 0
    4 -6 0
    4 6 0
    4 6 0
    -5 6 0
    5 6 0
    5 -6 0
    -5 6 0
    -5 -6 0
    -5 6 0
    -5 -6 0
    -5 6 0
    5 6 0
    5 6 0
    5 6 0
    -5 6 0
    -5 6 0
    5 -6 0
    -5 -6 0
    5 -6 0
    5 -6 0
    -5 -6 0
    -6 6 0
    -6 6 0
    -6 -6 0
    -6 6 0
    6 6 0
    6 -6 0
    6 -6 0
    -6 6 0
    6 -6 0
    -6 -6 0
    6 6 0
    -6 6 0
    -6 6 0
    -7 6 0
    -7 6 0
    -7 6 0
    7 6 0
    -7 -6 0
    -7 -6 0
    7 -6 0
    -7 6 0
    7 6 0
    7 -6 0
    7 -6 0
    -8 6 0
    8 6 0
    -8 -6 0
    8 6 0
    -8 6 0
    8 -6 0
    8 -6 0
    -8 -6 0
    9 -6 0
    9 6 0
    -9 -6 0
    -9 6 0
    -9 6 0
    -9 -6 0
    9 6 0
    -10 6 0
    -10 6 0
    10 6 0
    10 -6 0
    10 6 0
    -10 -6 0
    -10 -6 0
    -11 6 0
    11 6 0
    -11 6 0
    11 -6 0
    -11 -6 0
    -11 -6 0
    11 6 0
    0 7 0
    0 7 0
    0 -7 0
    0 7 0
    0 7 0
    0 7 0
    0 -7 0
    0 7 0
    0 -7 0
    0 -7 0
    0 7 0
    0 7 0
    -1 -7 0
    -1 7 0
    1 7 0
    1 -7 0
    -1 7 0
    -1 -7 0
    1 7 0
    -1 7 0
    1 7 0
    -1 7 0
    1 -7 0
    -1 7 0
    -1 -7 0
    1 -7 0
    1 7 0
    1 7 0
    1 7 0
    -1 7 0
    1 -7 0
    1 7 0
    1 -7 0
    -1 -7 0
    1 7 0
    2 7 0
    2 7 0
    -2 -7 0
    2 7 0
    2 7 0
    -2 7 0
    2 -7 0
    2 7 0
    -2 -7 0
    -2 7 0
    2 -7 0
    -2 7 0
    -2 7 0
    -2 7 0
    2 7 0
    -2 7 0
    2 -7 0
    2 -7 0
    -2 -7 0
    -2 -7 0
    2 7 0
    -2 7 0
    3 -7 0
    3 -7 0
    3 7 0
    -3 7 0
    -3 7 0
    3 -7 0
    -3 -7 0
    3 7 0
    3 7 0
    3 7 0
    -3 7 0
    -3 7 0
    -3 -7 0
    3 7 0
    -3 7 0
    -3 -7 0
    -3 7 0
    -3 -7 0
    3 7 0
    3 -7 0
    -3 7 0
    4 -7 0
    4 -7 0
    4 -7 0
    -4 7 0
    4 -7 0
    4 7 0
    -4 7 0
    -4 -7 0
    -4 7 0
    4 7 0
    -4 7 0
    -4 7 0
    -4 -7 0
    -4 -7 0
    -4 -7 0
    4 7 0
    -4 7 0
    4 7 0
    4 7 0
    5 -7 0
    5 7 0
    -5 7 0
    -5 -7 0
    5 -7 0
    -5 7 0
    -5 7 0
    -5 -7 0
    -5 7 0
    5 7 0
    -5 -7 0
    5 7 0
    5 7 0
    -5 7 0
    5 -7 0
    5 7 0
    5 -7 0
    -5 7 0
    -6 7 0
    6 -7 0
    6 -7 0
    -6 7 0
    6 7 0
    6 -7 0
    -6 -7 0
    -6 7 0
    -6 7 0
    6 7 0
    -6 -7 0
    -6 7 0
    -7 7 0
    7 7 0
    7 7 0
    -7 7 0
    -7 7 0
    7 -7 0
    -7 -7 0
    -7 -7 0
    7 -7 0
    8 7 0
    -8 7 0
    8 -7 0
    8 -7 0
    -8 7 0
    -8 -7 0
    8 7 0
    -8 -7 0
    -9 -7 0
    9 7 0
    -9 -7 0
    -9 7 0
    9 -7 0
    9 7 0
    -9 7 0
    10 7 0
    10 -7 0
    -10 -7 0
    -10 7 0
    -10 7 0
    10 7 0
    -10 -7 0
    11 7 0
    -11 -7 0
    11 -7 0
    -11 7 0
    -11 7 0
    11 7 0
    -11 -7 0
    0 8 0
    0 8 0
    0 8 0
    0 -8 0
    0 8 0
    0 -8 0
    0 8 0
    0 8 0
    0 -8 0
    0 -8 0
    0 8 0
    0 8 0
    1 8 0
    -1 8 0
    1 8 0
    -1 8 0
    1 8 0
    -1 8 0
    -1 -8 0
    1 8 0
    -1 -8 0
    1 -8 0
    1 8 0
    1 -8 0
    -1 8 0
    1 8 0
    1 -8 0
    -1 8 0
    -1 -8 0
    1 8 0
    1 -8 0
    1 -8 0
    -1 8 0
    -1 -8 0
    1 8 0
    -2 -8 0
    2 -8 0
    -2 -8 0
    -2 -8 0
    2 8 0
    -2 8 0
    2 -8 0
    2 -8 0
    2 -8 0
    2 8 0
    -2 8 0
    -2 8 0
    2 8 0
    2 8 0
    -2 8 0
    2 8 0
    -2 8 0
    -2 8 0
    2 8 0
    -2 8 0
    2 8 0
    -2 -8 0
    -3 8 0
    -3 8 0
    3 8 0
    -3 8 0
    3 8 0
    -3 -8 0
    -3 8 0
    3 8 0
    -3 -8 0
    -3 8 0
    -3 -8 0
    3 8 0
    3 -8 0
    -3 8 0
    3 -8 0
    3 8 0
    3 8 0
    3 -8 0
    -3 8 0
    -3 -8 0
    3 -8 0
    -4 8 0
    -4 8 0
    -4 -8 0
    -4 8 0
    4 -8 0
    4 -8 0
    4 8 0
    4 -8 0
    -4 8 0
    -4 8 0
    4 -8 0
    -4 -8 0
    4 8 0
    4 8 0
    -4 8 0
    4 8 0
    4 8 0
    -4 -8 0
    -4 -8 0
    4 8 0
    -5 -8 0
    5 8 0
    5 -8 0
    -5 8 0
    -5 8 0
    -5 -8 0
    -5 8 0
    5 -8 0
    -5 -8 0
    5 8 0
    5 8 0
    -5 8 0
    5 -8 0
    -5 8 0
    -6 8 0
    -6 8 0
    6 -8 0
    -6 -8 0
    -6 -8 0
    -6 8 0
    -6 8 0
    6 8 0
    6 8 0
    6 -8 0
    -7 -8 0
    7 8 0
    -7 -8 0
    -7 8 0
    7 8 0
    -7 8 0
    -7 8 0
    7 -8 0
    7 -8 0
    8 -8 0
    -8 -8 0
    -8 -8 0
    -8 8 0
    8 8 0
    -8 8 0
    8 -8 0
    8 8 0
    -9 8 0
    9 -8 0
    -9 -8 0
    9 8 0
    9 -8 0
    9 8 0
    -9 8 0
    -9 -8 0
    -10 8 0
    10 -8 0
    10 8 0
    -10 -8 0
    10 8 0
    -10 8 0
    -10 -8 0
    0 -9 0
    0 9 0
    0 -9 0
    0 9 0
    0 -9 0
    0 9 0
    0 9 0
    0 -9 0
    0 9 0
    0 9 0
    0 9 0
    0 9 0
    -1 -9 0
    -1 -9 0
    1 -9 0
    -1 -9 0
    1 9 0
    1 -9 0
    -1 9 0
    1 9 0
    -1 -9 0
    1 -9 0
    -1 9 0
    1 9 0
    1 9 0
    -1 9 0
    -1 9 0
    -1 9 0
    1 9 0
    -1 9 0
    1 9 0
    1 -9 0
    1 9 0
    1 9 0
    2 -9 0
    -2 -9 0
    -2 9 0
    2 9 0
    2 9 0
    2 9 0
    -2 -9 0
    -2 -9 0
    2 9 0
    -2 9 0
    -2 9 0
    2 -9 0
    2 -9 0
    2 9 0
    -2 9 0
    2 9 0
    -2 9 0
    -2 -9 0
    2 -9 0
    2 9 0
    -2 9 0
    -3 -9 0
    3 9 0
    3 9 0
    -3 -9 0
    -3 9 0
    3 -9 0
    -3 9 0
    3 9 0
    3 -9 0
    3 9 0
    -3 9 0
    3 9 0
    3 9 0
    -3 9 0
    -3 9 0
    -3 -9 0
    3 -9 0
    -3 -9 0
    3 9 0
    3 -9 0
    -3 9 0
    -4 9 0
    -4 9 0
    4 9 0
    4 9 0
    -4 -9 0
    -4 -9 0
    4 -9 0
    -4 9 0
    -4 9 0
    -4 -9 0
    4 9 0
    4 9 0
    -4 9 0
    4 9 0
    4 -9 0
    -5 9 0
    -5 9 0
    -5 9 0
    -5 -9 0
    5 -9 0
    5 9 0
    5 9 0
    5 -9 0
    -5 9 0
    5 9 0
    5 9 0
    -5 -9 0
    -5 9 0
    -6 9 0
    -6 9 0
    6 -9 0
    6 9 0
    -6 -9 0
    -6 -9 0
    -6 9 0
    6 9 0
    6 -9 0
    -6 9 0
    -7 -9 0
    -7 9 0
    -7 9 0
    -7 9 0
    7 -9 0
    7 -9 0
    7 9 0
    -7 -9 0
    -7 9 0
    -8 9 0
    -8 -9 0
    8 9 0
    8 -9 0
    -8 -9 0
    -8 9 0
    8 9 0
    8 -9 0
    -9 -9 0
    -9 9 0
    -9 9 0
    9 -9 0
    9 9 0
    9 9 0
    -9 -9 0
    9 -9 0
    10 9 0
    -10 -9 0
    -10 9 0
    10 -9 0
    -10 -9 0
    10 9 0
    -10 9 0
    0 10 0
    0 10 0
    0 10 0
    0 10 0
    0 10 0
    0 -10 0
    0 -10 0
    0 10 0
    0 10 0
    0 10 0
    0 -10 0
    0 -10 0
    1 10 0
    -1 10 0
    1 -10 0
    1 -10 0
    -1 10 0
    1 10 0
    -1 -10 0
    1 10 0
    1 10 0
    -1 10 0
    -1 -10 0
    -1 10 0
    1 -10 0
    1 -10 0
    1 -10 0
    -1 10 0
    1 10 0
    1 10 0
    1 10 0
    -1 -10 0
    -1 10 0
    -1 -10 0
    1 10 0
    -2 10 0
    -2 -10 0
    -2 -10 0
    -2 10 0
    2 -10 0
    -2 10 0
    2 10 0
    2 10 0
    2 -10 0
    2 -10 0
    2 10 0
    -2 10 0
    2 10 0
    2 10 0
    2 10 0
    2 10 0
    -2 -10 0
    -2 -10 0
    -2 10 0
    3 10 0
    3 10 0
    3 10 0
    3 -10 0
    -3 -10 0
    3 10 0
    -3 10 0
    -3 10 0
    -3 10 0
    -3 -10 0
    3 10 0
    3 -10 0
    -3 10 0
    4 10 0
    4 -10 0
    4 10 0
    4 10 0
    -4 10 0
    -4 -10 0
    -4 10 0
    -4 10 0
    4 -10 0
    -4 10 0
    4 10 0
    -4 -10 0
    -4 10 0
    -4 -10 0
    -5 10 0
    5 10 0
    -5 10 0
    -5 -10 0
    -5 10 0
    5 -10 0
    5 -10 0
    -5 10 0
    -5 -10 0
    5 10 0
    -5 10 0
    5 10 0
    -6 10 0
    -6 10 0
    6 -10 0
    -6 10 0
    -6 10 0
    -6 -10 0
    6 10 0
    6 -10 0
    6 10 0
    -6 10 0
    -6 -10 0
    -7 10 0
    -7 10 0
    -7 -10 0
    7 10 0
    7 10 0
    -7 10 0
    7 -10 0
    -7 10 0
    -7 -10 0
    7 -10 0
    -8 -10 0
    8 10 0
    8 -10 0
    -8 -10 0
    -8 10 0
    8 -10 0
    -8 10 0
    8 10 0
    9 -10 0
    9 10 0
    -9 10 0
    -9 -10 0
    -9 -10 0
    9 10 0
    -9 10 0
    -10 -10 0
    10 -10 0
    10 10 0
    -10 10 0
    -10 10 0
    10 10 0
    -10 -10 0
    0 11 0
    0 -11 0
    0 -11 0
    0 -11 0
    0 11 0
    0 11 0
    0 11 0
    0 11 0
    1 -11 0
    -1 -11 0
    1 -11 0
    -1 11 0
    -1 11 0
    1 11 0
    1 11 0
    -1 11 0
    1 11 0
    -1 11 0
    -1 -11 0
    -1 11 0
    1 11 0
    1 11 0
    -1 -11 0
    1 11 0
    2 11 0
    2 -11 0
    -2 -11 0
    -2 11 0
    -2 -11 0
    -2 11 0
    2 11 0
    -2 -11 0
    2 11 0
    2 11 0
    2 11 0
    -2 11 0
    2 -11 0
    -2 11 0
    3 -11 0
    3 11 0
    3 11 0
    3 11 0
    -3 11 0
    -3 -11 0
    -3 11 0
    3 -11 0
    -3 11 0
    -3 -11 0
    -3 11 0
    3 11 0
    -4 11 0
    4 11 0
    -4 11 0
    -4 -11 0
    4 -11 0
    -4 11 0
    4 11 0
    -4 11 0
    4 11 0
    4 -11 0
    -4 -11 0
    5 -11 0
    -5 11 0
    -5 -11 0
    -5 11 0
    -5 11 0
    -5 11 0
    5 11 0
    -5 11 0
    5 11 0
    5 -11 0
    5 11 0
    -5 -11 0
    -6 -11 0
    6 -11 0
    -6 -11 0
    -6 11 0
    -6 11 0
    6 -11 0
    -6 11 0
    6 11 0
    6 11 0
    -6 11 0
    -6 11 0
    7 11 0
    -7 -11 0
    -7 11 0
    7 -11 0
    7 -11 0
    -7 11 0
    -7 11 0
    7 11 0
    -7 -11 0
    -7 11 0
    -7 11 0
    -8 11 0
    8 11 0
    8 11 0
    -8 -11 0
    -8 -11 0
    8 -11 0
    -8 11 0
    -9 11 0
    9 -11 0
    9 11 0
    9 11 0
    -9 -11 0
    0 12 0
    0 12 0
    0 -12 0
    0 12 0
    0 12 0
    1 12 0
    1 12 0
    -1 -12 0
    -1 -12 0
    1 -12 0
    -1 -12 0
    1 12 0
    1 12 0
    -1 12 0
    1 -12 0
    -1 12 0
    1 12 0
    -1 12 0
    -2 -12 0
    2 12 0
    2 12 0
    -2 12 0
    2 -12 0
    2 -12 0
    -2 12 0
    2 12 0
    2 12 0
    -2 -12 0
    -2 12 0
    3 12 0
    3 -12 0
    -3 12 0
    3 -12 0
    -3 -12 0
    3 12 0
    -3 -12 0
    3 12 0
    -3 12 0
    -3 12 0
    -4 -12 0
    4 12 0
    -4 12 0
    4 12 0
    -4 12 0
    4 12 0
    4 -12 0
    -4 12 0
    4 -12 0
    -5 -12 0
    5 -12 0
    -5 12 0
    5 12 0
    5 12 0
    5 12 0
    -5 12 0
    -5 12 0
    5 -12 0
    -6 -12 0
    6 12 0
    -6 12 0
    6 -12 0
    -6 12 0
    6 -12 0
    6 12 0
    -6 12 0
    -7 12 0
    -7 12 0
    7 12 0
    -7 12 0
    7 -12 0
    -7 -12 0
    7 12 0
    7 -12 0
    -8 12 0
    8 12 0
    -8 12 0
    -8 -12 0
    8 12 0
    8 -12 0
    -9 -12 0
    9 12 0
    -9 12 0
    9 12 0
    9 -12 0
    0 13 0
    0 13 0
    0 -13 0
    0 -13 0
    -1 13 0
    -1 13 0
    1 13 0
    1 -13 0
    1 13 0
    -1 13 0
    -1 -13 0
    1 13 0
    1 13 0
    1 -13 0
    -2 -13 0
    -2 13 0
    2 13 0
    -2 -13 0
    -2 13 0
    2 -13 0
    2 13 0
    2 13 0
    -2 13 0
    2 13 0
    2 -13 0
    3 13 0
    3 13 0
    -3 -13 0
    -3 -13 0
    -3 13 0
    -3 13 0
    3 13 0
    3 -13 0
    -3 13 0
    3 -13 0
    -4 -13 0
    -4 13 0
    -4 13 0
    4 -13 0
    4 13 0
    -4 -13 0
    4 13 0
    4 -13 0
    -4 13 0
    4 13 0
    -5 13 0
    -5 13 0
    5 -13 0
    5 -13 0
    -5 -13 0
    5 13 0
    5 13 0
    -5 13 0
    5 13 0
    -6 13 0
    -6 13 0
    6 -13 0
    -6 13 0
    6 13 0
    6 -13 0
    -6 -13 0
    6 13 0
    7 13 0
    -7 13 0
    -7 13 0
    7 13 0
    -7 -13 0
    7 -13 0
    -7 13 0
    8 13 0
    -8 13 0
    -8 13 0
    8 -13 0
    -8 -13 0
    8 13 0
    0 -14 0
    0 14 0
    0 -14 0
    0 14 0
    0 14 0
    -1 -14 0
    1 14 0
    -1 14 0
    1 14 0
    1 -14 0
    1 14 0
    -1 14 0
    1 14 0
    -1 14 0
    1 -14 0
    2 -14 0
    2 14 0
    -2 -14 0
    -2 14 0
    2 -14 0
    2 14 0
    -2 14 0
    -2 14 0
    2 14 0
    -3 14 0
    -3 -14 0
    -3 -14 0
    -3 14 0
    3 14 0
    3 -14 0
    3 -14 0
    -3 14 0
    3 14 0
    3 14 0
    4 14 0
    -4 -14 0
    -4 14 0
    4 -14 0
    4 14 0
    -4 14 0
    4 -14 0
    -4 14 0
    -4 -14 0
    4 14 0
    -5 14 0
    -5 -14 0
    -5 14 0
    5 -14 0
    -5 -14 0
    5 14 0
    5 14 0
    5 -14 0
    -5 14 0
    -6 14 0
    6 14 0
    6 14 0
    6 -14 0
    -6 14 0
    -6 -14 0
    -6 14 0
    7 14 0
    -7 14 0
    -7 14 0
    -7 14 0
    -7 -14 0
    7 -14 0
    7 14 0
    0 15 0
    0 -15 0
    0 15 0
    0 -15 0
    0 15 0
    1 -15 0
    -1 15 0
    -1 15 0
    -1 -15 0
    -1 -15 0
    1 15 0
    1 15 0
    -1 15 0
    1 15 0
    1 -15 0
    -2 15 0
    -2 15 0
    2 15 0
    2 -15 0
    2 15 0
    2 -15 0
    2 15 0
    -2 -15 0
    3 15 0
    -3 15 0
    -3 15 0
    3 -15 0
    3 15 0
    -3 -15 0
    -3 15 0
    3 15 0
    3 -15 0
    -4 -15 0
    4 15 0
    -4 15 0
    -4 15 0
    4 -15 0
    4 -15 0
    -4 15 0
    -4 -15 0
    4 15 0
    4 15 0
    -5 -15 0
    5 15 0
    5 -15 0
    -5 15 0
    -5 -15 0
    -5 15 0
    5 15 0
    -5 15 0
    -6 15 0
    -6 15 0
    -6 -15 0
    6 15 0
    -6 -15 0
    -6 15 0
    6 -15 0
    6 15 0
    -7 -15 0
    7 -15 0
    -7 15 0
    -7 -15 0
    -7 15 0
    -7 15 0
    7 15 0
    0 16 0
    0 16 0
    0 -16 0
    0 16 0
    0 -16 0
    -1 16 0
    1 16 0
    -1 -16 0
    1 -16 0
    -1 16 0
    1 -16 0
    -1 16 0
    -1 -16 0
    1 16 0
    -2 16 0
    2 16 0
    -2 -16 0
    2 -16 0
    -2 16 0
    2 16 0
    2 -16 0
    2 16 0
    -2 16 0
    3 16 0
    3 16 0
    -3 16 0
    3 -16 0
    -3 -16 0
    3 -16 0
    -3 16 0
    3 16 0
    -4 16 0
    -4 -16 0
    4 16 0
    -4 16 0
    -4 16 0
    4 16 0
    4 -16 0
    4 16 0
    5 16 0
    5 -16 0
    -5 16 0
    -5 16 0
    -5 16 0
    -5 -16 0
    -5 -16 0
    5 16 0
    -6 -16 0
    -6 16 0
    -6 16 0
    6 -16 0
    6 16 0
    -6 -16 0
    0 -17 0
    0 -17 0
    0 17 0
    0 17 0
    0 17 0
    -1 17 0
    1 17 0
    -1 17 0
    -1 -17 0
    -1 -17 0
    1 -17 0
    1 17 0
    1 -17 0
    -1 17 0
    -2 17 0
    -2 17 0
    2 -17 0
    -2 -17 0
    -2 -17 0
    -2 17 0
    2 -17 0
    2 17 0
    -3 -17 0
    -3 17 0
    3 -17 0
    -3 17 0
    3 17 0
    3 17 0
    3 17 0
    -3 17 0
    4 -17 0
    -4 17 0
    -4 17 0
    -4 -17 0
    4 17 0
    4 17 0
    4 17 0
    0 18 0
    0 18 0
    0 -18 0
    0 -18 0
    -1 18 0
    -1 -18 0
    1 -18 0
    -1 18 0
    1 18 0
    -1 18 0
    1 18 0
    -1 -18 0
    2 18 0
    -2 -18 0
    -2 18 0
    -2 18 0
    -2 -18 0
    2 -18 0
    -2 18 0
    2 18 0
    0 0 1
    1 0 1
    -1 0 1
    1 0 1
    1 0 1
    1 0 -1
    1 0 1
    -1 0 1
    1 0 1
    -1 0 -1
    -1 0 1
    1 0 -1
    -1 0 -1
    -1 0 -1
    1 0 -1
    -1 0 -1
    -1 0 1
    -1 0 1
    1 0 -1
    -1 0 1
    -2 0 -1
    -2 0 1
    2 0 -1
    2 0 -1
    2 0 1
    2 0 -1
    -2 0 1
    -2 0 -1
    2 0 -1
    -2 0 1
    -2 0 1
    -3 0 1
    -3 0 -1
    -3 0 1
    3 0 -1
    -3 0 -1
    3 0 -1
    -3 0 -1
    3 0 1
    3 0 1
    3 0 -1
    -3 0 1
    -3 0 1
    3 0 1
    3 0 1
    -3 0 -1
    3 0 -1
    4 0 1
    -4 0 1
    4 0 1
    4 0 -1
    -4 0 -1
    4 0 1
    -4 0 -1
    -4 0 -1
    -4 0 1
    4 0 -1
    4 0 1
    -4 0 1
    -4 0 -1
    4 0 -1
    -4 0 1
    4 0 -1
    -4 0 1
    -5 0 1
    -5 0 1
    5 0 1
    5 0 1
    -5 0 1
    5 0 -1
    -5 0 -1
    5 0 1
    5 0 -1
    -5 0 -1
    5 0 -1
    5 0 1
    -5 0 1
    5 0 -1
    -5 0 1
    -5 0 -1
    -5 0 -1
    6 0 1
    -6 0 1
    -6 0 -1
    -6 0 1
    -6 0 1
    -6 0 -1
    6 0 1
    -6 0 1
    -6 0 1
    6 0 1
    6 0 -1
    -6 0 -1
    -6 0 1
    6 0 -1
    6 0 1
    6 0 -1
    6 0 -1
    7 0 -1
    -7 0 1
    7 0 1
    -7 0 1
    7 0 -1
    -7 0 -1
    7 0 -1
    7 0 1
    7 0 1
    -7 0 1
    -7 0 -1
    -7 0 -1
    -7 0 -1
    -7 0 1
    -8 0 -1
    -8 0 -1
    -8 0 1
    8 0 -1
    -8 0 -1
    -8 0 1
    8 0 1
    8 0 -1
    -8 0 1
    8 0 1
    -9 0 1
    9 0 1
    9 0 -1
    9 0 -1
    -9 0 -1
    9 0 1
    -9 0 -1
    -9 0 1
    10 0 -1
    -10 0 -1
    10 0 -1
    10 0 1
    -10 0 -1
    10 0 1
    10 0 -1
    -10 0 1
    -10 0 1
    10 0 1
    11 0 -1
    -11 0 -1
    11 0 1
    11 0 1
    -11 0 1
    11 0 -1
    -11 0 -1
    -11 0 1
    12 0 -1
    -12 0 -1
    12 0 -1
    12 0 1
    12 0 1
    -12 0 1
    0 1 -1
    0 1 1
    0 1 -1
    0 1 1
    0 -1 1
    0 1 1
    0 1 1
    0 -1 -1
    0 -1 1
    0 1 -1
    0 1 -1
    0 -1 1
    0 -1 1
    0 1 1
    0 1 1
    0 -1 -1
    1 1 -1
    -1 -1 -1
    -1 -1 -1
    -1 1 1
    1 -1 1
    1 1 -1
    -1 1 1
    1 -1 1
    1 1 -1
    -1 -1 -1
    1 1 -1
    1 -1 1
    -1 1 1
    -1 1 1
    -1 1 1
    -1 1 1
    1 -1 1
    -1 1 -1
    -1 1 -1
    1 1 1
    -1 -1 1
    1 1 1
    1 1 1
    -1 -1 1
    1 -1 -1
    1 -1 -1
    1 1 1
    1 1 1
    1 -1 -1
    -1 1 -1
    1 -1 -1
    -1 -1 1
    -1 -1 1
    -1 -1 1
    1 1 1
    -1 1 -1
    2 1 -1
    2 1 -1
    -2 -1 -1
    2 1 -1
    -2 1 1
    -2 1 1
    2 -1 1
    2 -1 1
    -2 -1 -1
    -2 1 1
    -2 1 1
    2 -1 1
    -2 1 1
    2 1 -1
    -2 -1 -1
    2 -1 1
    -2 1 1
    -2 -1 1
    2 1 1
    2 1 1
    -2 1 -1
    2 -1 -1
    2 -1 -1
    -2 1 -1
    2 1 1
    -2 1 -1
    2 -1 -1
    2 -1 -1
    2 1 1
    -2 -1 1
    -2 -1 1
    -2 -1 1
    2 -1 -1
    -2 1 -1
    3 -1 1
    3 -1 1
    3 1 -1
    3 -1 1
    -3 1 1
    -3 1 1
    3 1 -1
    -3 -1 -1
    -3 1 1
    -3 1 1
    -3 -1 -1
    3 -1 1
    3 1 -1
    -3 1 1
    3 -1 1
    3 1 -1
    -3 -1 -1
    3 -1 -1
    -3 -1 1
    3 1 1
    -3 1 -1
    -3 1 -1
    3 -1 -1
    -3 -1 1
    -3 1 -1
    -3 -1 1
    -3 1 -1
    3 -1 -1
    3 -1 -1
    3 1 1
    3 -1 -1
    -3 -1 1
    3 1 1
    -3 1 -1
    4 -1 1
    4 1 -1
    -4 1 1
    -4 1 1
    -4 1 1
    -4 1 1
    4 -1 1
    -4 1 1
    4 1 -1
    -4 1 1
    4 1 -1
    4 -1 1
    4 -1 1
    4 -1 1
    -4 -1 -1
    4 1 -1
    -4 -1 -1
    -4 -1 -1
    -4 -1 -1
    -4 -1 1
    4 -1 -1
    -4 1 -1
    -4 -1 1
    4 1 1
    -4 -1 1
    -4 1 -1
    4 -1 -1
    4 -1 -1
    -4 -1 1
    4 -1 -1
    -4 -1 1
    4 1 1
    -4 1 -1
    4 1 1
    -4 1 -1
    4 1 1
    -5 1 1
    -5 1 1
    -5 -1 -1
    -5 -1 -1
    5 1 -1
    5 -1 1
    5 -1 1
    -5 -1 -1
    5 -1 1
    -5 1 1
    5 1 -1
    -5 1 1
    -5 -1 -1
    5 1 -1
    5 -1 1
    -5 1 1
    -5 1 1
    5 1 -1
    5 1 1
    5 -1 -1
    -5 -1 1
    -5 -1 1
    -5 1 -1
    5 -1 -1
    5 -1 -1
    -5 1 -1
    -5 -1 1
    -5 -1 1
    -5 -1 1
    -5 1 -1
    5 1 1
    5 -1 -1
    -5 1 -1
    5 1 1
    5 1 1
    -6 1 1
    -6 1 1
    6 1 -1
    6 -1 1
    6 1 -1
    6 -1 1
    6 1 -1
    6 -1 1
    -6 -1 -1
    6 -1 1
    6 1 -1
    -6 1 1
    -6 -1 -1
    -6 1 1
    -6 -1 -1
    -6 1 1
    -6 1 1
    -6 -1 1
    6 1 1
    -6 1 -1
    6 1 1
    6 -1 -1
    6 1 1
    6 -1 -1
    -6 1 -1
    -6 -1 1
    -6 -1 1
    6 -1 -1
    -6 -1 1
    -6 -1 1
    6 -1 -1
    6 1 1
    -6 1 -1
    -6 1 -1
    7 1 -1
    7 -1 1
    7 1 -1
    -7 1 1
    7 -1 1
    -7 1 1
    7 1 -1
    -7 1 1
    7 -1 1
    -7 1 1
    -7 -1 -1
    7 -1 1
    -7 -1 -1
    -7 -1 -1
    -7 1 1
    -7 1 -1
    -7 1 -1
    -7 1 -1
    7 1 1
    7 -1 -1
    7 -1 -1
    7 1 1
    -7 -1 1
    -7 -1 1
    -7 -1 1
    7 -1 -1
    -7 1 -1
    7 1 1
    7 -1 -1
    -7 -1 1
    -8 -1 -1
    8 1 -1
    8 1 -1
    8 1 -1
    -8 1 1
    8 -1 1
    -8 -1 -1
    -8 -1 -1
    -8 1 1
    8 -1 1
    -8 1 1
    8 1 1
    8 -1 -1
    -8 1 -1
    -8 -1 1
    -8 1 -1
    8 1 1
    -8 -1 1
    -8 -1 1
    8 -1 -1
    8 -1 -1
    8 1 1
    -8 1 -1
    9 -1 1
    9 1 -1
    -9 1 1
    -9 -1 -1
    -9 1 1
    9 1 -1
    -9 -1 -1
    -9 1 1
    9 1 -1
    9 -1 1
    9 1 1
    9 1 1
    -9 1 -1
    -9 1 -1
    -9 -1 1
    -9 -1 1
    9 -1 -1
    9 1 1
    -9 1 -1
    9 -1 -1
    -10 -1 -1
    -10 -1 -1
    -10 1 1
    10 -1 1
    10 1 -1
    10 -1 1
    10 1 -1
    10 1 -1
    -10 1 1
    -10 1 -1
    -10 -1 1
    10 1 1
    10 1 1
    -10 1 -1
    10 -1 -1
    -10 -1 1
    10 1 1
    -11 -1 -1
    -11 -1 -1
    11 1 -1
    11 1 -1
    11 1 -1
    11 -1 1
    11 -1 1
    -11 1 1
    11 1 1
    11 -1 -1
    11 1 1
    -11 1 -1
    11 1 1
    -11 -1 1
    11 -1 -1
    -11 -1 1
    12 -1 1
    -12 1 1
    12 1 -1
    12 -1 1
    12 1 -1
    -12 -1 -1
    12 -1 -1
    -12 -1 1
    -12 1 -1
    12 -1 -1
    12 1 1
    0 2 -1
    0 2 -1
    0 2 1
    0 2 -1
    0 -2 -1
    0 2 -1
    0 -2 1
    0 2 1
    0 -2 1
    0 -2 1
    0 -2 1
    0 2 -1
    0 2 -1
    0 2 1
    0 2 1
    0 2 1
    0 2 1
    0 2 -1
    0 -2 -1
    -1 2 1
    1 2 -1
    1 2 -1
    1 -2 1
    -1 -2 -1
    -1 -2 -1
    1 2 -1
    1 -2 1
    1 2 -1
    -1 2 1
    1 2 -1
    1 -2 1
    -1 2 1
    1 2 -1
    1 -2 1
    -1 2 1
    1 2 -1
    -1 2 1
    1 -2 1
    1 2 1
    1 2 1
    1 2 1
    1 -2 -1
    1 -2 -1
    1 2 1
    1 -2 -1
    -1 -2 1
    -1 2 -1
    1 -2 -1
    1 -2 -1
    -1 2 -1
    -1 2 -1
    -1 2 -1
    -1 -2 1
    1 2 1
    1 2 1
    -1 -2 1
    -1 -2 1
    -2 -2 -1
    -2 2 1
    2 -2 1
    2 2 -1
    2 2 -1
    -2 2 1
    -2 -2 -1
    2 -2 1
    2 2 -1
    -2 -2 -1
    2 2 -1
    2 -2 1
    2 -2 1
    -2 2 1
    -2 2 1
    2 2 -1
    2 -2 1
    2 2 -1
    -2 2 1
    -2 2 1
    2 2 1
    -2 -2 1
    -2 -2 1
    -2 2 -1
    2 2 1
    2 -2 -1
    2 -2 -1
    2 -2 -1
    -2 2 -1
    2 2 1
    2 2 1
    2 -2 -1
    -2 2 -1
    -2 2 -1
    2 -2 -1
    2 2 1
    -2 -2 1
    2 2 1
    3 -2 1
    3 -2 1
    3 2 -1
    -3 2 1
    3 2 -1
    -3 2 1
    -3 2 1
    3 2 -1
    3 2 -1
    -3 2 1
    -3 2 1
    3 -2 1
    -3 2 1
    3 2 -1
    -3 -2 -1
    -3 -2 -1
    -3 2 1
    3 2 -1
    3 -2 1
    3 2 1
    -3 2 -1
    -3 -2 1
    -3 2 -1
    3 -2 -1
    3 -2 -1
    3 2 1
    3 -2 -1
    -3 -2 1
    3 -2 -1
    3 2 1
    -3 2 -1
    3 -2 -1
    -3 2 -1
    3 2 1
    -3 -2 1
    3 2 1
    -3 2 -1
    4 -2 1
    4 -2 1
    -4 -2 -1
    -4 2 1
    4 2 -1
    4 -2 1
    -4 2 1
    4 -2 1
    4 2 -1
    4 2 -1
    -4 2 1
    -4 2 1
    -4 2 1
    -4 -2 -1
    4 2 -1
    4 -2 1
    -4 -2 -1
    -4 2 1
    4 2 1
    4 -2 -1
    4 -2 -1
    4 2 1
    4 -2 -1
    4 2 1
    4 -2 -1
    -4 2 -1
    -4 2 -1
    -4 -2 1
    4 2 1
    -4 2 -1
    4 2 1
    4 -2 -1
    -4 -2 1
    -4 2 -1
    -4 -2 1
    -4 2 -1
    5 2 -1
    -5 -2 -1
    5 -2 1
    -5 2 1
    5 -2 1
    5 -2 1
    5 2 -1
    5 -2 1
    -5 2 1
    -5 2 1
    -5 -2 -1
    5 -2 1
    5 2 -1
    5 2 -1
    -5 -2 -1
    5 2 -1
    -5 2 1
    -5 2 1
    5 2 -1
    -5 2 1
    -5 2 -1
    5 2 1
    5 -2 -1
    5 2 1
    -5 2 -1
    5 -2 -1
    5 -2 -1
    5 -2 -1
    -5 -2 1
    5 2 1
    -5 -2 1
    -5 -2 1
    -5 -2 1
    5 2 1
    5 -2 -1
    -5 2 -1
    -5 2 -1
    -6 2 1
    6 2 -1
    6 2 -1
    -6 -2 -1
    6 -2 1
    6 -2 1
    6 2 -1
    6 2 -1
    6 -2 1
    -6 -2 -1
    -6 2 1
    -6 2 1
    -6 2 1
    -6 2 1
    6 -2 1
    -6 2 1
    6 2 -1
    -6 -2 -1
    -6 2 -1
    -6 -2 1
    -6 2 -1
    6 2 1
    -6 2 -1
    -6 2 -1
    -6 2 -1
    6 -2 -1
    6 2 1
    -6 -2 1
    -6 -2 1
    6 2 1
    -6 2 -1
    6 2 1
    6 -2 -1
    -6 -2 1
    6 -2 -1
    6 2 1
    6 -2 -1
    -7 2 1
    7 -2 1
    -7 2 1
    7 -2 1
    7 -2 1
    7 2 -1
    -7 -2 -1
    7 2 -1
    -7 -2 -1
    7 2 -1
    7 -2 1
    -7 2 1
    7 2 -1
    -7 2 1
    -7 2 1
    -7 2 -1
    -7 2 -1
    -7 2 -1
    7 -2 -1
    -7 -2 1
    -7 2 -1
    7 -2 -1
    7 2 1
    -7 -2 1
    7 2 1
    7 -2 -1
    7 2 1
    7 2 1
    -7 -2 1
    7 -2 -1
    -7 -2 1
    -7 2 -1
    -8 -2 -1
    8 -2 1
    8 2 -1
    -8 2 1
    8 2 -1
    8 -2 1
    -8 2 1
    -8 2 1
    -8 -2 -1
    -8 2 1
    8 -2 1
    8 2 -1
    -8 2 -1
    -8 -2 1
    8 2 1
    8 -2 -1
    8 2 1
    8 -2 -1
    -8 -2 1
    -8 2 -1
    -8 2 -1
    8 -2 -1
    8 2 1
    -8 2 -1
    -9 -2 -1
    -9 2 1
    9 2 -1
    9 2 -1
    9 -2 1
    -9 2 1
    -9 -2 -1
    9 -2 1
    9 2 -1
    -9 2 1
    9 -2 -1
    -9 2 -1
    9 -2 -1
    9 2 1
    9 2 1
    9 2 1
    -9 2 -1
    -9 -2 1
    -9 -2 1
    -9 2 -1
    10 2 -1
    10 2 -1
    10 -2 1
    -10 -2 -1
    -10 -2 -1
    -10 2 1
    10 2 -1
    10 2 1
    10 -2 -1
    -10 2 -1
    10 2 1
    -10 -2 1
    10 2 1
    -10 -2 1
    -11 2 1
    -11 -2 -1
    -11 -2 -1
    11 -2 1
    11 2 -1
    11 2 -1
    -11 2 -1
    -11 -2 1
    11 2 1
    11 -2 -1
    11 2 1
    -11 -2 1
    12 -2 1
    12 -2 1
    -12 2 1
    -12 -2 -1
    -12 -2 -1
    12 2 -1
    -12 -2 1
    -12 2 -1
    -12 -2 1
    12 2 1
    12 -2 -1
    12 -2 -1
    0 -3 -1
    0 3 1
    0 -3 -1
    0 3 1
    0 3 -1
    0 3 -1
    0 3 -1
    0 3 1
    0 -3 1
    0 3 1
    0 3 -1
    0 3 -1
    0 3 1
    0 3 -1
    0 -3 1
    0 -3 -1
    0 -3 1
    0 3 -1
    0 3 1
    0 -3 1
    -1 3 1
    1 3 -1
    -1 3 1
    1 3 -1
    -1 3 1
    -1 -3 -1
    -1 -3 -1
    -1 3 1
    1 3 -1
    -1 3 1
    -1 3 1
    1 3 -1
    1 -3 1
    1 -3 1
    1 3 -1
    1 -3 1
    1 -3 1
    1 -3 -1
    -1 -3 1
    -1 3 -1
    -1 3 -1
    -1 -3 1
    1 3 1
    -1 3 -1
    1 3 1
    -1 -3 1
    1 -3 -1
    1 -3 -1
    1 3 1
    -1 -3 1
    1 3 1
    -1 3 -1
    1 3 1
    2 -3 1
    2 -3 1
    -2 3 1
    2 -3 1
    2 3 -1
    -2 3 1
    2 3 -1
    2 -3 1
    2 -3 1
    -2 -3 -1
    -2 3 1
    -2 -3 -1
    -2 3 1
    -2 3 1
    -2 -3 -1
    2 3 -1
    2 3 -1
    -2 3 1
    -2 3 1
    2 3 -1
    2 3 -1
    2 -3 -1
    -2 3 -1
    2 -3 -1
    2 3 1
    -2 3 -1
    2 3 1
    2 3 1
    -2 -3 1
    2 3 1
    2 -3 -1
    -2 -3 1
    2 -3 -1
    2 -3 -1
    -2 3 -1
    2 3 1
    2 3 1
    -2 3 -1
    -2 -3 1
    -2 3 -1
    3 3 -1
    3 -3 1
    3 3 -1
    3 -3 1
    3 3 -1
    -3 -3 -1
    -3 3 1
    -3 3 1
    -3 -3 -1
    3 3 -1
    3 -3 1
    3 -3 1
    -3 3 1
    3 3 -1
    -3 -3 -1
    -3 3 1
    -3 3 1
    -3 3 1
    3 3 -1
    3 -3 1
    3 -3 -1
    -3 -3 1
    -3 -3 1
    -3 3 -1
    -3 3 -1
    3 3 1
    -3 3 -1
    -3 3 -1
    3 3 1
    3 3 1
    3 -3 -1
    3 -3 -1
    3 -3 -1
    3 3 1
    3 3 1
    -3 3 -1
    -3 -3 1
    3 3 1
    3 -3 -1
    -3 3 -1
    -4 3 1
    4 -3 1
    4 3 -1
    -4 3 1
    -4 3 1
    4 3 -1
    4 3 -1
    4 3 -1
    4 3 -1
    4 -3 1
    -4 -3 -1
    -4 -3 -1
    4 -3 1
    4 -3 1
    -4 -3 -1
    4 -3 1
    -4 3 1
    4 3 -1
    -4 3 1
    -4 3 1
    -4 3 1
    4 -3 -1
    -4 -3 1
    4 3 1
    4 -3 -1
    4 -3 -1
    4 -3 -1
    -4 3 -1
    -4 3 -1
    -4 3 -1
    -4 3 -1
    4 3 1
    -4 -3 1
    4 3 1
    4 -3 -1
    -4 3 -1
    4 3 1
    -4 -3 1
    -4 3 -1
    4 3 1
    -4 -3 1
    4 3 1
    -5 3 1
    5 3 -1
    5 -3 1
    -5 -3 -1
    5 3 -1
    5 3 -1
    5 -3 1
    -5 3 1
    -5 3 1
    -5 3 1
    -5 -3 -1
    5 -3 1
    5 3 -1
    -5 3 1
    -5 3 1
    5 -3 1
    -5 -3 -1
    5 3 -1
    5 -3 1
    5 3 -1
    -5 -3 1
    -5 3 -1
    5 -3 -1
    5 -3 -1
    5 3 1
    5 3 1
    5 -3 -1
    5 -3 -1
    -5 3 -1
    5 3 1
    5 3 1
    -5 3 -1
    -5 3 -1
    -5 -3 1
    -5 3 -1
    -5 -3 1
    5 3 1
    -5 3 -1
    5 -3 -1
    -5 -3 1
    5 3 1
    -6 -3 -1
    -6 -3 -1
    -6 3 1
    6 -3 1
    6 -3 1
    6 3 -1
    -6 3 1
    6 3 -1
    -6 3 1
    6 -3 1
    6 -3 1
    -6 3 1
    -6 3 1
    6 -3 1
    -6 3 1
    6 3 -1
    -6 -3 -1
    -6 -3 -1
    6 -3 -1
    -6 3 -1
    6 -3 -1
    6 3 1
    6 -3 -1
    6 3 1
    -6 3 -1
    6 3 1
    6 -3 -1
    -6 3 -1
    -6 -3 1
    -6 -3 1
    -6 3 -1
    -6 -3 1
    -6 3 -1
    6 3 1
    6 -3 -1
    6 3 1
    -6 -3 1
    -6 3 -1
    -7 3 1
    7 -3 1
    -7 3 1
    -7 3 1
    7 -3 1
    -7 3 1
    7 3 -1
    -7 3 1
    7 3 -1
    7 -3 1
    7 -3 1
    -7 -3 -1
    -7 3 1
    -7 -3 -1
    7 3 -1
    -7 3 -1
    7 3 1
    -7 3 -1
    7 -3 -1
    7 3 1
    7 -3 -1
    7 3 1
    7 -3 -1
    -7 3 -1
    -7 3 -1
    -7 3 -1
    -7 -3 1
    7 -3 -1
    -7 -3 1
    8 3 -1
    8 3 -1
    8 -3 1
    -8 3 1
    -8 3 1
    8 3 -1
    8 -3 1
    -8 -3 -1
    -8 -3 -1
    -8 3 1
    8 -3 1
    -8 3 -1
    8 3 1
    8 -3 -1
    -8 3 -1
    -8 3 -1
    8 3 1
    8 3 1
    -8 -3 1
    -8 -3 1
    -8 3 -1
    8 -3 -1
    -9 -3 -1
    -9 -3 -1
    -9 3 1
    9 -3 1
    9 3 -1
    9 3 -1
    -9 3 1
    9 3 -1
    9 3 1
    -9 3 -1
    -9 3 -1
    9 3 1
    -9 -3 1
    -9 -3 1
    9 -3 -1
    10 -3 1
    -10 -3 -1
    10 3 -1
    -10 3 1
    -10 -3 -1
    10 3 -1
    10 3 1
    -10 -3 1
    -10 -3 1
    10 3 1
    10 -3 -1
    -10 3 -1
    -10 3 -1
    11 -3 1
    -11 -3 -1
    -11 -3 -1
    -11 3 1
    11 3 -1
    11 3 -1
    -11 -3 1
    11 3 1
    -11 3 -1
    -11 -3 1
    11 3 1
    11 -3 -1
    0 -4 1
    0 -4 1
    0 4 1
    0 4 1
    0 4 -1
    0 4 -1
    0 4 -1
    0 4 -1
    0 4 1
    0 -4 -1
    0 4 1
    0 4 -1
    0 -4 -1
    0 4 1
    0 4 -1
    0 4 -1
    0 4 1
    0 -4 1
    0 4 1
    0 -4 -1
    0 -4 1
    0 4 -1
    1 4 -1
    -1 -4 -1
    1 4 -1
    -1 4 1
    -1 4 1
    1 4 -1
    1 4 -1
    1 4 -1
    -1 4 1
    -1 4 1
    -1 -4 -1
    1 -4 1
    1 -4 1
    1 4 -1
    1 -4 1
    -1 4 1
    1 -4 1
    -1 4 1
    -1 4 1
    1 4 -1
    1 -4 1
    1 -4 -1
    1 -4 -1
    1 -4 -1
    -1 4 -1
    1 4 1
    -1 -4 1
    1 4 1
    1 4 1
    -1 4 -1
    -1 -4 1
    1 4 1
    -1 -4 1
    1 4 1
    1 -4 -1
    -1 4 -1
    -1 4 -1
    -1 4 -1
    -1 4 -1
    2 4 -1
    -2 4 1
    2 4 -1
    -2 4 1
    2 4 -1
    2 4 -1
    2 -4 1
    -2 -4 -1
    2 4 -1
    -2 -4 -1
    -2 -4 -1
    2 4 -1
    2 -4 1
    2 -4 1
    2 -4 1
    -2 4 1
    2 -4 1
    -2 4 1
    -2 4 1
    2 4 -1
    -2 4 -1
    2 -4 -1
    2 4 1
    -2 4 -1
    2 -4 -1
    -2 -4 1
    2 4 1
    2 4 1
    -2 -4 1
    -2 -4 1
    2 4 1
    -2 -4 1
    -2 4 -1
    2 -4 -1
    2 4 1
    2 4 1
    -2 4 -1
    2 -4 -1
    2 -4 -1
    -2 4 -1
    2 4 1
    -2 4 -1
    3 4 -1
    3 -4 1
    -3 4 1
    -3 4 1
    3 -4 1
    3 4 -1
    -3 -4 -1
    -3 4 1
    -3 4 1
    3 4 -1
    -3 4 1
    3 4 -1
    3 4 -1
    3 -4 1
    -3 -4 -1
    3 4 -1
    3 -4 1
    -3 -4 -1
    -3 4 1
    3 -4 1
    -3 4 1
    3 4 1
    3 4 1
    3 4 1
    3 4 1
    -3 4 -1
    3 -4 -1
    3 -4 -1
    -3 4 -1
    3 -4 -1
    3 4 1
    -3 4 -1
    -3 4 -1
    -3 -4 1
    3 4 1
    3 -4 -1
    -3 -4 1
    -3 -4 1
    -3 4 -1
    -3 4 -1
    3 -4 -1
    -3 -4 1
    4 4 -1
    4 -4 1
    -4 -4 -1
    4 -4 1
    4 4 -1
    4 4 -1
    -4 4 1
    -4 4 1
    4 -4 1
    -4 -4 -1
    -4 4 1
    4 4 -1
    -4 4 1
    4 -4 1
    -4 4 1
    4 4 -1
    4 -4 1
    -4 4 1
    4 4 -1
    -4 4 1
    -4 -4 -1
    -4 4 -1
    -4 -4 1
    -4 -4 1
    4 -4 -1
    -4 4 -1
    4 4 1
    4 -4 -1
    4 -4 -1
    -4 4 -1
    4 4 1
    4 -4 -1
    4 4 1
    -4 4 -1
    -4 4 -1
    4 4 1
    -4 4 -1
    4 4 1
    -4 -4 1
    4 4 1
    -4 -4 1
    4 -4 -1
    5 4 -1
    -5 4 1
    -5 4 1
    5 4 -1
    -5 -4 -1
    5 4 -1
    5 -4 1
    5 -4 1
    -5 4 1
    -5 4 1
    5 4 -1
    -5 4 1
    5 -4 1
    5 -4 1
    5 -4 1
    -5 -4 -1
    5 4 -1
    -5 4 1
    -5 -4 -1
    -5 4 1
    -5 -4 1
    -5 4 -1
    -5 4 -1
    -5 4 -1
    -5 4 -1
    5 -4 -1
    -5 -4 1
    5 4 1
    -5 4 -1
    5 -4 -1
    -5 4 -1
    5 -4 -1
    5 4 1
    -5 4 -1
    5 -4 -1
    -5 -4 1
    5 4 1
    -5 -4 1
    5 -4 -1
    5 4 1
    5 4 1
    -6 4 1
    -6 4 1
    -6 -4 -1
    -6 4 1
    6 -4 1
    6 -4 1
    6 -4 1
    6 4 -1
    -6 -4 -1
    6 4 -1
    -6 4 1
    6 4 -1
    -6 -4 -1
    -6 4 1
    6 -4 1
    6 -4 1
    6 4 -1
    -6 4 1
    -6 -4 -1
    6 4 -1
    -6 -4 1
    -6 -4 1
    6 -4 -1
    -6 -4 1
    6 -4 -1
    -6 -4 1
    6 -4 -1
    6 4 1
    6 4 1
    -6 4 -1
    6 4 1
    -6 4 -1
    -6 4 -1
    -6 4 -1
    6 -4 -1
    -6 4 -1
    -6 4 -1
    6 4 1
    6 -4 -1
    7 -4 1
    -7 -4 -1
    -7 4 1
    7 -4 1
    7 4 -1
    -7 4 1
    -7 4 1
    -7 -4 -1
    7 4 -1
    -7 4 1
    -7 4 1
    7 -4 1
    7 -4 1
    -7 4 1
    7 -4 1
    -7 4 -1
    -7 -4 1
    -7 4 -1
    -7 4 -1
    7 -4 -1
    7 -4 -1
    7 -4 -1
    7 4 1
    7 -4 -1
    -7 4 -1
    -7 4 -1
    7 4 1
    -7 4 -1
    -7 -4 1
    -8 -4 -1
    -8 -4 -1
    8 4 -1
    8 4 -1
    -8 4 1
    -8 4 1
    8 -4 1
    -8 4 -1
    8 -4 -1
    8 4 1
    -8 -4 1
    8 4 1
    -8 -4 1
    -8 4 -1
    -9 -4 -1
    9 -4 1
    -9 4 1
    -9 -4 -1
    9 4 -1
    9 4 -1
    -9 4 1
    -9 -4 1
    9 4 1
    -9 4 -1
    -9 -4 1
    9 -4 -1
    -9 4 -1
    9 4 1
    -10 4 1
    -10 -4 -1
    10 4 -1
    -10 4 1
    10 -4 1
    10 4 -1
    -10 -4 -1
    10 4 1
    -10 -4 1
    10 -4 -1
    -10 4 -1
    -10 -4 1
    -10 4 -1
    10 4 1
    11 -4 1
    11 4 -1
    11 4 -1
    -11 4 1
    -11 -4 -1
    -11 -4 -1
    -11 -4 1
    11 4 1
    -11 -4 1
    11 -4 -1
    11 4 1
    -11 4 -1
    0 5 -1
    0 -5 1
    0 5 1
    0 -5 -1
    0 -5 -1
    0 -5 1
    0 -5 -1
    0 5 1
    0 5 1
    0 5 -1
    0 5 1
    0 -5 -1
    0 5 -1
    0 5 -1
    0 5 -1
    0 5 1
    0 5 -1
    0 5 1
    0 5 -1
    0 5 1
    0 5 -1
    0 5 1
    0 -5 1
    -1 -5 -1
    -1 5 1
    1 5 -1
    1 -5 1
    1 5 -1
    -1 5 1
    1 -5 1
    1 5 -1
    -1 5 1
    1 -5 1
    1 5 -1
    1 -5 1
    -1 -5 -1
    1 5 -1
    1 5 -1
    -1 5 1
    1 -5 1
    1 5 -1
    -1 5 1
    1 5 -1
    -1 5 1
    -1 5 1
    -1 -5 1
    -1 -5 1
    1 5 1
    -1 5 -1
    1 5 1
    -1 5 -1
    1 -5 -1
    1 5 1
    -1 5 -1
    1 -5 -1
    -1 5 -1
    1 -5 -1
    1 5 1
    1 -5 -1
    1 -5 -1
    1 5 1
    -1 -5 1
    -1 5 -1
    1 5 1
    2 -5 1
    2 5 -1
    -2 -5 -1
    -2 -5 -1
    -2 5 1
    2 -5 1
    2 5 -1
    -2 5 1
    2 5 -1
    2 5 -1
    2 -5 1
    2 5 -1
    -2 5 1
    -2 5 1
    -2 -5 -1
    -2 5 1
    2 -5 1
    2 5 -1
    2 5 -1
    -2 5 -1
    2 -5 -1
    -2 5 -1
    -2 -5 1
    2 -5 -1
    -2 5 -1
    -2 5 -1
    2 5 1
    2 -5 -1
    2 -5 -1
    -2 -5 1
    2 5 1
    2 5 1
    -2 5 -1
    -2 -5 1
    2 5 1
    -2 -5 1
    -3 5 1
    -3 5 1
    -3 5 1
    3 5 -1
    -3 -5 -1
    3 5 -1
    3 5 -1
    3 5 -1
    3 -5 1
    3 5 -1
    -3 -5 -1
    3 5 -1
    -3 -5 -1
    -3 5 1
    3 -5 1
    3 -5 1
    -3 5 1
    3 -5 1
    3 -5 1
    -3 5 1
    -3 5 -1
    -3 -5 1
    3 -5 -1
    3 -5 -1
    -3 5 -1
    -3 -5 1
    3 5 1
    -3 5 -1
    -3 -5 1
    3 -5 -1
    -3 -5 1
    -3 5 -1
    -3 5 -1
    3 5 1
    3 -5 -1
    -3 5 -1
    3 5 1
    3 5 1
    3 -5 -1
    3 5 1
    4 -5 1
    4 5 -1
    -4 -5 -1
    4 -5 1
    -4 5 1
    4 -5 1
    4 5 -1
    4 5 -1
    -4 -5 -1
    4 5 -1
    4 5 -1
    -4 5 1
    4 -5 1
    -4 5 1
    -4 5 1
    4 5 -1
    -4 5 1
    4 -5 1
    -4 5 1
    -4 5 1
    -4 -5 -1
    4 -5 -1
    -4 5 -1
    -4 5 -1
    4 -5 -1
    -4 5 -1
    4 5 1
    -4 5 -1
    -4 -5 1
    -4 -5 1
    4 5 1
    4 -5 -1
    4 -5 -1
    4 5 1
    4 -5 -1
    -4 5 -1
    4 5 1
    -4 -5 1
    -4 -5 1
    -4 5 -1
    4 5 1
    -4 5 -1
    5 5 -1
    5 5 -1
    5 -5 1
    -5 5 1
    -5 5 1
    5 5 -1
    -5 -5 -1
    -5 5 1
    -5 5 1
    -5 -5 -1
    -5 -5 -1
    -5 5 1
    5 5 -1
    5 5 -1
    -5 -5 -1
    5 -5 1
    5 5 -1
    5 -5 1
    5 -5 1
    -5 5 1
    -5 5 1
    5 -5 1
    5 5 1
    5 -5 -1
    5 -5 -1
    5 5 1
    5 -5 -1
    5 -5 -1
    -5 5 -1
    -5 -5 1
    5 5 1
    5 5 1
    -5 5 -1
    -5 5 -1
    -5 5 -1
    5 -5 -1
    -5 -5 1
    -5 5 -1
    5 5 1
    5 5 1
    -5 -5 1
    -5 5 -1
    -5 -5 1
    -5 5 -1
    -6 5 1
    6 -5 1
    -6 -5 -1
    6 5 -1
    6 -5 1
    6 -5 1
    -6 -5 -1
    -6 -5 -1
    6 5 -1
    -6 5 1
    -6 5 1
    6 5 -1
    -6 5 1
    6 5 -1
    6 -5 1
    6 -5 1
    6 5 -1
    -6 5 1
    -6 5 1
    -6 -5 1
    -6 5 -1
    6 -5 -1
    -6 5 -1
    -6 5 -1
    6 -5 -1
    -6 5 -1
    6 5 1
    -6 5 -1
    -6 -5 1
    6 5 1
    -6 5 -1
    6 5 1
    -6 5 -1
    6 -5 -1
    6 -5 -1
    7 5 -1
    7 -5 1
    -7 5 1
    -7 5 1
    -7 5 1
    -7 -5 -1
    7 -5 1
    7 5 -1
    -7 5 1
    -7 -5 -1
    7 -5 1
    -7 5 -1
    7 5 1
    7 -5 -1
    -7 5 -1
    -7 5 -1
    7 -5 -1
    7 5 1
    -7 5 -1
    -7 -5 1
    -7 -5 1
    7 -5 -1
    -8 5 1
    8 -5 1
    -8 5 1
    8 5 -1
    -8 -5 -1
    8 -5 1
    8 5 -1
    -8 -5 -1
    -8 -5 1
    8 -5 -1
    8 5 1
    -8 5 -1
    -8 5 -1
    -8 -5 1
    8 5 1
    -9 -5 -1
    9 5 -1
    9 5 -1
    -9 5 1
    -9 -5 -1
    9 -5 1
    -9 5 1
    -9 -5 1
    -9 5 -1
    9 -5 -1
    9 5 1
    9 5 1
    -9 5 -1
    -9 -5 1
    -10 -5 -1
    10 5 -1
    -10 5 1
    -10 -5 -1
    10 -5 1
    -10 5 1
    10 5 -1
    10 5 1
    10 5 1
    -10 -5 1
    -10 5 -1
    10 -5 -1
    -10 -5 1
    -10 5 -1
    -11 -5 -1
    -11 5 1
    -11 -5 -1
    11 -5 1
    11 5 -1
    11 5 -1
    -11 -5 1
    11 -5 -1
    -11 5 -1
    -11 -5 1
    11 5 1
    11 5 1
    0 -6 1
    0 6 -1
    0 6 1
    0 6 1
    0 -6 -1
    0 6 1
    0 -6 -1
    0 6 -1
    0 6 -1
    0 6 1
    0 6 1
    0 6 1
    0 -6 1
    0 6 1
    0 -6 -1
    0 6 -1
    0 6 1
    0 -6 1
    0 -6 -1
    0 6 -1
    0 6 -1
    0 -6 1
    0 6 -1
    1 6 -1
    -1 6 1
    -1 6 1
    1 -6 1
    -1 -6 -1
    1 6 -1
    -1 6 1
    1 6 -1
    1 6 -1
    1 6 -1
    1 -6 1
    1 -6 1
    -1 6 1
    -1 -6 -1
    -1 6 1
    1 -6 1
    -1 6 1
    -1 -6 -1
    1 6 -1
    -1 6 1
    1 6 -1
    1 6 -1
    1 6 1
    1 -6 -1
    1 6 1
    1 -6 -1
    1 6 1
    -1 6 -1
    1 6 1
    -1 6 -1
    -1 6 -1
    -1 6 -1
    -1 6 -1
    -1 6 -1
    1 6 1
    -1 -6 1
    -1 6 -1
    1 -6 -1
    1 -6 -1
    -1 -6 1
    -1 -6 1
    1 -6 -1
    -1 6 -1
    1 6 1
    2 6 -1
    -2 6 1
    2 6 -1
    -2 6 1
    -2 -6 -1
    -2 -6 -1
    -2 6 1
    -2 6 1
    -2 -6 -1
    -2 -6 -1
    2 -6 1
    2 6 -1
    -2 6 1
    2 -6 1
    2 -6 1
    2 6 -1
    2 6 -1
    2 6 -1
    2 -6 1
    -2 6 1
    -2 6 1
    2 6 -1
    -2 -6 1
    -2 -6 1
    2 -6 -1
    2 -6 -1
    -2 6 -1
    -2 -6 1
    -2 6 -1
    -2 6 -1
    2 6 1
    2 -6 -1
    2 -6 -1
    -2 -6 1
    -2 6 -1
    2 6 1
    -2 6 -1
    2 6 1
    -2 6 -1
    2 6 1
    -2 6 -1
    -3 6 1
    3 -6 1
    3 6 -1
    -3 6 1
    3 6 -1
    3 6 -1
    -3 6 1
    3 6 -1
    -3 -6 -1
    3 -6 1
    3 6 -1
    -3 6 1
    -3 -6 -1
    -3 6 1
    -3 6 1
    -3 -6 -1
    3 6 -1
    3 -6 1
    3 -6 1
    3 -6 1
    3 6 -1
    3 -6 -1
    3 6 1
    3 6 1
    3 -6 -1
    -3 6 -1
    3 6 1
    3 6 1
    -3 6 -1
    -3 -6 1
    -3 -6 1
    3 -6 -1
    -3 -6 1
    3 -6 -1
    -3 6 -1
    -3 6 -1
    -3 6 -1
    -3 6 -1
    3 6 1
    3 6 1
    -3 -6 1
    4 -6 1
    4 6 -1
    4 6 -1
    4 6 -1
    4 6 -1
    -4 6 1
    4 -6 1
    -4 6 1
    4 6 -1
    -4 -6 -1
    -4 6 1
    4 6 -1
    -4 6 1
    -4 -6 -1
    -4 6 1
    -4 6 1
    -4 -6 -1
    4 -6 1
    4 -6 1
    -4 -6 -1
    4 -6 1
    -4 6 -1
    -4 -6 1
    4 -6 -1
    -4 6 -1
    4 -6 -1
    -4 6 -1
    4 6 1
    4 -6 -1
    4 6 1
    4 6 1
    -4 6 -1
    -4 -6 1
    -4 6 -1
    -4 -6 1
    4 6 1
    -4 -6 1
    -4 6 -1
    4 -6 -1
    4 6 1
    4 6 1
    4 -6 -1
    5 -6 1
    -5 6 1
    -5 6 1
    5 -6 1
    5 6 -1
    5 6 -1
    -5 6 1
    5 6 -1
    5 6 -1
    5 -6 1
    5 6 -1
    -5 -6 -1
    -5 6 1
    -5 6 1
    -5 -6 -1
    -5 -6 -1
    -5 -6 -1
    5 -6 1
    -5 6 1
    -5 -6 1
    5 6 1
    -5 6 -1
    -5 -6 1
    5 -6 -1
    -5 6 -1
    -5 6 -1
    -5 6 -1
    5 6 1
    5 -6 -1
    -5 -6 1
    -5 6 -1
    5 -6 -1
    -5 6 -1
    5 -6 -1
    5 6 1
    5 6 1
    -5 -6 1
    5 6 1
    5 6 1
    -6 6 1
    -6 6 1
    -6 -6 -1
    6 6 -1
    6 -6 1
    6 -6 1
    -6 6 1
    -6 -6 -1
    6 -6 1
    -6 6 1
    6 6 -1
    -6 6 1
    6 -6 -1
    6 6 1
    -6 6 -1
    -6 6 -1
    -6 6 -1
    -6 6 -1
    -6 6 -1
    -6 -6 1
    -6 6 -1
    6 6 1
    6 -6 -1
    -6 -6 1
    6 -6 -1
    7 6 -1
    -7 6 1
    -7 6 1
    -7 6 1
    7 6 -1
    -7 -6 -1
    7 -6 1
    -7 6 1
    7 -6 1
    7 -6 1
    -7 -6 -1
    -7 6 -1
    7 -6 -1
    -7 -6 1
    7 -6 -1
    7 6 1
    7 6 1
    -7 6 -1
    -7 6 -1
    -7 6 -1
    -7 -6 1
    7 -6 -1
    8 6 -1
    8 -6 1
    -8 6 1
    -8 6 1
    8 6 -1
    -8 -6 -1
    8 -6 1
    -8 -6 -1
    8 -6 -1
    8 6 1
    -8 -6 1
    -8 -6 1
    -8 6 -1
    8 -6 -1
    8 6 1
    -8 6 -1
    9 6 -1
    -9 6 1
    9 6 -1
    -9 6 1
    -9 -6 -1
    9 -6 1
    -9 -6 -1
    -9 6 -1
    9 6 1
    9 -6 -1
    -9 -6 1
    -9 6 -1
    -9 -6 1
    9 6 1
    10 6 -1
    10 -6 1
    -10 -6 -1
    10 6 -1
    -10 6 1
    -10 -6 -1
    -10 6 1
    -10 6 -1
    10 -6 -1
    -10 -6 1
    -10 6 -1
    10 6 1
    10 6 1
    -10 -6 1
    11 6 -1
    -11 -6 -1
    -11 6 1
    -11 -6 -1
    11 6 -1
    11 -6 1
    11 6 1
    11 6 1
    -11 6 -1
    -11 -6 1
    11 -6 -1
    -11 -6 1
    -11 6 -1
    0 -7 1
    0 7 1
    0 7 1
    0 7 -1
    0 -7 -1
    0 7 -1
    0 -7 1
    0 7 -1
    0 7 -1
    0 7 -1
    0 7 1
    0 -7 1
    0 7 1
    0 7 1
    0 7 -1
    0 -7 -1
    0 7 -1
    0 7 1
    0 7 -1
    0 -7 1
    0 7 1
    0 7 1
    0 -7 -1
    -1 -7 -1
    1 7 -1
    -1 7 1
    1 -7 1
    -1 7 1
    -1 -7 -1
    -1 7 1
    1 7 -1
    1 7 -1
    1 7 -1
    -1 7 1
    1 7 -1
    -1 -7 -1
    1 -7 1
    -1 7 1
    -1 7 1
    1 7 -1
    1 -7 1
    1 -7 1
    -1 7 1
    1 7 -1
    1 -7 1
    -1 7 -1
    1 7 1
    1 7 1
    1 7 1
    -1 7 -1
    -1 -7 1
    1 -7 -1
    -1 -7 1
    1 -7 -1
    1 -7 -1
    1 -7 -1
    -1 7 -1
    -1 7 -1
    -1 -7 1
    1 7 1
    1 7 1
    -1 7 -1
    -1 7 -1
    1 7 1
    -1 7 -1
    -1 7 -1
    1 7 1
    -1 -7 1
    1 -7 -1
    1 7 1
    2 7 -1
    -2 7 1
    -2 7 1
    2 -7 1
    -2 -7 -1
    2 7 -1
    2 -7 1
    2 7 -1
    -2 -7 -1
    2 -7 1
    2 7 -1
    -2 -7 -1
    -2 7 1
    2 7 -1
    2 7 -1
    2 -7 1
    -2 7 1
    -2 7 1
    -2 -7 -1
    2 7 -1
    -2 7 1
    2 7 1
    -2 7 -1
    -2 7 -1
    2 7 1
    2 -7 -1
    2 7 1
    -2 7 -1
    2 7 1
    2 7 1
    -2 7 -1
    -2 -7 1
    2 7 1
    -2 7 -1
    -2 -7 1
    -2 -7 1
    2 -7 -1
    -2 -7 1
    -2 7 -1
    2 -7 -1
    -2 7 -1
    -2 7 -1
    2 -7 -1
    2 7 1
    3 7 -1
    3 7 -1
    -3 -7 -1
    3 7 -1
    3 -7 1
    -3 -7 -1
    -3 7 1
    3 -7 1
    3 -7 1
    -3 -7 -1
    -3 7 1
    -3 -7 -1
    -3 7 1
    3 -7 1
    -3 7 1
    -3 7 1
    3 7 -1
    -3 7 1
    3 7 -1
    3 7 -1
    3 7 -1
    -3 7 -1
    -3 -7 1
    3 7 1
    -3 -7 1
    3 7 1
    3 -7 -1
    3 -7 -1
    3 -7 -1
    3 -7 -1
    -3 7 -1
    -3 7 -1
    -3 -7 1
    -3 -7 1
    3 7 1
    -3 7 -1
    -3 7 -1
    3 7 1
    -3 7 -1
    3 7 1
    3 7 1
    3 7 1
    4 -7 1
    4 -7 1
    4 7 -1
    -4 7 1
    -4 7 1
    -4 7 1
    -4 -7 -1
    4 -7 1
    -4 -7 -1
    -4 7 1
    -4 7 1
    4 7 -1
    4 7 -1
    -4 -7 -1
    -4 7 1
    4 -7 1
    4 7 -1
    4 7 -1
    -4 -7 -1
    4 7 -1
    4 7 1
    4 7 1
    4 -7 -1
    -4 -7 1
    4 7 1
    4 -7 -1
    -4 -7 1
    -4 7 -1
    -4 -7 1
    4 7 1
    -4 7 -1
    4 7 1
    4 -7 -1
    -4 7 -1
    4 -7 -1
    -4 -7 1
    -4 7 -1
    -4 7 -1
    -4 7 -1
    -5 7 1
    5 -7 1
    5 7 -1
    5 -7 1
    -5 7 1
    -5 -7 -1
    -5 -7 -1
    -5 7 1
    5 -7 1
    -5 7 1
    5 7 -1
    -5 7 1
    -5 -7 -1
    5 7 -1
    5 -7 1
    5 7 -1
    -5 7 1
    -5 7 -1
    -5 7 -1
    -5 7 -1
    -5 7 -1
    5 -7 -1
    5 7 1
    5 -7 -1
    -5 -7 1
    -5 7 -1
    5 7 1
    5 -7 -1
    -5 -7 1
    -5 7 -1
    5 -7 -1
    5 7 1
    5 7 1
    -5 -7 1
    5 7 1
    -6 7 1
    -6 7 1
    6 -7 1
    6 7 -1
    6 -7 1
    -6 7 1
    -6 7 1
    -6 -7 -1
    6 -7 1
    -6 7 1
    6 7 -1
    -6 -7 -1
    6 -7 -1
    -6 -7 1
    6 7 1
    6 -7 -1
    -6 7 -1
    6 7 1
    -6 7 -1
    -6 7 -1
    -6 -7 1
    6 -7 -1
    -6 7 -1
    -6 7 -1
    -7 7 1
    -7 -7 -1
    7 7 -1
    -7 7 1
    -7 7 1
    -7 -7 -1
    7 -7 1
    7 -7 1
    7 7 -1
    -7 7 -1
    -7 -7 1
    -7 7 -1
    7 -7 -1
    -7 -7 1
    -7 7 -1
    7 -7 -1
    7 7 1
    7 7 1
    8 7 -1
    -8 7 1
    8 7 -1
    8 -7 1
    -8 -7 -1
    8 -7 1
    -8 7 1
    -8 -7 -1
    -8 7 -1
    8 7 1
    -8 -7 1
    8 -7 -1
    8 -7 -1
    -8 7 -1
    -8 -7 1
    8 7 1
    -9 7 1
    -9 -7 -1
    9 7 -1
    9 -7 1
    -9 7 1
    9 7 -1
    -9 -7 -1
    9 7 1
    9 -7 -1
    9 7 1
    -9 7 -1
    -9 -7 1
    -9 -7 1
    -9 7 -1
    -10 7 1
    10 7 -1
    10 7 -1
    -10 7 1
    -10 -7 -1
    -10 -7 -1
    10 -7 1
    -10 7 -1
    10 -7 -1
    10 7 1
    10 7 1
    -10 -7 1
    -10 -7 1
    -10 7 -1
    -11 -7 -1
    11 -7 1
    11 7 -1
    -11 7 1
    -11 -7 -1
    11 7 -1
    -11 7 1
    -11 -7 1
    11 -7 -1
    11 7 1
    11 7 1
    -11 -7 1
    -11 7 -1
    -11 7 -1
    0 8 -1
    0 -8 -1
    0 8 1
    0 8 -1
    0 8 -1
    0 8 -1
    0 8 -1
    0 8 1
    0 8 -1
    0 -8 -1
    0 8 1
    0 8 1
    0 8 1
    0 8 -1
    0 -8 -1
    0 8 1
    0 8 1
    0 -8 1
    0 8 -1
    0 -8 1
    0 -8 1
    0 8 1
    0 -8 -1
    0 -8 1
    -1 -8 -1
    -1 8 1
    1 -8 1
    1 -8 1
    -1 8 1
    -1 8 1
    1 8 -1
    -1 -8 -1
    1 8 -1
    -1 -8 -1
    1 -8 1
    -1 8 1
    1 8 -1
    1 8 -1
    1 -8 1
    1 -8 1
    -1 8 1
    1 8 -1
    -1 8 1
    1 8 -1
    -1 8 1
    -1 -8 -1
    1 8 -1
    1 -8 -1
    -1 -8 1
    1 -8 -1
    1 8 1
    1 8 1
    -1 8 -1
    1 -8 -1
    1 8 1
    1 -8 -1
    -1 8 -1
    1 8 1
    -1 -8 1
    -1 8 -1
    1 8 1
    -1 8 -1
    -1 8 -1
    -1 -8 1
    1 8 1
    1 8 1
    -1 8 -1
    1 8 1
    1 -8 -1
    -1 -8 1
    -2 -8 -1
    -2 8 1
    2 8 -1
    2 -8 1
    -2 -8 -1
    -2 8 1
    2 8 -1
    -2 8 1
    2 -8 1
    2 8 -1
    2 8 -1
    2 8 -1
    -2 8 1
    -2 8 1
    2 8 -1
    -2 8 1
    2 -8 1
    -2 8 1
    2 8 -1
    2 -8 1
    -2 8 -1
    -2 8 -1
    2 8 1
    2 8 1
    2 8 1
    2 8 1
    -2 -8 1
    2 8 1
    -2 -8 1
    2 -8 -1
    2 8 1
    2 -8 -1
    2 8 1
    2 -8 -1
    -2 -8 1
    -2 8 -1
    2 -8 -1
    -2 8 -1
    -2 8 -1
    -2 -8 1
    -2 8 -1
    -3 8 1
    3 8 -1
    3 -8 1
    -3 8 1
    -3 8 1
    3 -8 1
    -3 8 1
    -3 8 1
    3 -8 1
    -3 -8 -1
    3 8 -1
    -3 -8 -1
    3 8 -1
    3 8 -1
    -3 -8 -1
    -3 8 1
    -3 8 1
    -3 -8 -1
    3 8 -1
    3 -8 1
    3 8 -1
    -3 -8 1
    3 8 1
    -3 8 -1
    -3 8 -1
    3 8 1
    3 -8 -1
    3 -8 -1
    -3 -8 1
    3 8 1
    -3 8 -1
    -3 8 -1
    3 8 1
    3 8 1
    3 -8 -1
    -3 -8 1
    -3 -8 1
    -3 8 -1
    3 -8 -1
    -3 8 -1
    3 8 1
    3 8 1
    -3 8 -1
    4 -8 1
    -4 8 1
    4 8 -1
    -4 8 1
    -4 -8 -1
    4 -8 1
    -4 -8 -1
    4 -8 1
    -4 8 1
    4 8 -1
    -4 8 1
    -4 -8 -1
    4 8 -1
    -4 -8 -1
    -4 8 1
    4 -8 1
    -4 8 1
    4 8 -1
    -4 8 1
    4 8 -1
    4 8 1
    -4 8 -1
    -4 8 -1
    -4 -8 1
    4 8 1
    -4 -8 1
    4 -8 -1
    -4 8 -1
    -4 -8 1
    4 8 1
    -4 8 -1
    -4 -8 1
    4 -8 -1
    4 8 1
    -4 8 -1
    4 8 1
    4 8 1
    4 -8 -1
    4 -8 -1
    -4 8 -1
    5 8 -1
    -5 8 1
    -5 8 1
    5 -8 1
    -5 -8 -1
    -5 8 1
    5 8 -1
    -5 -8 -1
    -5 -8 -1
    -5 8 1
    5 -8 1
    -5 8 1
    5 8 -1
    5 -8 1
    5 -8 -1
    -5 8 -1
    5 -8 -1
    -5 8 -1
    -5 8 -1
    -5 -8 1
    -5 8 -1
    -5 -8 1
    5 8 1
    -5 8 -1
    5 8 1
    -5 -8 1
    5 -8 -1
    5 8 1
    -6 8 1
    6 -8 1
    -6 8 1
    6 -8 1
    -6 8 1
    6 8 -1
    6 8 -1
    -6 8 1
    -6 -8 -1
    -6 -8 -1
    -6 8 -1
    6 -8 -1
    -6 8 -1
    -6 8 -1
    6 8 1
    -6 -8 1
    -6 -8 1
    6 8 1
    6 -8 -1
    -6 8 -1
    -7 8 1
    7 -8 1
    7 -8 1
    -7 -8 -1
    7 8 -1
    -7 8 1
    -7 8 1
    -7 -8 -1
    7 8 -1
    7 8 1
    7 -8 -1
    -7 -8 1
    7 -8 -1
    -7 8 -1
    -7 8 -1
    -7 8 -1
    -7 -8 1
    7 8 1
    -7 8 -1
    8 -8 1
    -8 -8 -1
    8 -8 1
    8 8 -1
    -8 8 1
    -8 -8 -1
    8 8 -1
    -8 8 1
    8 8 1
    -8 8 -1
    8 8 1
    8 -8 -1
    -8 -8 1
    -8 -8 1
    8 -8 -1
    -8 8 -1
    -9 -8 -1
    -9 8 1
    9 8 -1
    -9 8 1
    9 -8 1
    -9 -8 -1
    9 -8 1
    9 8 -1
    9 8 1
    -9 8 -1
    -9 8 -1
    -9 -8 1
    9 -8 -1
    9 8 1
    -9 -8 1
    10 8 -1
    -10 -8 -1
    -10 8 1
    10 -8 1
    10 8 -1
    -10 -8 -1
    -10 8 1
    10 8 1
    -10 -8 1
    -10 8 -1
    10 8 1
    10 -8 -1
    -10 -8 1
    -10 8 -1
    0 -9 1
    0 9 -1
    0 -9 1
    0 -9 -1
    0 9 1
    0 9 -1
    0 9 1
    0 9 -1
    0 -9 -1
    0 9 -1
    0 9 1
    0 -9 -1
    0 9 -1
    0 9 1
    0 9 -1
    0 -9 1
    0 9 1
    0 9 1
    0 9 1
    0 9 -1
    0 9 -1
    0 -9 1
    0 9 1
    0 -9 -1
    -1 9 1
    -1 9 1
    -1 9 1
    -1 -9 -1
    1 -9 1
    -1 -9 -1
    1 9 -1
    1 9 -1
    1 -9 1
    1 9 -1
    -1 9 1
    1 9 -1
    -1 9 1
    -1 -9 -1
    1 9 -1
    1 -9 1
    1 -9 1
    1 -9 1
    -1 9 1
    1 9 -1
    1 9 -1
    -1 -9 -1
    1 9 1
    1 -9 -1
    1 9 1
    -1 9 -1
    1 9 1
    1 -9 -1
    1 -9 -1
    -1 -9 1
    -1 -9 1
    -1 9 -1
    1 9 1
    1 9 1
    1 -9 -1
    -1 -9 1
    1 9 1
    1 -9 -1
    -1 9 -1
    -1 9 -1
    -1 9 -1
    -1 -9 1
    1 9 1
    -1 9 -1
    1 9 1
    2 9 -1
    2 -9 1
    2 9 -1
    -2 9 1
    -2 9 1
    -2 9 1
    -2 9 1
    2 -9 1
    -2 9 1
    -2 9 1
    2 -9 1
    2 9 -1
    2 9 -1
    2 -9 1
    2 9 -1
    -2 -9 -1
    2 9 -1
    2 9 -1
    -2 -9 -1
    2 -9 -1
    -2 -9 1
    -2 -9 1
    2 9 1
    -2 9 -1
    2 9 1
    2 -9 -1
    2 -9 -1
    -2 9 -1
    -2 9 -1
    -2 9 -1
    -2 9 -1
    -2 9 -1
    2 -9 -1
    2 9 1
    2 9 1
    2 9 1
    -2 -9 1
    -2 -9 1
    3 9 -1
    3 -9 1
    3 9 -1
    -3 -9 -1
    3 9 -1
    -3 -9 -1
    3 9 -1
    3 -9 1
    3 9 -1
    -3 9 1
    -3 9 1
    -3 9 1
    -3 9 1
    -3 9 1
    3 -9 1
    3 -9 1
    3 9 -1
    3 9 -1
    -3 9 1
    -3 -9 1
    -3 9 -1
    -3 -9 1
    3 9 1
    -3 9 -1
    3 -9 -1
    3 9 1
    -3 -9 1
    -3 9 -1
    -3 9 -1
    -3 9 -1
    3 -9 -1
    3 9 1
    3 9 1
    -3 9 -1
    3 -9 -1
    3 -9 -1
    -3 -9 1
    3 9 1
    -4 -9 -1
    -4 -9 -1
    -4 -9 -1
    4 9 -1
    -4 9 1
    -4 9 1
    4 -9 1
    4 9 -1
    -4 9 1
    4 -9 1
    4 9 -1
    4 9 -1
    -4 9 1
    -4 9 1
    -4 -9 -1
    -4 9 -1
    4 9 1
    -4 -9 1
    4 9 1
    -4 -9 1
    4 -9 -1
    -4 -9 1
    -4 9 -1
    -4 9 -1
    4 9 1
    4 9 1
    4 9 1
    -4 9 -1
    4 -9 -1
    -4 9 -1
    5 9 -1
    5 9 -1
    -5 9 1
    -5 9 1
    5 -9 1
    -5 9 1
    -5 -9 -1
    -5 9 1
    5 -9 1
    -5 9 1
    5 9 -1
    -5 -9 -1
    -5 -9 -1
    5 -9 -1
    5 -9 -1
    5 9 1
    -5 9 -1
    5 9 1
    5 9 1
    -5 9 -1
    -5 9 -1
    5 9 1
    -5 -9 1
    -5 -9 1
    -5 9 -1
    6 9 -1
    -6 9 1
    6 9 -1
    6 -9 1
    -6 9 1
    -6 -9 -1
    6 -9 1
    -6 9 1
    -6 -9 -1
    -6 9 1
    6 -9 -1
    -6 9 -1
    -6 -9 1
    6 9 1
    -6 9 -1
    -6 9 -1
    6 9 1
    6 -9 -1
    -6 9 -1
    -6 -9 1
    -7 9 1
    7 9 -1
    7 -9 1
    -7 9 1
    -7 9 1
    7 9 -1
    -7 -9 -1
    -7 -9 -1
    7 -9 1
    -7 9 -1
    7 -9 -1
    7 -9 -1
    7 9 1
    -7 9 -1
    -7 9 -1
    -7 9 -1
    -7 -9 1
    -7 -9 1
    -8 -9 -1
    8 -9 1
    -8 -9 -1
    -8 9 1
    8 -9 1
    -8 9 1
    8 9 -1
    8 9 -1
    -8 9 1
    -8 -9 1
    8 -9 -1
    -8 9 -1
    -8 9 -1
    -8 -9 1
    8 -9 -1
    8 9 1
    9 -9 1
    9 9 -1
    9 9 -1
    -9 -9 -1
    -9 9 1
    -9 9 1
    -9 -9 -1
    9 -9 1
    -9 -9 1
    -9 9 -1
    -9 -9 1
    9 9 1
    9 -9 -1
    -9 9 -1
    9 9 1
    10 9 -1
    -10 9 1
    10 9 -1
    -10 9 1
    -10 -9 -1
    10 -9 1
    -10 -9 -1
    -10 -9 1
    10 9 1
    10 9 1
    -10 -9 1
    -10 9 -1
    10 -9 -1
    -10 9 -1
    0 10 -1
    0 10 1
    0 -10 -1
    0 10 -1
    0 10 -1
    0 -10 1
    0 -10 1
    0 10 -1
    0 10 -1
    0 -10 1
    0 10 1
    0 10 1
    0 10 1
    0 -10 -1
    0 10 -1
    0 10 1
    0 10 1
    0 -10 -1
    0 -10 1
    0 10 1
    0 -10 -1
    0 10 -1
    0 10 -1
    1 10 -1
    1 10 -1
    -1 10 1
    -1 -10 -1
    1 -10 1
    1 10 -1
    -1 10 1
    -1 -10 -1
    -1 10 1
    1 10 -1
    1 -10 1
    1 -10 1
    -1 10 1
    1 -10 1
    -1 -10 -1
    1 10 -1
    -1 -10 -1
    -1 10 1
    1 10 -1
    -1 10 1
    1 10 -1
    -1 -10 1
    1 10 1
    -1 10 -1
    -1 -10 1
    -1 10 -1
    1 10 1
    -1 10 -1
    1 10 1
    1 10 1
    1 10 1
    -1 -10 1
    -1 10 -1
    -1 -10 1
    1 10 1
    1 -10 -1
    1 10 1
    -1 10 -1
    1 -10 -1
    1 -10 -1
    1 -10 -1
    -1 10 -1
    1 10 1
    1 -10 -1
    2 10 -1
    -2 10 1
    -2 10 1
    -2 10 1
    2 10 -1
    -2 -10 -1
    -2 -10 -1
    2 -10 1
    2 -10 1
    2 -10 1
    2 10 -1
    2 10 -1
    2 10 -1
    -2 10 1
    2 10 -1
    -2 10 1
    2 10 -1
    -2 -10 -1
    2 -10 -1
    2 10 1
    2 10 1
    -2 10 -1
    -2 -10 1
    2 10 1
    -2 10 -1
    -2 -10 1
    2 10 1
    -2 10 -1
    -2 10 -1
    -2 -10 1
    2 10 1
    2 -10 -1
    -2 10 -1
    2 -10 -1
    -2 -10 1
    -2 -10 1
    3 10 -1
    3 10 -1
    -3 10 1
    3 10 -1
    3 10 -1
    3 -10 1
    3 10 -1
    -3 10 1
    -3 -10 -1
    -3 -10 -1
    -3 10 1
    -3 10 1
    3 10 -1
    3 -10 1
    3 10 -1
    3 10 1
    3 10 1
    -3 -10 1
    3 10 1
    3 10 1
    -3 10 -1
    -3 10 -1
    -3 -10 1
    3 -10 -1
    -3 10 -1
    3 -10 -1
    -3 -10 1
    3 10 1
    -3 10 -1
    4 10 -1
    -4 10 1
    -4 10 1
    4 10 -1
    4 -10 1
    -4 -10 -1
    -4 10 1
    4 10 -1
    -4 -10 -1
    4 -10 1
    4 10 -1
    -4 10 1
    4 -10 -1
    -4 10 -1
    4 -10 -1
    4 10 1
    -4 10 -1
    -4 10 -1
    4 10 1
    -4 -10 1
    -4 -10 1
    4 10 1
    -4 10 -1
    -4 -10 1
    -4 10 -1
    -5 10 1
    -5 10 1
    5 10 -1
    -5 10 1
    5 10 -1
    -5 -10 -1
    5 10 -1
    5 -10 1
    -5 10 1
    -5 -10 -1
    5 -10 1
    -5 10 1
    -5 10 -1
    5 10 1
    -5 -10 1
    -5 10 -1
    5 10 1
    5 10 1
    -5 10 -1
    5 10 1
    -5 -10 1
    -5 10 -1
    5 -10 -1
    -5 10 -1
    5 -10 -1
    6 -10 1
    -6 10 1
    -6 10 1
    -6 -10 -1
    6 10 -1
    -6 -10 -1
    -6 10 1
    6 10 -1
    -6 10 1
    6 -10 1
    -6 10 1
    6 10 1
    6 10 1
    6 -10 -1
    -6 10 -1
    6 -10 -1
    -6 -10 1
    -6 -10 1
    -6 10 -1
    -6 10 -1
    -6 10 -1
    -6 10 -1
    -7 10 1
    -7 10 1
    -7 10 1
    7 -10 1
    -7 -10 -1
    7 -10 1
    7 10 -1
    -7 10 1
    -7 -10 -1
    -7 10 1
    7 10 -1
    -7 10 -1
    -7 -10 1
    -7 -10 1
    -7 10 -1
    -7 10 -1
    7 -10 -1
    -7 10 -1
    7 -10 -1
    7 10 1
    7 10 1
    -8 10 1
    8 10 -1
    -8 -10 -1
    8 -10 1
    -8 10 1
    8 -10 1
    8 10 -1
    -8 -10 -1
    -8 10 1
    -8 10 -1
    8 -10 -1
    -8 -10 1
    8 10 1
    -8 10 -1
    8 10 1
    -8 -10 1
    8 -10 -1
    -9 10 1
    -9 -10 -1
    9 10 -1
    9 10 -1
    9 -10 1
    -9 10 1
    -9 -10 -1
    9 -10 1
    9 10 1
    -9 -10 1
    9 -10 -1
    -9 10 -1
    -9 10 -1
    9 10 1
    -9 -10 1
    -10 10 1
    -10 10 1
    10 10 -1
    10 -10 1
    -10 -10 -1
    10 10 -1
    -10 -10 -1
    -10 -10 1
    -10 -10 1
    10 -10 -1
    10 10 1
    -10 10 -1
    -10 10 -1
    10 10 1
    0 11 1
    0 11 -1
    0 -11 1
    0 -11 1
    0 -11 -1
    0 -11 -1
    0 11 -1
    0 -11 1
    0 11 1
    0 11 -1
    0 11 1
    0 11 -1
    0 11 -1
    0 -11 -1
    0 11 1
    0 11 1
    0 11 1
    1 11 -1
    1 11 -1
    1 -11 1
    -1 11 1
    -1 11 1
    1 11 -1
    1 11 -1
    -1 -11 -1
    -1 11 1
    -1 11 1
    1 11 -1
    -1 -11 -1
    1 -11 1
    -1 11 1
    1 -11 -1
    1 11 1
    1 11 1
    1 11 1
    1 11 1
    1 -11 -1
    1 -11 -1
    1 11 1
    -1 11 -1
    1 11 1
    1 11 1
    -1 -11 1
    -1 -11 1
    1 11 1
    -1 11 -1
    -1 -11 1
    -1 11 -1
    -2 -11 -1
    -2 11 1
    -2 11 1
    2 -11 1
    -2 -11 -1
    2 11 -1
    2 11 -1
    2 11 -1
    2 -11 1
    2 11 -1
    2 11 -1
    -2 11 1
    -2 -11 -1
    -2 11 1
    -2 11 -1
    -2 11 -1
    2 11 1
    2 11 1
    2 11 1
    2 11 1
    2 11 1
    2 -11 -1
    -2 -11 1
    2 -11 -1
    -2 -11 1
    -2 11 -1
    -2 -11 1
    3 11 -1
    -3 11 1
    -3 11 1
    -3 11 1
    3 11 -1
    3 -11 1
    -3 11 1
    -3 -11 -1
    3 11 -1
    3 11 -1
    3 -11 1
    -3 -11 -1
    3 11 1
    3 11 1
    -3 -11 1
    3 -11 -1
    -3 11 -1
    -3 -11 1
    -3 11 -1
    3 11 1
    3 11 1
    -3 11 -1
    3 11 1
    3 -11 -1
    4 -11 1
    4 11 -1
    -4 11 1
    -4 11 1
    4 11 -1
    4 11 -1
    4 -11 1
    -4 11 1
    -4 -11 -1
    -4 -11 -1
    -4 11 1
    4 11 1
    -4 11 -1
    -4 11 -1
    4 -11 -1
    4 -11 -1
    -4 -11 1
    -4 -11 1
    4 11 1
    -4 11 -1
    4 11 1
    -5 11 1
    5 -11 1
    -5 11 1
    5 11 -1
    5 11 -1
    -5 -11 -1
    -5 11 1
    5 11 -1
    5 -11 1
    -5 -11 -1
    -5 11 1
    -5 11 -1
    5 11 1
    -5 11 -1
    -5 -11 1
    5 -11 -1
    5 -11 -1
    -5 11 -1
    -5 11 -1
    5 11 1
    -5 -11 1
    -5 11 -1
    -6 11 1
    -6 11 1
    6 -11 1
    6 11 -1
    -6 11 1
    -6 -11 -1
    -6 11 1
    6 -11 1
    -6 -11 -1
    -6 11 1
    6 11 -1
    -6 -11 1
    -6 11 -1
    -6 11 -1
    6 11 1
    6 -11 -1
    -6 11 -1
    -6 -11 1
    -6 11 -1
    6 -11 -1
    6 11 1
    -7 -11 -1
    7 -11 1
    7 11 -1
    -7 -11 -1
    -7 11 1
    -7 11 1
    -7 11 1
    -7 11 1
    -7 11 1
    7 11 -1
    7 -11 1
    7 11 1
    7 -11 -1
    -7 -11 1
    7 11 1
    -7 11 -1
    -7 11 -1
    7 -11 -1
    -7 11 -1
    -8 -11 -1
    -8 11 1
    -8 11 1
    8 11 -1
    -8 11 1
    8 11 -1
    -8 -11 -1
    8 -11 1
    8 -11 1
    -8 11 1
    8 -11 -1
    8 11 1
    -8 -11 1
    -8 11 -1
    8 11 1
    9 -11 1
    -9 11 1
    9 11 -1
    9 11 -1
    -9 -11 -1
    -9 11 -1
    9 11 1
    9 -11 -1
    -9 -11 1
    9 11 1
    0 12 1
    0 12 -1
    0 12 1
    0 -12 -1
    0 -12 -1
    0 12 -1
    0 12 1
    0 -12 1
    0 12 -1
    -1 12 1
    1 12 -1
    1 12 -1
    1 -12 1
    1 12 -1
    -1 -12 -1
    -1 -12 -1
    1 -12 1
    1 12 -1
    -1 12 1
    -1 12 1
    1 12 -1
    -1 -12 1
    -1 -12 1
    1 -12 -1
    1 -12 -1
    1 12 1
    -1 12 -1
    -1 12 -1
    -1 -12 1
    1 12 1
    1 12 1
    1 12 1
    -1 12 -1
    -2 12 1
    2 12 -1
    2 12 -1
    -2 12 1
    2 -12 1
    2 12 -1
    2 -12 1
    -2 -12 -1
    2 12 -1
    -2 12 1
    -2 -12 -1
    2 12 1
    -2 12 -1
    -2 12 -1
    2 -12 -1
    2 -12 -1
    2 12 1
    -2 -12 1
    2 12 1
    -2 -12 1
    -2 12 -1
    2 12 1
    -3 12 1
    -3 12 1
    -3 -12 -1
    -3 12 1
    3 12 -1
    -3 -12 -1
    3 -12 1
    3 12 -1
    3 -12 1
    3 12 -1
    3 12 1
    3 -12 -1
    3 12 1
    -3 12 -1
    -3 12 -1
    -3 -12 1
    3 12 1
    3 12 1
    -3 12 -1
    -3 -12 1
    3 -12 -1
    -4 -12 -1
    4 12 -1
    4 -12 1
    4 12 -1
    4 -12 1
    -4 12 1
    -4 12 1
    -4 12 1
    4 12 -1
    4 -12 -1
    -4 -12 1
    4 12 1
    -4 12 -1
    4 12 1
    -4 12 -1
    -4 12 -1
    4 -12 -1
    4 12 1
    -5 12 1
    -5 -12 -1
    -5 12 1
    -5 12 1
    5 -12 1
    5 12 -1
    5 12 -1
    5 12 -1
    5 -12 1
    5 12 1
    5 12 1
    -5 12 -1
    -5 -12 1
    5 12 1
    -5 12 -1
    5 -12 -1
    5 -12 -1
    -5 12 -1
    6 -12 1
    -6 12 1
    -6 -12 -1
    -6 12 1
    6 -12 1
    -6 12 1
    6 12 -1
    6 12 -1
    -6 -12 1
    6 12 1
    -6 12 -1
    -6 12 -1
    6 12 1
    6 -12 -1
    -6 12 -1
    6 -12 -1
    -7 12 1
    7 12 -1
    -7 12 1
    -7 -12 -1
    7 -12 1
    -7 12 1
    7 -12 1
    7 12 -1
    -7 12 -1
    -7 12 -1
    -7 -12 1
    7 12 1
    7 -12 -1
    -7 12 -1
    7 12 1
    -8 -12 -1
    8 12 -1
    8 -12 1
    8 12 -1
    -8 12 1
    -8 12 1
    8 -12 -1
    8 12 1
    -8 12 -1
    8 12 1
    -8 -12 1
    -9 -12 -1
    -9 12 1
    9 -12 1
    9 12 -1
    9 12 -1
    9 12 1
    9 12 1
    -9 12 -1
    -9 -12 1
    9 -12 -1
    0 13 1
    0 13 1
    0 -13 1
    0 13 -1
    0 -13 -1
    0 -13 -1
    0 13 -1
    0 -13 1
    0 13 1
    -1 13 1
    1 13 -1
    1 -13 1
    1 13 -1
    -1 13 1
    1 13 -1
    -1 -13 -1
    1 13 -1
    1 -13 1
    1 13 1
    -1 13 -1
    1 -13 -1
    1 -13 -1
    1 13 1
    -1 13 -1
    1 13 1
    -1 -13 1
    -1 13 -1
    1 13 1
    -2 13 1
    2 -13 1
    2 13 -1
    2 -13 1
    -2 13 1
    2 13 -1
    -2 -13 -1
    2 13 -1
    2 13 -1
    -2 13 1
    -2 -13 -1
    2 -13 -1
    -2 -13 1
    2 -13 -1
    2 13 1
    -2 -13 1
    2 13 1
    2 13 1
    2 13 1
    -2 13 -1
    -2 13 -1
    -2 13 -1
    -3 -13 -1
    3 -13 1
    3 13 -1
    -3 13 1
    3 -13 1
    3 13 -1
    3 13 -1
    -3 13 1
    -3 13 1
    -3 -13 -1
    3 -13 -1
    -3 13 -1
    -3 -13 1
    -3 -13 1
    -3 13 -1
    -3 13 -1
    3 13 1
    3 13 1
    3 -13 -1
    3 13 1
    -4 13 1
    4 13 -1
    4 -13 1
    -4 -13 -1
    -4 13 1
    4 13 -1
    -4 13 1
    4 13 -1
    -4 -13 -1
    4 -13 1
    4 13 1
    -4 -13 1
    4 13 1
    -4 13 -1
    -4 13 -1
    4 13 1
    4 -13 -1
    -4 13 -1
    -4 -13 1
    4 -13 -1
    -5 13 1
    5 13 -1
    -5 13 1
    -5 13 1
    5 13 -1
    5 -13 1
    -5 -13 -1
    5 13 -1
    5 -13 1
    5 13 1
    -5 13 -1
    5 -13 -1
    5 13 1
    -5 13 -1
    -5 -13 1
    5 13 1
    5 -13 -1
    -5 13 -1
    -6 13 1
    6 -13 1
    6 13 -1
    -6 13 1
    -6 -13 -1
    6 -13 1
    6 13 -1
    -6 13 1
    -6 13 -1
    6 13 1
    6 -13 -1
    -6 -13 1
    -6 13 -1
    6 13 1
    -6 13 -1
    7 13 -1
    -7 13 1
    -7 13 1
    -7 -13 -1
    7 13 -1
    7 -13 1
    -7 13 1
    7 13 1
    -7 13 -1
    7 13 1
    -7 13 -1
    -7 -13 1
    7 -13 -1
    -7 13 -1
    8 -13 1
    -8 13 1
    8 13 -1
    8 13 -1
    -8 -13 -1
    -8 13 1
    8 -13 -1
    8 13 1
    -8 -13 1
    -8 13 -1
    8 13 1
    0 -14 -1
    0 14 -1
    0 14 1
    0 -14 1
    0 14 1
    0 14 -1
    0 -14 1
    0 -14 -1
    0 14 -1
    0 14 1
    -1 14 1
    1 -14 1
    -1 14 1
    1 14 -1
    -1 -14 -1
    -1 14 1
    1 -14 1
    1 14 -1
    1 14 -1
    1 14 -1
    1 14 1
    1 14 1
    1 -14 -1
    -1 -14 1
    1 -14 -1
    1 14 1
    1 14 1
    -1 14 -1
    -1 14 -1
    2 -14 1
    2 14 -1
    2 14 -1
    2 14 -1
    -2 14 1
    -2 14 1
    2 -14 1
    -2 -14 -1
    2 14 1
    -2 14 -1
    -2 14 -1
    -2 -14 1
    2 14 1
    2 14 1
    2 14 1
    -2 14 -1
    2 -14 -1
    2 -14 -1
    -3 -14 -1
    -3 14 1
    3 -14 1
    -3 14 1
    3 -14 1
    3 14 -1
    -3 -14 -1
    3 14 -1
    -3 14 1
    3 14 -1
    3 14 1
    3 14 1
    3 14 1
    -3 14 -1
    -3 -14 1
    3 -14 -1
    -3 14 -1
    -3 -14 1
    -3 14 -1
    3 -14 -1
    -4 14 1
    4 14 -1
    -4 14 1
    4 14 -1
    4 14 -1
    4 -14 1
    -4 -14 -1
    4 -14 1
    -4 -14 -1
    -4 14 1
    4 -14 -1
    -4 -14 1
    4 14 1
    -4 14 -1
    -4 14 -1
    4 14 1
    -4 14 -1
    4 -14 -1
    4 14 1
    -4 -14 1
    -5 14 1
    -5 14 1
    5 14 -1
    -5 14 1
    5 14 -1
    5 -14 1
    5 -14 1
    -5 -14 -1
    -5 -14 -1
    -5 14 -1
    -5 14 -1
    -5 -14 1
    -5 14 -1
    5 14 1
    5 14 1
    -5 -14 1
    5 -14 -1
    6 -14 1
    -6 14 1
    -6 -14 -1
    -6 14 1
    6 14 -1
    -6 14 1
    6 14 -1
    -6 14 -1
    -6 14 -1
    -6 -14 1
    6 14 1
    -6 -14 1
    6 14 1
    6 -14 -1
    -6 14 -1
    -7 14 1
    7 -14 1
    -7 14 1
    7 14 -1
    -7 -14 -1
    7 14 -1
    -7 14 1
    7 -14 -1
    -7 14 -1
    -7 14 -1
    -7 -14 1
    7 14 1
    7 14 1
    -7 14 -1
    0 -15 1
    0 15 1
    0 -15 -1
    0 15 1
    0 15 -1
    0 15 -1
    0 15 1
    0 15 -1
    0 -15 1
    0 -15 -1
    1 15 -1
    -1 15 1
    -1 -15 -1
    1 -15 1
    1 15 -1
    -1 15 1
    -1 15 1
    -1 -15 -1
    1 -15 1
    1 15 -1
    1 15 -1
    1 -15 -1
    -1 15 -1
    -1 -15 1
    -1 15 -1
    1 -15 -1
    -1 15 -1
    1 15 1
    1 15 1
    2 -15 1
    -2 -15 -1
    2 15 -1
    2 15 -1
    2 -15 1
    -2 15 1
    2 15 -1
    -2 15 1
    -2 15 1
    2 15 1
    2 15 1
    2 15 1
    2 -15 -1
    -2 15 -1
    -2 -15 1
    2 -15 -1
    -2 15 -1
    -3 15 1
    3 15 -1
    -3 15 1
    3 15 -1
    3 -15 1
    -3 15 1
    3 15 -1
    -3 -15 -1
    3 -15 1
    -3 -15 1
    3 15 1
    -3 15 -1
    -3 15 -1
    3 15 1
    3 15 1
    3 -15 -1
    -3 15 -1
    3 -15 -1
    -4 -15 -1
    -4 15 1
    -4 15 1
    -4 -15 -1
    4 -15 1
    -4 15 1
    4 15 -1
    4 15 -1
    4 -15 1
    4 15 -1
    -4 15 -1
    4 -15 -1
    4 15 1
    -4 -15 1
    4 15 1
    -4 -15 1
    4 15 1
    -4 15 -1
    -4 15 -1
    5 15 -1
    5 -15 1
    5 15 -1
    -5 -15 -1
    -5 -15 -1
    -5 15 1
    -5 15 1
    -5 15 1
    -5 15 -1
    -5 15 -1
    -5 -15 1
    -5 -15 1
    5 15 1
    5 -15 -1
    -5 15 -1
    5 15 1
    -6 15 1
    -6 15 1
    6 15 -1
    6 15 -1
    -6 -15 -1
    6 -15 1
    -6 -15 -1
    -6 15 1
    -6 -15 1
    6 15 1
    -6 15 -1
    6 -15 -1
    6 15 1
    -6 15 -1
    -6 15 -1
    -6 -15 1
    -7 15 1
    7 15 -1
    -7 -15 -1
    -7 -15 -1
    7 -15 1
    -7 15 1
    -7 15 1
    -7 15 -1
    -7 15 -1
    -7 -15 1
    -7 15 -1
    7 -15 -1
    7 15 1
    -7 -15 1
    0 16 -1
    0 -16 1
    0 -16 1
    0 16 -1
    0 -16 -1
    0 16 -1
    0 16 1
    0 16 1
    0 -16 -1
    0 16 1
    1 -16 1
    -1 -16 -1
    -1 -16 -1
    1 16 -1
    -1 16 1
    -1 16 1
    1 -16 1
    -1 16 1
    -1 -16 1
    -1 -16 1
    1 16 1
    -1 16 -1
    1 16 1
    -1 16 -1
    -1 16 -1
    1 -16 -1
    1 -16 -1
    2 -16 1
    2 16 -1
    2 16 -1
    2 -16 1
    -2 16 1
    2 16 -1
    -2 16 1
    -2 -16 -1
    -2 16 1
    2 -16 -1
    -2 16 -1
    2 -16 -1
    2 16 1
    -2 16 -1
    -2 16 -1
    2 16 1
    -2 -16 1
    2 16 1
    3 -16 1
    3 16 -1
    -3 16 1
    3 -16 1
    -3 -16 -1
    3 16 -1
    3 16 -1
    -3 16 1
    -3 16 1
    3 16 1
    3 16 1
    -3 -16 1
    -3 16 -1
    -3 16 -1
    3 16 1
    3 -16 -1
    4 16 -1
    4 -16 1
    4 16 -1
    4 16 -1
    -4 -16 -1
    -4 16 1
    -4 16 1
    -4 16 -1
    4 16 1
    4 16 1
    4 16 1
    -4 -16 1
    -4 16 -1
    -4 16 -1
    4 -16 -1
    -5 -16 -1
    -5 16 1
    -5 16 1
    5 16 -1
    -5 -16 -1
    5 16 -1
    5 -16 1
    -5 16 1
    -5 16 -1
    -5 16 -1
    -5 -16 1
    5 16 1
    -5 -16 1
    -5 16 -1
    5 -16 -1
    5 16 1
    6 -16 1
    6 16 -1
    -6 16 1
    -6 -16 -1
    -6 -16 -1
    -6 16 1
    -6 -16 1
    -6 16 -1
    6 16 1
    6 -16 -1
    -6 16 -1
    -6 -16 1
    0 -17 1
    0 17 1
    0 17 1
    0 17 1
    0 -17 -1
    0 -17 -1
    0 17 -1
    0 17 -1
    0 -17 1
    -1 17 1
    -1 17 1
    1 17 -1
    1 -17 1
    1 -17 1
    -1 -17 -1
    -1 17 1
    -1 -17 -1
    1 17 -1
    1 -17 -1
    1 -17 -1
    1 17 1
    -1 -17 1
    1 17 1
    -1 17 -1
    -1 -17 1
    -1 17 -1
    -1 17 -1
    -2 17 1
    2 -17 1
    -2 -17 -1
    2 17 -1
    -2 17 1
    2 -17 1
    -2 17 1
    -2 -17 -1
    2 17 -1
    -2 17 -1
    -2 17 -1
    2 17 1
    -2 -17 1
    2 -17 -1
    -2 17 -1
    3 -17 1
    3 17 -1
    -3 17 1
    -3 17 1
    3 17 -1
    -3 17 1
    -3 -17 -1
    3 17 -1
    3 17 1
    -3 -17 1
    3 -17 -1
    -3 17 -1
    3 17 1
    3 17 1
    -3 17 -1
    -3 17 -1
    4 17 -1
    4 17 -1
    4 17 -1
    -4 -17 -1
    -4 17 1
    -4 17 1
    -4 17 1
    4 -17 1
    4 -17 -1
    -4 -17 1
    4 17 1
    4 17 1
    -4 17 -1
    4 17 1
    -4 17 -1
    0 -18 1
    0 -18 -1
    0 18 -1
    0 -18 -1
    0 18 1
    0 18 -1
    0 18 1
    0 -18 1
    -1 18 1
    1 18 -1
    1 -18 1
    -1 -18 -1
    -1 -18 -1
    1 18 -1
    -1 18 1
    -1 18 1
    1 -18 1
    -1 18 -1
    1 -18 -1
    -1 -18 1
    -1 -18 1
    -1 18 -1
    1 18 1
    -1 18 -1
    1 18 1
    -2 -18 -1
    -2 18 1
    2 18 -1
    2 -18 1
    -2 -18 -1
    -2 18 1
    -2 18 1
    2 18 -1
    -2 18 -1
    2 18 1
    -2 -18 1
    2 18 1
    -2 -18 1
    -2 18 -1
    -2 18 -1
    2 -18 -1
    0 0 2
    0 0 -2
    0 0 -2
    0 0 -2
    0 0 2
    0 0 -2
    0 0 2
    0 0 2
    0 0 2
    -1 0 -2
    -1 0 2
    1 0 -2
    -1 0 2
    1 0 2
    -1 0 -2
    -1 0 2
    -1 0 2
    -1 0 2
    1 0 2
    -1 0 2
    -1 0 -2
    1 0 -2
    1 0 2
    -1 0 -2
    1 0 -2
    1 0 2
    -2 0 -2
    2 0 2
    -2 0 -2
    2 0 -2
    -2 0 -2
    -2 0 2
    2 0 2
    2 0 2
    2 0 -2
    -2 0 2
    -2 0 2
    -2 0 2
    2 0 -2
    -2 0 -2
    -2 0 2
    2 0 -2
    -2 0 2
    2 0 2
    2 0 2
    3 0 2
    3 0 2
    3 0 2
    -3 0 -2
    -3 0 2
    3 0 -2
    -3 0 2
    -3 0 2
    3 0 -2
    -3 0 2
    -3 0 2
    3 0 -2
    -3 0 2
    -3 0 -2
    3 0 2
    -3 0 -2
    3 0 2
    3 0 -2
    -3 0 -2
    4 0 -2
    4 0 -2
    -4 0 -2
    4 0 2
    4 0 -2
    -4 0 2
    4 0 2
    -4 0 2
    -4 0 2
    -4 0 -2
    -4 0 2
    4 0 -2
    4 0 2
    -4 0 2
    -4 0 -2
    -4 0 2
    4 0 2
    -4 0 -2
    -5 0 2
    5 0 -2
    5 0 2
    -5 0 2
    5 0 -2
    5 0 2
    -5 0 2
    -5 0 -2
    -5 0 -2
    -5 0 -2
    -5 0 -2
    -5 0 2
    5 0 -2
    5 0 2
    5 0 -2
    -5 0 2
    5 0 2
    -5 0 2
    -6 0 2
    -6 0 2
    6 0 -2
    6 0 2
    6 0 2
    -6 0 2
    6 0 -2
    -6 0 2
    6 0 -2
    -6 0 -2
    6 0 2
    6 0 2
    -6 0 2
    -6 0 -2
    6 0 -2
    -6 0 -2
    -6 0 2
    -7 0 2
    7 0 2
    -7 0 2
    -7 0 2
    -7 0 -2
    -7 0 -2
    7 0 2
    7 0 2
    7 0 -2
    7 0 -2
    7 0 -2
    -7 0 2
    -7 0 -2
    -8 0 -2
    -8 0 -2
    -8 0 2
    8 0 2
    8 0 -2
    -8 0 2
    -8 0 2
    -8 0 -2
    8 0 -2
    8 0 2
    -9 0 2
    -9 0 -2
    9 0 -2
    9 0 2
    9 0 2
    9 0 2
    9 0 -2
    -9 0 2
    -9 0 -2
    -9 0 -2
    -10 0 -2
    -10 0 2
    -10 0 -2
    10 0 2
    10 0 2
    10 0 2
    10 0 -2
    10 0 -2
    -10 0 2
    10 0 -2
    11 0 2
    11 0 2
    -11 0 -2
    11 0 -2
    -11 0 2
    11 0 -2
    -11 0 2
    -11 0 -2
    12 0 -2
    12 0 2
    12 0 -2
    -12 0 2
    -12 0 -2
    12 0 2
    0 -1 2
    0 1 2
    0 1 2
    0 -1 2
    0 1 2
    0 -1 2
    0 -1 -2
    0 1 -2
    0 -1 2
    0 1 -2
    0 1 -2
    0 -1 2
    0 1 2
    0 1 -2
    0 -1 -2
    0 1 2
    0 -1 -2
    -1 1 2
    -1 -1 -2
    1 1 -2
    -1 1 2
    1 1 -2
    1 -1 2
    1 1 -2
    -1 1 2
    -1 1 2
    -1 1 2
    -1 1 2
    1 -1 2
    1 -1 2
    -1 1 2
    1 1 -2
    -1 -1 -2
    1 -1 2
    -1 -1 2
    1 -1 -2
    -1 1 -2
    1 1 2
    1 1 2
    -1 -1 2
    1 -1 -2
    -1 -1 2
    -1 1 -2
    1 1 2
    -1 -1 2
    1 1 2
    -1 -1 2
    1 1 2
    1 -1 -2
    1 -1 -2
    1 1 2
    -1 1 -2
    -1 1 -2
    1 1 2
    -2 -1 -2
    -2 1 2
    -2 1 2
    2 1 -2
    -2 -1 -2
    2 -1 2
    2 -1 2
    -2 1 2
    2 1 -2
    -2 1 2
    2 1 -2
    2 -1 2
    2 1 -2
    -2 1 2
    2 -1 2
    -2 -1 -2
    -2 1 2
    -2 1 -2
    -2 1 -2
    2 -1 -2
    2 -1 -2
    -2 1 -2
    2 -1 -2
    -2 1 -2
    2 -1 -2
    2 -1 -2
    -2 -1 2
    -2 -1 2
    2 1 2
    -2 -1 2
    2 1 2
    -2 1 -2
    -2 -1 2
    2 1 2
    2 1 2
    -2 -1 2
    -3 1 2
    -3 -1 -2
    3 -1 2
    -3 1 2
    3 -1 2
    3 1 -2
    -3 1 2
    3 1 -2
    3 1 -2
    -3 1 2
    -3 -1 -2
    -3 -1 -2
    3 1 -2
    3 -1 2
    -3 -1 -2
    3 -1 2
    3 -1 2
    -3 1 2
    -3 1 2
    -3 -1 2
    -3 -1 2
    3 -1 -2
    -3 1 -2
    -3 -1 2
    -3 -1 2
    3 -1 -2
    3 -1 -2
    -3 1 -2
    3 -1 -2
    3 1 2
    3 1 2
    -3 1 -2
    3 1 2
    -3 1 -2
    -3 1 -2
    3 -1 -2
    -3 -1 2
    4 -1 2
    -4 1 2
    4 1 -2
    -4 -1 -2
    -4 1 2
    4 1 -2
    4 -1 2
    -4 1 2
    -4 1 2
    4 1 -2
    4 -1 2
    4 -1 2
    4 1 -2
    -4 -1 -2
    -4 1 2
    -4 1 2
    4 1 2
    4 1 2
    -4 -1 2
    -4 -1 2
    -4 -1 2
    4 -1 -2
    -4 1 -2
    -4 1 -2
    -4 -1 2
    4 1 2
    4 -1 -2
    -4 -1 2
    4 -1 -2
    4 1 2
    -4 1 -2
    5 -1 2
    -5 -1 -2
    5 -1 2
    -5 1 2
    -5 1 2
    5 -1 2
    5 1 -2
    5 -1 2
    -5 1 2
    5 1 -2
    5 1 -2
    -5 -1 -2
    -5 -1 -2
    -5 1 2
    -5 1 2
    5 -1 2
    5 1 -2
    -5 1 2
    -5 -1 -2
    5 -1 -2
    5 1 2
    -5 -1 2
    -5 1 -2
    -5 1 -2
    -5 -1 2
    -5 -1 2
    5 1 2
    -5 -1 2
    5 -1 -2
    -5 -1 2
    -5 -1 2
    -5 1 -2
    -5 1 -2
    5 1 2
    5 -1 -2
    5 -1 -2
    5 1 2
    -6 -1 -2
    6 -1 2
    6 1 -2
    6 -1 2
    6 -1 2
    -6 1 2
    6 1 -2
    -6 1 2
    -6 1 2
    -6 -1 -2
    -6 1 2
    -6 -1 -2
    -6 1 2
    6 1 -2
    6 1 -2
    -6 1 2
    6 -1 2
    -6 1 -2
    -6 -1 2
    -6 1 -2
    -6 -1 2
    -6 -1 2
    6 1 2
    6 -1 -2
    6 1 2
    6 1 2
    6 -1 -2
    6 1 2
    -6 1 -2
    -6 1 -2
    -6 -1 2
    -6 -1 2
    6 -1 -2
    6 -1 -2
    -7 1 2
    -7 -1 -2
    7 1 -2
    -7 1 2
    7 -1 2
    7 -1 2
    -7 -1 -2
    7 1 -2
    -7 1 2
    -7 1 2
    7 -1 2
    7 -1 2
    7 1 -2
    -7 1 2
    -7 -1 -2
    7 1 2
    -7 -1 2
    -7 1 -2
    7 -1 -2
    -7 -1 2
    -7 -1 2
    -7 1 -2
    7 -1 -2
    7 1 2
    7 1 2
    -7 -1 2
    7 -1 -2
    7 -1 -2
    -7 1 -2
    -8 1 2
    8 1 -2
    -8 -1 -2
    -8 1 2
    8 -1 2
    -8 -1 -2
    -8 -1 -2
    8 1 -2
    8 1 -2
    8 -1 2
    -8 1 2
    8 1 2
    8 1 2
    -8 -1 2
    -8 1 -2
    -8 -1 2
    -8 1 -2
    8 -1 -2
    8 1 2
    8 -1 -2
    -8 1 -2
    8 -1 -2
    -9 1 2
    -9 -1 -2
    -9 1 2
    9 1 -2
    9 1 -2
    -9 -1 -2
    9 1 -2
    9 -1 2
    9 -1 2
    9 -1 -2
    -9 -1 2
    9 -1 -2
    -9 -1 2
    9 1 2
    -9 1 -2
    9 1 2
    9 1 2
    -9 1 -2
    -9 1 -2
    -10 -1 -2
    10 1 -2
    10 -1 2
    10 1 -2
    -10 1 2
    -10 -1 -2
    10 -1 2
    -10 1 2
    10 1 -2
    10 1 2
    -10 -1 2
    10 -1 -2
    10 1 2
    10 1 2
    -10 1 -2
    -10 -1 2
    -10 1 -2
    11 -1 2
    -11 -1 -2
    11 1 -2
    -11 1 2
    -11 -1 -2
    11 1 -2
    11 1 -2
    11 -1 2
    -11 -1 2
    11 1 2
    -11 -1 2
    -11 1 -2
    11 1 2
    11 -1 -2
    11 1 2
    11 -1 -2
    12 1 -2
    12 -1 2
    -12 1 2
    12 1 -2
    -12 -1 -2
    12 -1 2
    -12 -1 2
    12 1 2
    12 -1 -2
    12 -1 -2
    -12 1 -2
    0 2 2
    0 2 -2
    0 2 -2
    0 2 -2
    0 -2 2
    0 2 2
    0 2 2
    0 -2 2
    0 2 2
    0 -2 2
    0 -2 -2
    0 -2 2
    0 2 -2
    0 -2 -2
    0 2 -2
    0 2 2
    -1 2 2
    -1 2 2
    1 2 -2
    1 -2 2
    -1 2 2
    1 2 -2
    -1 -2 -2
    1 -2 2
    -1 -2 -2
    1 2 -2
    1 2 -2
    1 2 -2
    -1 2 2
    1 2 -2
    1 -2 2
    1 -2 2
    1 -2 2
    -1 2 2
    1 2 -2
    1 2 2
    -1 -2 2
    -1 -2 2
    1 2 2
    1 -2 -2
    1 2 2
    1 2 2
    -1 2 -2
    -1 -2 2
    -1 2 -2
    1 -2 -2
    1 -2 -2
    -1 2 -2
    -1 2 -2
    1 -2 -2
    1 2 2
    1 -2 -2
    -1 2 -2
    1 2 2
    -1 -2 2
    -2 2 2
    -2 -2 -2
    -2 2 2
    2 2 -2
    -2 2 2
    -2 2 2
    2 2 -2
    -2 -2 -2
    2 -2 2
    2 2 -2
    2 -2 2
    2 2 -2
    -2 2 2
    2 -2 2
    -2 2 2
    -2 -2 -2
    2 -2 2
    -2 2 2
    2 -2 2
    2 -2 -2
    -2 -2 2
    2 2 2
    2 2 2
    -2 -2 2
    2 -2 -2
    -2 2 -2
    2 2 2
    2 2 2
    -2 -2 2
    -2 2 -2
    2 2 2
    2 2 2
    2 -2 -2
    -2 2 -2
    -2 2 -2
    2 -2 -2
    -2 -2 2
    -3 2 2
    3 -2 2
    -3 -2 -2
    -3 2 2
    -3 2 2
    -3 2 2
    -3 -2 -2
    3 -2 2
    3 -2 2
    3 2 -2
    -3 2 2
    -3 2 2
    -3 -2 -2
    3 2 -2
    3 -2 2
    3 2 -2
    3 2 -2
    3 2 2
    -3 2 -2
    3 -2 -2
    -3 -2 2
    3 2 2
    3 -2 -2
    -3 2 -2
    3 -2 -2
    3 2 2
    -3 -2 2
    -3 -2 2
    3 -2 -2
    -3 2 -2
    -3 2 -2
    3 2 2
    3 -2 -2
    -3 2 -2
    3 2 2
    -3 -2 2
    3 2 2
    -4 2 2
    4 -2 2
    -4 -2 -2
    -4 2 2
    -4 2 2
    4 -2 2
    4 2 -2
    4 2 -2
    4 2 -2
    4 -2 2
    -4 2 2
    -4 -2 -2
    -4 2 2
    -4 2 2
    4 2 -2
    -4 -2 -2
    4 2 -2
    4 -2 2
    4 -2 2
    4 2 2
    4 -2 -2
    4 2 2
    -4 2 -2
    -4 -2 2
    -4 2 -2
    4 -2 -2
    4 -2 -2
    4 -2 -2
    4 -2 -2
    4 2 2
    -4 2 -2
    4 2 2
    -4 2 -2
    -4 -2 2
    -4 -2 2
    -4 -2 2
    4 2 2
    -4 2 -2
    4 2 2
    5 -2 2
    -5 2 2
    5 -2 2
    5 2 -2
    5 2 -2
    -5 2 2
    5 -2 2
    5 2 -2
    -5 2 2
    -5 2 2
    -5 2 2
    5 2 -2
    5 2 -2
    5 -2 2
    -5 2 2
    -5 -2 -2
    -5 -2 -2
    5 -2 2
    -5 -2 -2
    5 -2 -2
    -5 -2 2
    -5 2 -2
    -5 -2 2
    5 -2 -2
    -5 2 -2
    5 -2 -2
    -5 2 -2
    5 -2 -2
    5 2 2
    5 2 2
    -5 -2 2
    5 2 2
    -5 2 -2
    5 2 2
    -5 -2 2
    6 2 -2
    6 -2 2
    6 -2 2
    6 2 -2
    -6 -2 -2
    -6 2 2
    -6 2 2
    6 -2 2
    6 2 -2
    6 2 -2
    6 -2 2
    -6 2 2
    -6 2 2
    -6 -2 -2
    -6 2 2
    -6 -2 -2
    6 2 -2
    6 -2 2
    -6 2 2
    6 2 2
    -6 -2 2
    6 2 2
    -6 -2 2
    -6 -2 2
    -6 -2 2
    -6 2 -2
    -6 2 -2
    6 -2 -2
    -6 2 -2
    6 -2 -2
    -6 -2 2
    -6 2 -2
    6 2 2
    6 -2 -2
    6 -2 -2
    6 2 2
    6 2 2
    -7 2 2
    7 -2 2
    -7 2 2
    7 2 -2
    7 -2 2
    7 2 -2
    7 2 -2
    -7 2 2
    -7 -2 -2
    7 2 -2
    7 -2 2
    7 -2 2
    -7 -2 -2
    -7 2 2
    -7 2 2
    -7 2 -2
    7 -2 -2
    7 2 2
    -7 -2 2
    -7 -2 2
    7 -2 -2
    7 2 2
    7 2 2
    -7 2 -2
    -7 -2 2
    7 -2 -2
    -7 2 -2
    -7 2 -2
    7 -2 -2
    -7 -2 2
    -7 2 -2
    7 2 2
    8 2 -2
    -8 2 2
    -8 2 2
    8 2 -2
    8 2 -2
    8 -2 2
    -8 -2 -2
    -8 2 2
    8 -2 2
    8 -2 2
    -8 2 2
    -8 -2 -2
    -8 2 -2
    -8 -2 2
    8 2 2
    8 -2 -2
    8 -2 -2
    -8 -2 2
    8 -2 -2
    -8 2 -2
    -8 2 -2
    -8 2 -2
    8 2 2
    8 2 2
    -9 -2 -2
    -9 -2 -2
    9 -2 2
    -9 2 2
    9 -2 2
    9 2 -2
    -9 2 2
    9 2 -2
    -9 2 2
    9 2 -2
    -9 -2 2
    9 2 2
    -9 2 -2
    -9 2 -2
    9 2 2
    -9 2 -2
    -9 -2 2
    9 -2 -2
    9 2 2
    10 2 -2
    10 2 -2
    10 2 -2
    -10 2 2
    10 -2 2
    -10 -2 -2
    -10 -2 -2
    10 2 2
    10 2 2
    -10 2 -2
    -10 -2 2
    10 -2 -2
    10 2 2
    -10 -2 2
    11 2 -2
    -11 2 2
    -11 -2 -2
    11 2 -2
    -11 -2 -2
    11 -2 2
    11 2 2
    -11 -2 2
    -11 2 -2
    -11 -2 2
    11 2 2
    11 -2 -2
    -12 -2 -2
    12 -2 2
    -12 -2 -2
    12 -2 2
    -12 2 2
    12 2 -2
    -12 -2 2
    12 -2 -2
    -12 -2 2
    12 2 2
    -12 2 -2
    12 -2 -2
    0 -3 2
    0 3 2
    0 3 -2
    0 3 -2
    0 3 -2
    0 -3 2
    0 -3 -2
    0 3 2
    0 3 -2
    0 3 2
    0 -3 -2
    0 3 -2
    0 3 2
    0 3 -2
    0 3 -2
    0 3 2
    0 3 -2
    0 -3 2
    1 -3 2
    1 3 -2
    -1 3 2
    1 3 -2
    1 -3 2
    -1 3 2
    1 3 -2
    1 -3 2
    -1 3 2
    1 3 -2
    1 -3 2
    1 3 -2
    -1 3 2
    1 -3 2
    1 -3 2
    -1 3 2
    -1 3 2
    1 3 -2
    -1 3 2
    1 3 -2
    1 3 2
    1 -3 -2
    1 3 2
    1 -3 -2
    -1 -3 2
    1 -3 -2
    1 3 2
    -1 3 -2
    -1 -3 2
    -1 -3 2
    1 3 2
    -1 3 -2
    -1 3 -2
    -1 -3 2
    1 -3 -2
    -1 3 -2
    -2 3 2
    2 -3 2
    -2 3 2
    2 -3 2
    -2 3 2
    -2 -3 -2
    -2 -3 -2
    2 3 -2
    2 -3 2
    2 -3 2
    2 3 -2
    2 3 -2
    2 3 -2
    -2 3 2
    2 3 -2
    2 -3 2
    2 3 -2
    -2 -3 -2
    -2 3 2
    -2 3 2
    2 -3 -2
    -2 -3 2
    -2 -3 2
    -2 -3 2
    2 -3 -2
    -2 3 -2
    2 3 2
    2 3 2
    -2 -3 2
    -2 3 -2
    2 3 2
    2 3 2
    2 3 2
    -2 3 -2
    2 3 2
    2 -3 -2
    2 -3 -2
    -2 3 -2
    2 -3 -2
    -2 3 -2
    -3 3 2
    -3 -3 -2
    -3 -3 -2
    -3 3 2
    3 3 -2
    -3 3 2
    3 3 -2
    3 -3 2
    3 3 -2
    -3 -3 -2
    -3 3 2
    3 3 -2
    3 3 -2
    -3 3 2
    3 -3 2
    -3 3 2
    3 -3 2
    -3 3 2
    3 -3 2
    3 3 -2
    3 -3 2
    3 3 2
    -3 -3 2
    3 -3 -2
    3 -3 -2
    3 3 2
    -3 -3 2
    3 -3 -2
    3 3 2
    -3 3 -2
    -3 3 -2
    -3 -3 2
    -3 -3 2
    -3 3 -2
    3 3 2
    -3 3 -2
    3 3 2
    -3 3 -2
    3 3 2
    3 -3 -2
    3 -3 -2
    4 3 -2
    4 3 -2
    4 -3 2
    4 3 -2
    -4 3 2
    -4 3 2
    4 3 -2
    -4 3 2
    4 -3 2
    -4 -3 -2
    -4 -3 -2
    4 -3 2
    -4 3 2
    -4 3 2
    4 3 -2
    -4 -3 -2
    4 -3 2
    4 3 -2
    -4 3 2
    4 3 -2
    4 -3 2
    -4 -3 2
    4 3 2
    -4 3 -2
    4 3 2
    -4 -3 2
    -4 3 -2
    4 -3 -2
    4 3 2
    4 -3 -2
    4 -3 -2
    -4 3 -2
    -4 3 -2
    4 3 2
    4 -3 -2
    -4 -3 2
    4 3 2
    -4 3 -2
    4 -3 -2
    -4 -3 2
    4 3 2
    5 3 -2
    5 3 -2
    5 -3 2
    -5 -3 -2
    5 3 -2
    5 -3 2
    -5 3 2
    5 3 -2
    5 3 -2
    5 -3 2
    5 3 -2
    -5 3 2
    -5 -3 -2
    -5 -3 -2
    -5 3 2
    5 -3 2
    -5 3 2
    5 -3 2
    -5 3 2
    -5 3 2
    -5 3 -2
    -5 3 -2
    5 3 2
    5 3 2
    5 3 2
    5 3 2
    5 3 2
    -5 -3 2
    -5 -3 2
    5 -3 -2
    -5 3 -2
    5 -3 -2
    5 3 2
    5 -3 -2
    5 -3 -2
    -5 -3 2
    -5 3 -2
    -5 -3 2
    5 -3 -2
    -5 3 -2
    -5 3 -2
    6 -3 2
    -6 -3 -2
    6 3 -2
    -6 -3 -2
    6 -3 2
    -6 3 2
    -6 -3 -2
    -6 3 2
    6 -3 2
    -6 3 2
    -6 3 2
    6 -3 2
    6 3 -2
    6 3 -2
    6 3 -2
    6 -3 2
    -6 3 2
    -6 3 2
    6 3 -2
    6 3 2
    -6 3 -2
    6 -3 -2
    6 3 2
    -6 -3 2
    -6 -3 2
    6 -3 -2
    6 -3 -2
    -6 3 -2
    -6 3 -2
    -6 -3 2
    6 3 2
    6 -3 -2
    -6 3 -2
    -6 3 -2
    -6 -3 2
    6 3 2
    6 3 2
    -6 -3 2
    7 -3 2
    7 3 -2
    -7 3 2
    -7 -3 -2
    -7 3 2
    7 -3 2
    7 -3 2
    7 -3 2
    -7 -3 -2
    7 3 -2
    7 -3 2
    -7 3 2
    -7 3 2
    -7 3 2
    7 3 -2
    -7 -3 2
    -7 3 -2
    -7 -3 2
    -7 3 -2
    -7 3 -2
    7 -3 -2
    7 3 2
    7 -3 -2
    -7 3 -2
    -7 3 -2
    7 -3 -2
    7 3 2
    7 -3 -2
    7 3 2
    -8 3 2
    8 3 -2
    -8 -3 -2
    8 -3 2
    8 3 -2
    8 -3 2
    8 3 -2
    -8 3 2
    8 -3 2
    -8 -3 -2
    -8 3 2
    8 3 2
    8 -3 -2
    8 -3 -2
    -8 3 -2
    -8 3 -2
    -8 3 -2
    -8 3 -2
    8 3 2
    8 3 2
    -8 -3 2
    -8 -3 2
    9 3 -2
    9 -3 2
    -9 -3 -2
    9 3 -2
    9 3 -2
    -9 -3 -2
    -9 3 2
    -9 3 2
    9 3 2
    9 -3 -2
    -9 3 -2
    -9 3 -2
    -9 -3 2
    9 3 2
    -9 -3 2
    -10 -3 -2
    -10 -3 -2
    10 3 -2
    10 -3 2
    -10 3 2
    10 3 -2
    -10 3 -2
    10 3 2
    10 -3 -2
    10 3 2
    -10 -3 2
    -10 3 -2
    -10 -3 2
    -11 -3 -2
    -11 -3 -2
    -11 3 2
    11 3 -2
    11 -3 2
    11 3 -2
    11 3 2
    -11 -3 2
    -11 -3 2
    11 -3 -2
    11 3 2
    -11 3 -2
    0 4 2
    0 4 -2
    0 4 -2
    0 -4 -2
    0 -4 2
    0 4 -2
    0 4 -2
    0 4 -2
    0 -4 -2
    0 4 2
    0 4 2
    0 4 2
    0 4 2
    0 4 2
    0 -4 2
    0 -4 -2
    0 4 -2
    0 4 -2
    0 4 -2
    0 -4 2
    1 4 -2
    1 -4 2
    1 4 -2
    -1 4 2
    -1 4 2
    1 4 -2
    1 4 -2
    1 -4 2
    1 4 -2
    -1 4 2
    -1 4 2
    -1 4 2
    1 -4 2
    1 -4 2
    -1 4 2
    1 4 -2
    -1 4 2
    -1 4 2
    1 4 -2
    1 4 2
    1 4 2
    -1 4 -2
    1 -4 -2
    1 -4 -2
    1 4 2
    -1 4 -2
    1 -4 -2
    -1 4 -2
    -1 -4 2
    1 -4 -2
    -1 4 -2
    -1 -4 2
    -1 -4 2
    1 4 2
    -1 -4 2
    2 4 -2
    -2 4 2
    2 4 -2
    -2 4 2
    2 4 -2
    -2 -4 -2
    2 4 -2
    -2 4 2
    2 -4 2
    2 -4 2
    -2 4 2
    2 -4 2
    2 4 -2
    2 4 -2
    -2 4 2
    2 -4 2
    2 -4 2
    -2 -4 -2
    -2 -4 -2
    2 4 -2
    -2 4 -2
    2 -4 -2
    2 -4 -2
    2 4 2
    2 -4 -2
    -2 -4 2
    2 4 2
    2 4 2
    2 -4 -2
    -2 4 -2
    2 -4 -2
    2 4 2
    -2 -4 2
    -2 4 -2
    2 4 2
    -2 -4 2
    -2 -4 2
    -2 4 -2
    -2 4 -2
    3 4 -2
    3 4 -2
    -3 -4 -2
    3 -4 2
    3 -4 2
    3 4 -2
    -3 4 2
    -3 4 2
    -3 4 2
    -3 4 2
    -3 -4 -2
    3 4 -2
    -3 4 2
    -3 4 2
    3 4 -2
    3 -4 2
    -3 -4 -2
    -3 4 2
    3 -4 2
    3 -4 2
    3 4 -2
    -3 4 -2
    3 4 2
    3 4 2
    3 -4 -2
    3 -4 -2
    -3 4 -2
    3 -4 -2
    -3 -4 2
    -3 4 -2
    -3 4 -2
    -3 4 -2
    -3 -4 2
    -3 -4 2
    3 -4 -2
    -3 -4 2
    -3 4 -2
    3 4 2
    3 4 2
    3 -4 -2
    3 4 2
    3 4 2
    4 4 -2
    4 4 -2
    -4 -4 -2
    4 4 -2
    -4 4 2
    -4 4 2
    4 4 -2
    4 -4 2
    4 -4 2
    -4 4 2
    -4 -4 -2
    4 4 -2
    -4 4 2
    4 -4 2
    4 4 -2
    -4 4 2
    -4 4 2
    -4 4 2
    4 -4 2
    4 -4 2
    -4 -4 -2
    4 4 2
    -4 4 -2
    4 -4 -2
    4 4 2
    -4 4 -2
    -4 -4 2
    4 4 2
    4 -4 -2
    -4 -4 2
    -4 4 -2
    4 4 2
    4 -4 -2
    -4 4 -2
    -4 4 -2
    4 4 2
    4 -4 -2
    -4 4 -2
    -4 -4 2
    -4 -4 2
    4 4 2
    4 -4 -2
    -5 4 2
    -5 4 2
    5 -4 2
    -5 -4 -2
    -5 4 2
    5 4 -2
    5 4 -2
    -5 -4 -2
    -5 4 2
    5 -4 2
    5 -4 2
    5 4 -2
    5 4 -2
    -5 -4 -2
    5 -4 2
    -5 4 2
    5 -4 2
    5 4 -2
    -5 4 2
    5 4 -2
    5 4 2
    -5 -4 2
    5 4 2
    5 4 2
    -5 4 -2
    5 -4 -2
    5 -4 -2
    5 4 2
    5 -4 -2
    -5 4 -2
    -5 -4 2
    5 -4 -2
    5 4 2
    -5 -4 2
    -5 4 -2
    5 -4 -2
    5 4 2
    -5 4 -2
    -5 4 -2
    -5 -4 2
    -6 4 2
    6 4 -2
    6 4 -2
    6 -4 2
    6 4 -2
    6 -4 2
    -6 4 2
    -6 -4 -2
    6 -4 2
    6 4 -2
    -6 4 2
    -6 4 2
    6 4 -2
    -6 -4 -2
    -6 -4 -2
    6 -4 2
    -6 4 2
    -6 4 2
    6 -4 2
    -6 4 -2
    6 -4 -2
    -6 -4 2
    -6 4 -2
    -6 4 -2
    -6 4 -2
    -6 -4 2
    6 -4 -2
    6 -4 -2
    6 4 2
    -6 4 -2
    -6 -4 2
    6 4 2
    6 -4 -2
    -6 4 -2
    6 4 2
    -6 -4 2
    6 4 2
    6 -4 -2
    -7 4 2
    -7 4 2
    -7 4 2
    -7 4 2
    -7 -4 -2
    7 -4 2
    7 -4 2
    7 4 -2
    7 4 -2
    7 -4 2
    -7 4 2
    7 -4 2
    7 -4 2
    -7 -4 -2
    -7 4 2
    7 -4 -2
    7 4 2
    -7 4 -2
    -7 -4 2
    -7 4 -2
    -7 4 -2
    -7 4 -2
    -7 4 -2
    7 -4 -2
    7 -4 -2
    7 -4 -2
    7 4 2
    -7 -4 2
    -7 4 -2
    -8 -4 -2
    8 4 -2
    -8 -4 -2
    8 4 -2
    8 -4 2
    -8 4 2
    -8 4 2
    -8 -4 2
    -8 -4 2
    8 4 2
    -8 4 -2
    8 4 2
    8 -4 -2
    -8 4 -2
    -9 -4 -2
    9 4 -2
    9 4 -2
    -9 -4 -2
    -9 4 2
    -9 4 2
    9 -4 2
    -9 -4 2
    -9 4 -2
    9 -4 -2
    -9 -4 2
    -9 4 -2
    9 4 2
    9 4 2
    -10 -4 -2
    -10 4 2
    10 4 -2
    10 -4 2
    -10 4 2
    10 4 -2
    -10 -4 -2
    10 4 2
    -10 -4 2
    10 4 2
    -10 4 -2
    -10 4 -2
    -10 -4 2
    10 -4 -2
    11 4 -2
    11 4 -2
    -11 4 2
    -11 -4 -2
    -11 -4 -2
    11 -4 2
    11 4 2
    11 -4 -2
    -11 -4 2
    11 4 2
    -11 -4 2
    -11 4 -2
    0 5 -2
    0 -5 2
    0 5 2
    0 5 2
    0 5 2
    0 -5 2
    0 5 -2
    0 -5 -2
    0 5 -2
    0 5 -2
    0 5 -2
    0 5 2
    0 -5 -2
    0 5 2
    0 5 -2
    0 -5 -2
    0 -5 2
    0 -5 2
    0 5 -2
    0 5 2
    0 5 2
    -1 5 2
    1 5 -2
    -1 5 2
    -1 5 2
    1 -5 2
    1 5 -2
    1 -5 2
    1 -5 2
    -1 5 2
    1 5 -2
    1 5 -2
    -1 5 2
    1 5 -2
    1 5 -2
    -1 5 2
    1 5 -2
    1 -5 2
    -1 5 2
    1 -5 -2
    1 5 2
    -1 -5 2
    1 -5 -2
    -1 5 -2
    -1 -5 2
    -1 5 -2
    -1 5 -2
    1 -5 -2
    1 5 2
    -1 5 -2
    -1 5 -2
    1 5 2
    -1 5 -2
    1 -5 -2
    1 5 2
    -1 5 -2
    -1 -5 2
    -1 -5 2
    1 -5 -2
    -2 5 2
    -2 5 2
    -2 -5 -2
    -2 5 2
    2 5 -2
    2 -5 2
    -2 5 2
    -2 -5 -2
    -2 5 2
    2 5 -2
    -2 5 2
    2 5 -2
    2 5 -2
    2 5 -2
    2 -5 2
    2 5 -2
    2 -5 2
    2 -5 2
    -2 5 2
    2 -5 2
    -2 5 2
    2 5 2
    2 5 2
    2 5 2
    -2 5 -2
    -2 5 -2
    -2 5 -2
    -2 5 -2
    2 5 2
    2 5 2
    2 -5 -2
    -2 5 -2
    2 -5 -2
    2 5 2
    -2 -5 2
    -2 -5 2
    -2 -5 2
    -2 5 -2
    2 -5 -2
    -2 -5 2
    2 -5 -2
    -3 5 2
    3 5 -2
    3 5 -2
    -3 -5 -2
    3 -5 2
    3 5 -2
    3 -5 2
    -3 5 2
    3 5 -2
    -3 5 2
    -3 -5 -2
    3 -5 2
    -3 -5 -2
    3 5 -2
    -3 5 2
    3 -5 2
    3 -5 2
    -3 5 2
    -3 5 2
    3 5 -2
    3 -5 -2
    3 5 2
    3 5 2
    3 5 2
    3 5 2
    3 5 2
    -3 -5 2
    -3 5 -2
    -3 5 -2
    -3 -5 2
    -3 -5 2
    3 -5 -2
    3 -5 -2
    3 -5 -2
    3 -5 -2
    -3 5 -2
    -3 5 -2
    -3 5 -2
    -3 -5 2
    3 5 2
    -3 5 -2
    -4 -5 -2
    -4 5 2
    -4 5 2
    4 5 -2
    -4 -5 -2
    -4 -5 -2
    4 5 -2
    4 -5 2
    4 -5 2
    4 5 -2
    -4 5 2
    4 -5 2
    -4 5 2
    4 5 -2
    4 -5 2
    -4 5 2
    4 -5 2
    4 5 -2
    -4 5 2
    4 5 -2
    4 5 2
    4 5 2
    4 5 2
    -4 5 -2
    -4 -5 2
    -4 5 -2
    4 -5 -2
    -4 -5 2
    4 -5 -2
    -4 5 -2
    -4 5 -2
    4 5 2
    4 -5 -2
    4 5 2
    4 -5 -2
    -4 -5 2
    4 5 2
    -4 -5 2
    -4 5 -2
    -4 5 -2
    4 -5 -2
    5 5 -2
    -5 5 2
    -5 5 2
    5 -5 2
    -5 5 2
    -5 -5 -2
    5 -5 2
    -5 -5 -2
    5 -5 2
    -5 5 2
    5 5 -2
    -5 -5 -2
    -5 5 2
    5 5 -2
    5 -5 2
    -5 5 2
    -5 5 2
    5 5 -2
    5 5 -2
    5 -5 2
    -5 5 -2
    5 -5 -2
    -5 5 -2
    5 -5 -2
    -5 5 -2
    5 5 2
    -5 5 -2
    -5 5 -2
    5 -5 -2
    5 5 2
    -5 -5 2
    5 5 2
    -5 5 -2
    5 -5 -2
    -5 -5 2
    -5 -5 2
    5 5 2
    5 5 2
    5 5 2
    5 -5 -2
    -5 5 -2
    -5 -5 2
    6 5 -2
    6 -5 2
    -6 -5 -2
    -6 5 2
    -6 5 2
    6 5 -2
    -6 5 2
    6 5 -2
    -6 -5 -2
    -6 -5 -2
    -6 5 2
    -6 5 2
    6 -5 2
    6 5 -2
    -6 5 2
    6 -5 2
    6 -5 2
    6 -5 2
    6 5 -2
    -6 -5 2
    -6 -5 2
    -6 5 -2
    6 -5 -2
    -6 5 -2
    6 -5 -2
    6 -5 -2
    6 5 2
    6 5 2
    -6 5 -2
    6 5 2
    -6 5 -2
    -6 5 -2
    6 -5 -2
    -6 5 -2
    -6 5 -2
    -7 -5 -2
    -7 5 2
    7 -5 2
    -7 5 2
    -7 5 2
    7 -5 2
    7 5 -2
    -7 5 2
    7 5 -2
    -7 -5 -2
    7 -5 2
    -7 5 -2
    -7 -5 2
    -7 5 -2
    7 -5 -2
    7 5 2
    7 5 2
    -7 -5 2
    7 -5 -2
    -7 5 -2
    -7 5 -2
    7 -5 -2
    8 -5 2
    -8 5 2
    -8 -5 -2
    8 -5 2
    -8 -5 -2
    -8 5 2
    8 5 -2
    8 5 -2
    8 5 2
    -8 5 -2
    -8 5 -2
    -8 -5 2
    -8 -5 2
    8 -5 -2
    8 5 2
    9 -5 2
    -9 -5 -2
    -9 5 2
    9 5 -2
    9 5 -2
    -9 5 2
    -9 -5 -2
    -9 5 -2
    9 5 2
    9 -5 -2
    -9 5 -2
    -9 -5 2
    -9 -5 2
    9 5 2
    -10 -5 -2
    10 5 -2
    -10 5 2
    -10 -5 -2
    10 -5 2
    -10 5 2
    10 5 -2
    -10 -5 2
    10 -5 -2
    -10 5 -2
    10 5 2
    -10 -5 2
    -10 5 -2
    10 5 2
    -11 -5 -2
    11 -5 2
    11 5 -2
    -11 -5 -2
    -11 5 2
    11 5 -2
    -11 5 -2
    11 5 2
    11 5 2
    11 -5 -2
    -11 -5 2
    -11 -5 2
    0 6 -2
    0 -6 2
    0 6 2
    0 -6 2
    0 6 -2
    0 6 2
    0 6 2
    0 -6 2
    0 6 2
    0 6 -2
    0 6 2
    0 6 -2
    0 6 -2
    0 6 2
    0 6 2
    0 -6 -2
    0 -6 -2
    0 6 -2
    0 -6 -2
    0 6 2
    0 -6 2
    0 -6 -2
    0 6 -2
    -1 6 2
    1 -6 2
    1 -6 2
    1 -6 2
    1 6 -2
    -1 6 2
    1 6 -2
    1 6 -2
    1 6 -2
    -1 6 2
    -1 6 2
    -1 -6 -2
    1 6 -2
    -1 6 2
    1 -6 2
    1 6 -2
    -1 6 2
    -1 6 2
    1 6 -2
    1 6 2
    -1 6 -2
    -1 6 -2
    -1 -6 2
    1 -6 -2
    1 -6 -2
    -1 6 -2
    1 6 2
    -1 6 -2
    -1 6 -2
    -1 -6 2
    1 6 2
    1 6 2
    1 6 2
    1 6 2
    -1 6 -2
    1 -6 -2
    -1 -6 2
    -1 6 -2
    -1 -6 2
    -1 6 -2
    1 -6 -2
    -2 6 2
    -2 6 2
    2 6 -2
    2 -6 2
    2 6 -2
    -2 6 2
    2 -6 2
    -2 6 2
    2 6 -2
    2 6 -2
    -2 -6 -2
    -2 6 2
    2 6 -2
    -2 6 2
    -2 6 2
    2 -6 2
    2 -6 2
    2 6 -2
    2 6 -2
    -2 -6 2
    -2 -6 2
    2 6 2
    -2 6 -2
    2 6 2
    -2 -6 2
    2 6 2
    2 6 2
    2 6 2
    2 -6 -2
    -2 6 -2
    2 -6 -2
    -2 -6 2
    2 -6 -2
    -2 6 -2
    2 6 2
    -2 6 -2
    -2 6 -2
    2 -6 -2
    -3 -6 -2
    3 6 -2
    -3 6 2
    3 -6 2
    -3 6 2
    -3 -6 -2
    3 -6 2
    3 6 -2
    -3 6 2
    -3 6 2
    -3 -6 -2
    -3 6 2
    3 -6 2
    3 -6 2
    3 -6 2
    3 6 -2
    -3 6 2
    3 6 -2
    3 6 -2
    3 6 -2
    3 6 -2
    3 6 2
    -3 6 -2
    3 -6 -2
    -3 -6 2
    3 6 2
    3 6 2
    3 -6 -2
    -3 6 -2
    3 -6 -2
    3 6 2
    3 6 2
    3 -6 -2
    -3 -6 2
    3 6 2
    -3 -6 2
    -3 -6 2
    -3 6 -2
    -3 6 -2
    -3 6 -2
    -3 6 -2
    -4 6 2
    4 6 -2
    4 6 -2
    -4 6 2
    4 -6 2
    4 6 -2
    -4 6 2
    -4 6 2
    4 -6 2
    4 -6 2
    -4 -6 -2
    4 6 -2
    4 6 -2
    -4 -6 -2
    -4 6 2
    -4 6 2
    -4 -6 -2
    4 -6 2
    4 -6 2
    4 6 -2
    4 6 2
    -4 6 -2
    4 6 2
    -4 6 -2
    4 6 2
    4 -6 -2
    -4 6 -2
    -4 6 -2
    4 6 2
    4 -6 -2
    -4 -6 2
    -4 -6 2
    4 6 2
    4 -6 -2
    -4 6 -2
    -4 -6 2
    4 -6 -2
    -4 6 -2
    4 6 2
    4 -6 -2
    -4 -6 2
    -5 6 2
    -5 6 2
    5 6 -2
    -5 6 2
    -5 -6 -2
    5 -6 2
    5 -6 2
    5 -6 2
    -5 6 2
    5 6 -2
    5 -6 2
    -5 6 2
    -5 -6 -2
    -5 6 2
    5 6 -2
    5 6 -2
    -5 -6 -2
    5 6 -2
    5 -6 -2
    5 -6 -2
    -5 6 -2
    -5 6 -2
    -5 6 -2
    5 -6 -2
    -5 -6 2
    5 6 2
    -5 -6 2
    5 6 2
    -5 6 -2
    -5 6 -2
    -5 -6 2
    -5 -6 2
    5 6 2
    5 6 2
    5 6 2
    -5 6 -2
    5 -6 -2
    5 6 2
    6 6 -2
    -6 6 2
    -6 6 2
    -6 -6 -2
    6 -6 2
    -6 6 2
    6 6 -2
    6 -6 2
    6 -6 2
    -6 -6 -2
    6 6 -2
    -6 6 2
    6 6 2
    6 6 2
    6 -6 -2
    -6 -6 2
    6 -6 -2
    -6 -6 2
    -6 6 -2
    -6 6 -2
    -6 6 -2
    -6 6 -2
    -6 6 -2
    6 -6 -2
    -6 6 -2
    -7 -6 -2
    -7 6 2
    7 -6 2
    7 6 -2
    7 -6 2
    -7 6 2
    -7 -6 -2
    7 6 -2
    7 -6 2
    -7 6 2
    -7 6 2
    -7 6 -2
    -7 -6 2
    7 -6 -2
    7 -6 -2
    7 6 2
    -7 -6 2
    -7 6 -2
    7 -6 -2
    7 6 2
    -7 6 -2
    -7 6 -2
    8 -6 2
    8 6 -2
    -8 6 2
    -8 6 2
    8 -6 2
    -8 -6 -2
    8 6 -2
    -8 -6 -2
    -8 6 -2
    -8 6 -2
    8 -6 -2
    8 6 2
    -8 -6 2
    -8 -6 2
    8 6 2
    -9 -6 -2
    -9 6 2
    9 -6 2
    9 6 -2
    -9 -6 -2
    9 6 -2
    -9 6 2
    -9 6 -2
    -9 -6 2
    9 -6 -2
    -9 -6 2
    9 6 2
    -9 6 -2
    9 6 2
    10 6 -2
    10 -6 2
    -10 -6 -2
    -10 -6 -2
    -10 6 2
    10 6 -2
    -10 6 2
    -10 6 -2
    -10 -6 2
    10 6 2
    -10 -6 2
    10 -6 -2
    -10 6 -2
    10 6 2
    -11 -6 -2
    11 6 -2
    11 -6 2
    11 6 -2
    -11 6 2
    -11 -6 -2
    11 -6 -2
    -11 6 -2
    11 6 2
    -11 -6 2
    -11 -6 2
    11 6 2
    -11 6 -2
    0 7 -2
    0 7 2
    0 7 2
    0 -7 -2
    0 7 -2
    0 -7 2
    0 7 2
    0 7 2
    0 7 2
    0 7 -2
    0 -7 2
    0 7 2
    0 7 -2
    0 7 -2
    0 -7 -2
    0 -7 2
    0 -7 -2
    0 -7 -2
    0 7 -2
    0 7 2
    0 7 2
    0 -7 2
    0 7 -2
    1 7 -2
    1 -7 2
    -1 7 2
    -1 -7 -2
    -1 7 2
    1 7 -2
    1 7 -2
    -1 -7 -2
    -1 7 2
    1 7 -2
    -1 7 2
    -1 -7 -2
    -1 7 2
    1 7 -2
    -1 7 2
    1 7 -2
    1 -7 2
    -1 7 2
    1 -7 2
    1 -7 2
    1 7 -2
    -1 7 -2
    -1 7 -2
    1 7 2
    -1 -7 2
    -1 7 -2
    -1 -7 2
    -1 7 -2
    1 7 2
    -1 -7 2
    -1 -7 2
    1 -7 -2
    -1 7 -2
    1 7 2
    1 7 2
    1 -7 -2
    1 7 2
    -1 7 -2
    -1 -7 2
    1 7 2
    -1 7 -2
    1 -7 -2
    -1 7 -2
    1 -7 -2
    1 -7 -2
    2 7 -2
    2 -7 2
    2 7 -2
    2 7 -2
    2 -7 2
    -2 7 2
    -2 7 2
    -2 7 2
    2 7 -2
    2 7 -2
    2 7 -2
    2 -7 2
    -2 7 2
    -2 7 2
    -2 7 2
    -2 7 2
    2 -7 2
    2 -7 2
    -2 7 -2
    2 7 2
    -2 -7 2
    -2 7 -2
    -2 -7 2
    -2 7 -2
    -2 -7 2
    2 7 2
    -2 7 -2
    -2 -7 2
    -2 7 -2
    2 -7 -2
    -2 7 -2
    2 -7 -2
    2 7 2
    2 -7 -2
    2 -7 -2
    -2 7 -2
    2 7 2
    3 7 -2
    -3 7 2
    -3 -7 -2
    3 7 -2
    -3 7 2
    -3 7 2
    -3 7 2
    -3 -7 -2
    -3 -7 -2
    3 7 -2
    3 7 -2
    -3 7 2
    -3 7 2
    3 -7 2
    3 7 -2
    3 7 -2
    3 7 -2
    -3 7 2
    3 -7 2
    3 -7 2
    3 -7 2
    3 7 2
    3 7 2
    3 7 2
    -3 7 -2
    -3 7 -2
    3 -7 -2
    -3 7 -2
    3 7 2
    3 7 2
    -3 -7 2
    -3 -7 2
    -3 -7 2
    -3 -7 2
    3 7 2
    3 -7 -2
    3 7 2
    3 -7 -2
    -3 7 -2
    -3 7 -2
    -3 7 -2
    3 -7 -2
    -4 7 2
    4 7 -2
    -4 -7 -2
    4 -7 2
    4 -7 2
    -4 -7 -2
    4 7 -2
    -4 7 2
    4 7 -2
    -4 7 2
    4 -7 2
    -4 7 2
    4 -7 2
    4 7 -2
    4 7 -2
    -4 -7 -2
    -4 7 2
    -4 -7 -2
    4 7 -2
    -4 7 2
    -4 -7 2
    -4 7 -2
    -4 7 -2
    4 -7 -2
    -4 7 -2
    4 7 2
    4 7 2
    4 7 2
    4 7 2
    -4 -7 2
    4 7 2
    4 -7 -2
    4 -7 -2
    -4 -7 2
    4 7 2
    -4 7 -2
    -4 7 -2
    -4 7 -2
    -4 -7 2
    4 -7 -2
    5 7 -2
    5 7 -2
    5 7 -2
    -5 7 2
    -5 7 2
    5 -7 2
    5 -7 2
    5 -7 2
    -5 -7 -2
    -5 -7 -2
    -5 7 2
    5 7 -2
    -5 7 2
    5 7 -2
    -5 7 2
    -5 7 2
    -5 -7 -2
    5 -7 2
    -5 7 -2
    5 -7 -2
    -5 7 -2
    5 7 2
    -5 7 -2
    -5 -7 2
    5 7 2
    5 -7 -2
    -5 -7 2
    5 -7 -2
    5 7 2
    5 -7 -2
    -5 -7 2
    -5 7 -2
    5 7 2
    -5 7 -2
    5 7 2
    -5 7 -2
    6 -7 2
    -6 -7 -2
    6 -7 2
    -6 -7 -2
    -6 7 2
    6 7 -2
    6 -7 2
    -6 7 2
    -6 7 2
    6 7 -2
    -6 7 2
    -6 7 2
    -6 -7 2
    -6 7 -2
    6 7 2
    6 -7 -2
    6 -7 -2
    -6 7 -2
    -6 -7 2
    -6 7 -2
    -6 7 -2
    -6 7 -2
    6 7 2
    6 -7 -2
    -7 7 2
    7 -7 2
    -7 7 2
    -7 -7 -2
    7 -7 2
    -7 7 2
    7 7 -2
    -7 -7 -2
    7 7 -2
    7 -7 -2
    -7 -7 2
    -7 7 -2
    -7 -7 2
    -7 7 -2
    7 7 2
    7 7 2
    -7 7 -2
    7 -7 -2
    -7 7 -2
    -8 -7 -2
    8 7 -2
    -8 7 2
    8 7 -2
    8 -7 2
    8 -7 2
    -8 -7 -2
    -8 7 2
    8 -7 -2
    8 7 2
    -8 7 -2
    8 -7 -2
    -8 -7 2
    -8 7 -2
    8 7 2
    -8 -7 2
    -9 -7 -2
    9 7 -2
    9 -7 2
    -9 7 2
    9 -7 2
    9 7 -2
    -9 7 2
    -9 -7 -2
    -9 -7 2
    9 7 2
    -9 7 -2
    9 -7 -2
    -9 -7 2
    -9 7 -2
    9 7 2
    -10 -7 -2
    -10 7 2
    -10 7 2
    10 7 -2
    10 -7 2
    10 7 -2
    -10 -7 -2
    -10 7 -2
    -10 -7 2
    10 7 2
    10 -7 -2
    -10 7 -2
    -10 -7 2
    10 7 2
    -11 -7 -2
    11 7 -2
    11 7 -2
    -11 -7 -2
    11 -7 2
    -11 7 2
    -11 7 2
    11 7 2
    11 -7 -2
    11 7 2
    -11 -7 2
    -11 7 -2
    -11 7 -2
    -11 -7 2
    0 -8 -2
    0 -8 -2
    0 8 -2
    0 8 2
    0 8 -2
    0 8 2
    0 8 2
    0 8 -2
    0 8 -2
    0 -8 2
    0 8 2
    0 -8 2
    0 8 2
    0 8 2
    0 8 2
    0 -8 2
    0 8 2
    0 -8 2
    0 8 -2
    0 8 -2
    0 8 -2
    0 -8 -2
    0 8 -2
    0 -8 -2
    1 8 -2
    1 8 -2
    -1 -8 -2
    -1 8 2
    1 -8 2
    1 -8 2
    -1 8 2
    1 8 -2
    1 -8 2
    1 8 -2
    1 8 -2
    -1 8 2
    -1 8 2
    -1 8 2
    -1 -8 -2
    -1 8 2
    1 8 -2
    1 -8 2
    -1 8 2
    -1 -8 -2
    -1 -8 -2
    1 8 2
    -1 8 -2
    -1 8 -2
    1 -8 -2
    -1 -8 2
    -1 8 -2
    1 -8 -2
    1 8 2
    1 -8 -2
    -1 -8 2
    1 8 2
    -1 -8 2
    1 8 2
    1 8 2
    -1 -8 2
    -1 8 -2
    1 8 2
    -1 8 -2
    -1 8 -2
    1 -8 -2
    -1 8 -2
    1 8 2
    -1 -8 2
    -1 8 -2
    1 -8 -2
    1 8 2
    -2 8 2
    2 8 -2
    2 -8 2
    2 -8 2
    2 8 -2
    2 -8 2
    2 8 -2
    2 -8 2
    2 8 -2
    -2 8 2
    2 8 -2
    -2 8 2
    2 8 -2
    -2 -8 -2
    -2 8 2
    -2 8 2
    2 8 -2
    2 -8 2
    -2 8 2
    -2 8 2
    -2 8 -2
    -2 -8 2
    2 -8 -2
    -2 -8 2
    -2 8 -2
    -2 8 -2
    2 8 2
    2 -8 -2
    2 -8 -2
    -2 -8 2
    -2 8 -2
    -2 8 -2
    2 8 2
    2 8 2
    -2 -8 2
    2 8 2
    2 -8 -2
    -2 8 -2
    -2 8 -2
    -3 8 2
    3 -8 2
    3 8 -2
    3 8 -2
    -3 8 2
    3 8 -2
    -3 8 2
    3 8 -2
    -3 8 2
    3 8 -2
    3 -8 2
    -3 8 2
    3 8 -2
    -3 -8 -2
    3 -8 2
    -3 8 2
    3 8 -2
    3 -8 2
    -3 8 2
    -3 -8 -2
    3 -8 -2
    -3 -8 2
    -3 8 -2
    -3 8 -2
    -3 -8 2
    3 8 2
    3 8 2
    -3 8 -2
    -3 8 -2
    -3 -8 2
    3 -8 -2
    3 8 2
    -3 8 -2
    3 -8 -2
    3 -8 -2
    -3 8 -2
    3 8 2
    -3 8 -2
    -3 -8 2
    3 8 2
    -4 8 2
    -4 8 2
    -4 8 2
    4 8 -2
    -4 8 2
    4 8 -2
    4 -8 2
    4 -8 2
    -4 -8 -2
    4 -8 2
    -4 8 2
    -4 8 2
    4 8 -2
    -4 8 2
    4 8 -2
    4 -8 2
    -4 -8 -2
    -4 -8 -2
    -4 -8 -2
    4 8 -2
    4 8 -2
    4 -8 -2
    4 8 2
    -4 -8 2
    -4 8 -2
    4 8 2
    -4 8 -2
    -4 8 -2
    4 8 2
    4 -8 -2
    -4 8 -2
    4 8 2
    4 -8 -2
    4 8 2
    4 8 2
    -4 -8 2
    -4 8 -2
    -4 -8 2
    4 -8 -2
    -4 8 -2
    -4 -8 2
    -5 8 2
    -5 -8 -2
    -5 -8 -2
    5 -8 2
    5 8 -2
    -5 -8 -2
    5 -8 2
    5 -8 2
    5 8 -2
    -5 8 2
    -5 8 2
    5 8 -2
    -5 8 2
    -5 8 2
    5 -8 -2
    -5 -8 2
    5 8 2
    5 -8 -2
    -5 8 -2
    -5 -8 2
    5 -8 -2
    -5 8 -2
    5 8 2
    -5 8 -2
    -5 -8 2
    5 8 2
    -5 8 -2
    -5 8 -2
    -6 8 2
    6 -8 2
    6 8 -2
    -6 8 2
    -6 -8 -2
    -6 -8 -2
    -6 8 2
    6 8 -2
    6 -8 2
    -6 8 2
    6 -8 -2
    -6 8 -2
    -6 8 -2
    6 8 2
    6 -8 -2
    -6 -8 2
    6 8 2
    -6 8 -2
    -6 -8 2
    -6 8 -2
    -7 -8 -2
    7 8 -2
    7 -8 2
    7 -8 2
    -7 8 2
    -7 -8 -2
    7 8 -2
    -7 8 2
    -7 8 2
    -7 8 -2
    7 8 2
    -7 8 -2
    -7 -8 2
    7 8 2
    -7 -8 2
    7 -8 -2
    -7 8 -2
    -7 8 -2
    7 -8 -2
    8 -8 2
    8 -8 2
    -8 -8 -2
    -8 8 2
    -8 8 2
    8 8 -2
    -8 -8 -2
    8 8 -2
    -8 -8 2
    8 8 2
    8 -8 -2
    8 -8 -2
    -8 8 -2
    -8 -8 2
    -8 8 -2
    8 8 2
    -9 -8 -2
    -9 8 2
    9 8 -2
    -9 8 2
    9 8 -2
    -9 -8 -2
    9 -8 2
    9 -8 2
    9 -8 -2
    -9 8 -2
    -9 -8 2
    -9 8 -2
    -9 -8 2
    9 8 2
    9 8 2
    -10 8 2
    -10 8 2
    10 -8 2
    10 8 -2
    -10 -8 -2
    -10 -8 -2
    10 8 -2
    -10 -8 2
    -10 8 -2
    10 8 2
    -10 8 -2
    10 -8 -2
    10 8 2
    -10 -8 2
    0 -9 -2
    0 9 2
    0 9 2
    0 9 2
    0 9 -2
    0 -9 -2
    0 9 -2
    0 9 -2
    0 9 2
    0 9 -2
    0 9 2
    0 -9 -2
    0 -9 2
    0 -9 -2
    0 9 -2
    0 9 2
    0 -9 2
    0 9 -2
    0 -9 2
    0 9 -2
    0 9 -2
    0 9 2
    0 -9 2
    1 9 -2
    1 -9 2
    1 9 -2
    1 -9 2
    -1 -9 -2
    1 9 -2
    -1 9 2
    1 9 -2
    1 9 -2
    -1 9 2
    1 -9 2
    -1 9 2
    -1 9 2
    -1 -9 -2
    -1 9 2
    1 9 -2
    -1 9 2
    1 -9 2
    1 9 -2
    -1 9 -2
    1 9 2
    1 -9 -2
    -1 9 -2
    -1 9 -2
    1 9 2
    -1 9 -2
    1 9 2
    1 9 2
    1 9 2
    1 9 2
    -1 -9 2
    1 9 2
    -1 -9 2
    -1 -9 2
    1 -9 -2
    1 9 2
    -1 9 -2
    -1 -9 2
    1 -9 -2
    1 -9 -2
    1 -9 -2
    -1 9 -2
    -1 -9 2
    -2 9 2
    -2 -9 -2
    -2 9 2
    2 9 -2
    -2 9 2
    2 -9 2
    2 -9 2
    2 -9 2
    -2 9 2
    2 9 -2
    2 9 -2
    -2 9 2
    -2 9 2
    2 9 -2
    2 9 -2
    2 -9 2
    2 9 -2
    2 9 -2
    2 -9 -2
    -2 9 -2
    -2 -9 2
    -2 9 -2
    -2 9 -2
    -2 -9 2
    -2 -9 2
    2 -9 -2
    2 9 2
    -2 9 -2
    -2 -9 2
    2 -9 -2
    -2 -9 2
    2 9 2
    2 -9 -2
    2 9 2
    2 9 2
    2 9 2
    -2 9 -2
    -2 9 -2
    -3 -9 -2
    -3 9 2
    -3 9 2
    3 9 -2
    3 -9 2
    -3 9 2
    3 9 -2
    -3 -9 -2
    3 -9 2
    3 9 -2
    -3 9 2
    -3 9 2
    3 9 -2
    3 -9 2
    3 9 -2
    -3 9 2
    3 9 -2
    3 -9 2
    3 -9 -2
    3 9 2
    -3 -9 2
    -3 9 -2
    -3 9 -2
    -3 9 -2
    3 9 2
    3 9 2
    -3 9 -2
    -3 -9 2
    -3 -9 2
    3 -9 -2
    -3 9 -2
    -3 9 -2
    3 9 2
    -3 9 -2
    -3 -9 2
    3 9 2
    3 -9 -2
    3 -9 -2
    -4 9 2
    4 9 -2
    -4 9 2
    -4 -9 -2
    -4 -9 -2
    4 -9 2
    -4 9 2
    -4 9 2
    -4 9 2
    4 9 -2
    4 9 -2
    4 -9 2
    4 9 2
    -4 9 -2
    4 9 2
    4 9 2
    -4 9 -2
    4 9 2
    -4 9 -2
    -4 9 -2
    -4 9 -2
    4 -9 -2
    -4 -9 2
    -4 -9 2
    -4 -9 2
    -4 9 -2
    4 -9 -2
    -5 9 2
    5 9 -2
    5 -9 2
    -5 9 2
    -5 9 2
    5 9 -2
    -5 -9 -2
    -5 9 2
    -5 -9 -2
    -5 9 2
    5 9 -2
    -5 -9 -2
    5 -9 2
    -5 9 -2
    5 -9 -2
    -5 -9 2
    -5 -9 2
    -5 9 -2
    5 9 2
    5 9 2
    5 -9 -2
    5 9 2
    -5 9 -2
    -5 9 -2
    5 9 2
    6 -9 2
    -6 9 2
    -6 -9 -2
    -6 9 2
    -6 9 2
    -6 9 2
    6 -9 2
    6 9 -2
    -6 -9 -2
    -6 -9 2
    -6 9 -2
    -6 9 -2
    -6 9 -2
    6 9 2
    -6 -9 2
    6 9 2
    6 -9 -2
    6 -9 -2
    -6 9 -2
    -7 9 2
    7 9 -2
    -7 -9 -2
    -7 9 2
    7 -9 2
    7 9 -2
    -7 -9 -2
    7 -9 2
    -7 9 2
    -7 9 -2
    7 9 2
    -7 9 -2
    7 -9 -2
    -7 -9 2
    -7 9 -2
    -7 9 -2
    7 9 2
    7 -9 -2
    -7 -9 2
    -8 -9 -2
    -8 -9 -2
    -8 9 2
    8 -9 2
    8 -9 2
    -8 9 2
    8 9 -2
    -8 9 2
    8 9 -2
    8 9 2
    -8 -9 2
    8 -9 -2
    8 -9 -2
    -8 9 -2
    -8 9 -2
    -8 -9 2
    9 -9 2
    -9 9 2
    -9 -9 -2
    9 9 -2
    9 -9 2
    -9 -9 -2
    9 9 -2
    -9 9 2
    -9 9 -2
    -9 -9 2
    -9 9 -2
    9 9 2
    9 -9 -2
    -9 -9 2
    -10 9 2
    -10 -9 -2
    10 9 -2
    10 -9 2
    -10 9 2
    10 9 -2
    -10 -9 -2
    10 9 2
    10 -9 -2
    -10 -9 2
    -10 -9 2
    -10 9 -2
    -10 9 -2
    0 10 2
    0 10 -2
    0 -10 -2
    0 10 -2
    0 10 2
    0 -10 2
    0 10 -2
    0 10 -2
    0 10 2
    0 -10 2
    0 10 -2
    0 -10 2
    0 10 -2
    0 -10 -2
    0 10 -2
    0 10 2
    0 -10 -2
    0 10 2
    0 10 2
    0 10 2
    0 10 -2
    0 -10 2
    0 10 2
    0 -10 -2
    1 10 -2
    1 -10 2
    1 10 -2
    1 -10 2
    1 -10 2
    -1 10 2
    -1 10 2
    -1 -10 -2
    -1 -10 -2
    -1 10 2
    1 10 -2
    1 10 -2
    1 10 -2
    -1 10 2
    -1 10 2
    1 10 -2
    -1 10 2
    1 -10 2
    1 -10 2
    -1 10 -2
    1 -10 -2
    1 10 2
    -1 -10 2
    1 10 2
    1 10 2
    -1 -10 2
    1 -10 -2
    -1 10 -2
    1 10 2
    -1 10 -2
    -1 -10 2
    -1 -10 2
    -1 -10 2
    1 -10 -2
    1 10 2
    1 -10 -2
    1 -10 -2
    1 10 2
    -1 10 -2
    -1 10 -2
    2 10 -2
    -2 -10 -2
    2 -10 2
    2 -10 2
    2 10 -2
    2 10 -2
    -2 10 2
    2 10 -2
    -2 10 2
    -2 -10 -2
    -2 10 2
    2 10 -2
    -2 10 2
    -2 -10 -2
    2 10 -2
    2 10 -2
    -2 10 2
    -2 -10 2
    -2 -10 2
    -2 10 -2
    -2 -10 2
    2 10 2
    2 10 2
    2 10 2
    -2 10 -2
    2 10 2
    -2 10 -2
    2 -10 -2
    -2 10 -2
    -2 10 -2
    2 -10 -2
    -2 -10 2
    -2 -10 2
    2 -10 -2
    2 10 2
    3 -10 2
    3 10 -2
    -3 -10 -2
    3 10 -2
    3 10 -2
    -3 10 2
    3 10 -2
    -3 10 2
    -3 10 2
    -3 -10 -2
    3 -10 2
    -3 10 2
    3 10 -2
    -3 -10 2
    3 10 2
    3 10 2
    -3 -10 2
    3 10 2
    3 10 2
    -3 -10 2
    3 10 2
    -3 10 -2
    3 -10 -2
    -3 10 -2
    3 -10 -2
    -3 10 -2
    -3 10 -2
    -4 10 2
    -4 10 2
    4 10 -2
    4 -10 2
    -4 10 2
    -4 10 2
    -4 -10 -2
    4 10 -2
    4 -10 2
    -4 -10 -2
    4 10 -2
    4 10 -2
    4 10 2
    -4 -10 2
    -4 10 -2
    -4 10 -2
    4 -10 -2
    -4 10 -2
    -4 -10 2
    4 10 2
    4 -10 -2
    -4 -10 2
    -4 10 -2
    4 10 2
    -4 10 -2
    4 10 2
    -5 10 2
    5 10 -2
    -5 -10 -2
    -5 10 2
    5 10 -2
    -5 10 2
    -5 10 2
    -5 10 2
    5 -10 2
    -5 -10 -2
    5 10 -2
    5 -10 2
    5 10 2
    -5 10 -2
    5 10 2
    5 -10 -2
    -5 10 -2
    5 10 2
    -5 10 -2
    5 -10 -2
    -5 -10 2
    -5 -10 2
    -5 10 -2
    -5 10 -2
    6 10 -2
    -6 10 2
    -6 10 2
    6 10 -2
    -6 10 2
    -6 -10 -2
    -6 -10 -2
    -6 10 2
    6 -10 2
    -6 10 2
    6 -10 2
    -6 10 -2
    6 10 2
    -6 10 -2
    6 -10 -2
    6 10 2
    6 -10 -2
    -6 10 -2
    -6 10 -2
    -6 -10 2
    -6 -10 2
    -7 10 2
    -7 -10 -2
    -7 10 2
    -7 10 2
    7 -10 2
    7 -10 2
    7 10 -2
    -7 10 2
    7 10 -2
    -7 -10 -2
    -7 10 -2
    7 -10 -2
    7 10 2
    -7 10 -2
    -7 10 -2
    7 -10 -2
    7 10 2
    -7 -10 2
    -7 -10 2
    -7 10 -2
    -8 10 2
    8 10 -2
    -8 10 2
    8 10 -2
    -8 10 2
    -8 -10 -2
    -8 10 2
    8 -10 2
    -8 -10 -2
    8 -10 2
    -8 10 -2
    8 10 2
    -8 -10 2
    8 -10 -2
    -8 10 -2
    -8 -10 2
    8 10 2
    9 -10 2
    -9 10 2
    9 -10 2
    9 10 -2
    -9 -10 -2
    -9 -10 -2
    -9 10 2
    9 10 2
    -9 -10 2
    9 -10 -2
    -9 10 -2
    -9 10 -2
    -9 -10 2
    9 10 2
    -10 10 2
    10 10 -2
    -10 -10 -2
    -10 -10 -2
    -10 10 2
    -10 10 2
    10 -10 2
    -10 10 -2
    10 10 2
    10 -10 -2
    10 10 2
    -10 -10 2
    0 11 -2
    0 11 -2
    0 11 -2
    0 11 2
    0 11 2
    0 11 2
    0 11 2
    0 11 -2
    0 11 2
    0 -11 2
    0 11 2
    0 -11 -2
    0 -11 2
    0 -11 -2
    0 -11 2
    0 -11 -2
    0 11 -2
    -1 11 2
    1 11 -2
    -1 11 2
    -1 11 2
    1 11 -2
    -1 11 2
    1 -11 2
    -1 -11 -2
    1 11 -2
    1 11 -2
    1 -11 2
    -1 11 2
    1 11 -2
    -1 -11 -2
    -1 -11 2
    1 11 2
    1 -11 -2
    1 11 2
    1 -11 -2
    1 11 2
    -1 11 -2
    -1 11 -2
    1 11 2
    -1 -11 2
    1 11 2
    -1 11 -2
    1 -11 -2
    -1 -11 2
    1 11 2
    -2 11 2
    2 11 -2
    -2 -11 -2
    2 -11 2
    -2 -11 -2
    2 11 -2
    -2 11 2
    2 11 -2
    -2 -11 -2
    2 11 -2
    -2 11 2
    2 -11 2
    2 11 -2
    -2 11 2
    2 -11 -2
    -2 -11 2
    2 11 2
    2 11 2
    -2 -11 2
    2 11 2
    2 11 2
    2 11 2
    -2 11 -2
    -2 11 -2
    2 -11 -2
    -2 -11 2
    -2 11 -2
    -3 -11 -2
    -3 11 2
    -3 11 2
    3 -11 2
    -3 11 2
    3 -11 2
    3 11 -2
    3 11 -2
    3 11 -2
    -3 11 2
    3 11 -2
    3 11 -2
    -3 -11 -2
    3 11 2
    3 11 2
    -3 11 -2
    3 11 2
    -3 -11 2
    -3 11 -2
    -3 -11 2
    3 -11 -2
    3 -11 -2
    -3 11 -2
    3 11 2
    3 11 2
    -3 -11 2
    -4 11 2
    -4 -11 -2
    4 11 -2
    -4 -11 -2
    4 -11 2
    -4 11 2
    4 11 -2
    4 11 -2
    -4 11 2
    -4 11 2
    4 -11 2
    -4 11 -2
    4 11 2
    -4 -11 2
    -4 11 -2
    -4 11 -2
    4 -11 -2
    4 11 2
    4 11 2
    4 -11 -2
    5 -11 2
    -5 11 2
    -5 11 2
    -5 -11 -2
    -5 11 2
    -5 11 2
    5 11 -2
    5 11 -2
    5 11 -2
    5 -11 2
    -5 -11 -2
    5 11 2
    -5 -11 2
    5 11 2
    5 -11 -2
    5 -11 -2
    -5 11 -2
    -5 11 -2
    -5 11 -2
    5 11 2
    6 11 -2
    6 -11 2
    -6 11 2
    6 -11 2
    -6 -11 -2
    -6 11 2
    -6 11 2
    6 11 -2
    -6 11 2
    -6 11 2
    -6 -11 -2
    -6 11 -2
    6 -11 -2
    6 -11 -2
    -6 -11 2
    6 11 2
    -6 11 -2
    6 11 2
    -6 11 -2
    7 -11 2
    -7 11 2
    7 11 -2
    -7 11 2
    -7 -11 -2
    -7 -11 -2
    -7 11 2
    7 -11 2
    -7 11 2
    7 11 -2
    -7 -11 2
    -7 11 -2
    7 11 2
    7 -11 -2
    7 11 2
    -7 11 -2
    -7 11 -2
    8 -11 2
    -8 11 2
    -8 11 2
    -8 11 2
    -8 -11 -2
    -8 11 2
    8 -11 2
    -8 -11 -2
    8 11 -2
    8 11 -2
    8 11 2
    8 11 2
    -8 11 -2
    8 -11 -2
    -8 -11 2
    -9 11 2
    -9 -11 -2
    -9 11 2
    9 11 -2
    -9 -11 -2
    9 -11 2
    9 11 -2
    -9 11 2
    -9 11 -2
    9 11 2
    9 11 2
    -9 -11 2
    9 -11 -2
    0 -12 -2
    0 12 -2
    0 12 2
    0 12 2
    0 -12 -2
    0 12 -2
    0 -12 -2
    0 -12 2
    0 12 -2
    0 12 2
    0 12 -2
    1 12 -2
    -1 -12 -2
    -1 12 2
    -1 12 2
    1 12 -2
    1 -12 2
    -1 -12 -2
    1 12 -2
    1 -12 2
    1 12 -2
    -1 -12 2
    1 12 2
    1 12 2
    1 -12 -2
    1 12 2
    1 -12 -2
    1 12 2
    -1 12 -2
    -1 12 -2
    -1 12 -2
    -1 -12 2
    -2 12 2
    2 12 -2
    2 12 -2
    2 12 -2
    2 -12 2
    -2 -12 -2
    2 12 -2
    -2 -12 -2
    -2 12 2
    2 -12 2
    -2 12 2
    2 12 -2
    2 12 2
    2 12 2
    2 -12 -2
    -2 12 -2
    -2 -12 2
    -2 -12 2
    -2 12 -2
    2 12 2
    -2 12 -2
    2 -12 -2
    -2 -12 2
    2 12 2
    3 12 -2
    3 -12 2
    3 12 -2
    -3 -12 -2
    -3 12 2
    3 12 -2
    3 -12 2
    -3 -12 -2
    -3 12 2
    -3 12 2
    -3 -12 2
    3 12 2
    3 12 2
    -3 12 -2
    -3 12 -2
    3 -12 -2
    3 12 2
    -3 -12 2
    3 12 2
    -3 12 -2
    3 -12 -2
    4 12 -2
    -4 12 2
    4 -12 2
    -4 -12 -2
    4 -12 2
    4 12 -2
    4 12 -2
    -4 12 2
    -4 12 2
    4 -12 -2
    -4 -12 2
    4 12 2
    -4 12 -2
    -4 -12 2
    -4 12 -2
    4 12 2
    4 -12 -2
    -4 12 -2
    4 12 2
    -5 12 2
    5 -12 2
    -5 12 2
    5 12 -2
    -5 -12 -2
    -5 12 2
    5 12 -2
    5 -12 2
    5 12 -2
    -5 12 -2
    -5 -12 2
    5 12 2
    5 -12 -2
    5 -12 -2
    -5 12 -2
    5 12 2
    -5 12 -2
    5 12 2
    -6 12 2
    6 12 -2
    -6 12 2
    -6 12 2
    -6 -12 -2
    6 -12 2
    6 -12 2
    6 12 -2
    -6 12 -2
    -6 12 -2
    6 -12 -2
    6 12 2
    6 12 2
    -6 -12 2
    -6 12 -2
    6 -12 -2
    -7 12 2
    7 -12 2
    7 12 -2
    7 -12 2
    -7 12 2
    -7 12 2
    7 12 -2
    -7 -12 -2
    -7 12 -2
    -7 12 -2
    7 12 2
    7 12 2
    -7 -12 2
    -7 12 -2
    7 -12 -2
    8 12 -2
    8 -12 2
    -8 12 2
    8 12 -2
    -8 -12 -2
    -8 12 2
    8 -12 -2
    8 12 2
    -8 12 -2
    -8 -12 2
    8 12 2
    9 -12 2
    9 12 -2
    9 12 -2
    -9 -12 -2
    -9 12 2
    9 12 2
    9 -12 -2
    9 12 2
    -9 12 -2
    -9 -12 2
    0 13 2
    0 13 -2
    0 -13 2
    0 -13 -2
    0 13 2
    0 13 -2
    0 13 2
    0 13 -2
    0 -13 -2
    1 13 -2
    1 -13 2
    -1 13 2
    -1 13 2
    1 13 -2
    1 13 -2
    -1 -13 -2
    1 13 -2
    1 -13 2
    -1 13 2
    -1 -13 2
    1 -13 -2
    1 13 2
    -1 13 -2
    -1 13 -2
    1 13 2
    1 -13 -2
    -1 13 -2
    1 13 2
    1 13 2
    2 13 -2
    -2 13 2
    -2 -13 -2
    2 13 -2
    2 -13 2
    -2 -13 -2
    2 13 -2
    -2 13 2
    2 13 -2
    -2 13 2
    2 -13 2
    2 13 2
    2 13 2
    2 13 2
    -2 13 -2
    -2 -13 2
    2 13 2
    -2 13 -2
    2 -13 -2
    2 -13 -2
    -2 13 -2
    -2 -13 2
    -3 13 2
    -3 13 2
    -3 13 2
    3 13 -2
    -3 -13 -2
    -3 -13 -2
    3 13 -2
    3 13 -2
    3 -13 2
    3 -13 2
    3 -13 -2
    3 13 2
    -3 13 -2
    -3 -13 2
    3 -13 -2
    3 13 2
    -3 13 -2
    3 13 2
    -3 13 -2
    -3 -13 2
    4 13 -2
    4 -13 2
    -4 13 2
    4 -13 2
    4 13 -2
    -4 13 2
    -4 13 2
    -4 -13 -2
    -4 -13 -2
    4 13 -2
    -4 13 -2
    4 -13 -2
    -4 13 -2
    4 13 2
    -4 -13 2
    4 -13 -2
    4 13 2
    -4 -13 2
    -4 13 -2
    4 13 2
    -5 13 2
    5 13 -2
    -5 13 2
    5 13 -2
    5 -13 2
    5 -13 2
    -5 -13 -2
    -5 13 2
    5 13 -2
    -5 13 -2
    -5 13 -2
    -5 -13 2
    -5 -13 2
    -5 13 -2
    5 13 2
    5 -13 -2
    5 -13 -2
    5 13 2
    6 -13 2
    -6 13 2
    6 -13 2
    6 13 -2
    6 13 -2
    -6 -13 -2
    -6 13 2
    -6 13 2
    -6 -13 2
    -6 13 -2
    -6 13 -2
    6 -13 -2
    6 13 2
    6 13 2
    -6 13 -2
    7 13 -2
    7 13 -2
    -7 13 2
    7 -13 2
    -7 13 2
    -7 -13 -2
    -7 13 2
    7 -13 2
    7 13 2
    7 13 2
    -7 13 -2
    -7 -13 2
    -7 13 -2
    7 -13 -2
    -7 13 -2
    -8 13 2
    8 13 -2
    -8 -13 -2
    8 -13 2
    8 13 -2
    -8 13 2
    8 13 2
    -8 -13 2
    8 -13 -2
    8 13 2
    -8 13 -2
    0 -14 2
    0 14 -2
    0 14 2
    0 -14 2
    0 -14 -2
    0 14 2
    0 14 -2
    0 14 2
    0 -14 -2
    1 -14 2
    -1 14 2
    -1 -14 -2
    -1 14 2
    1 14 -2
    -1 14 2
    1 14 -2
    1 14 -2
    1 -14 2
    1 14 -2
    1 14 2
    1 -14 -2
    -1 14 -2
    1 14 2
    -1 14 -2
    1 14 2
    1 -14 -2
    1 14 2
    -1 14 -2
    -1 -14 2
    2 14 -2
    -2 14 2
    2 14 -2
    -2 -14 -2
    -2 14 2
    2 -14 2
    2 -14 2
    2 14 -2
    -2 -14 2
    2 14 2
    2 -14 -2
    2 14 2
    2 14 2
    -2 14 -2
    2 -14 -2
    -2 14 -2
    -2 14 -2
    2 14 2
    3 14 -2
    -3 -14 -2
    3 -14 2
    -3 14 2
    -3 -14 -2
    -3 14 2
    3 14 -2
    -3 14 2
    3 -14 2
    3 14 -2
    3 14 2
    -3 -14 2
    -3 -14 2
    -3 14 -2
    -3 14 -2
    3 -14 -2
    3 -14 -2
    -3 14 -2
    3 14 2
    3 14 2
    4 -14 2
    -4 -14 -2
    -4 14 2
    -4 14 2
    4 -14 2
    -4 14 2
    4 14 -2
    -4 -14 -2
    4 14 -2
    4 14 -2
    -4 14 -2
    -4 -14 2
    4 -14 -2
    4 14 2
    4 -14 -2
    4 14 2
    -4 -14 2
    -4 14 -2
    4 14 2
    -4 14 -2
    5 -14 2
    -5 14 2
    5 14 -2
    5 -14 2
    5 14 -2
    -5 -14 -2
    5 14 -2
    -5 14 2
    -5 -14 -2
    -5 14 2
    -5 14 -2
    5 14 2
    5 -14 -2
    5 14 2
    -5 14 -2
    -5 -14 2
    -5 14 -2
    -5 -14 2
    -6 14 2
    6 14 -2
    -6 -14 -2
    -6 14 2
    6 14 -2
    6 -14 2
    6 -14 2
    -6 14 2
    6 14 2
    6 -14 -2
    -6 14 -2
    -6 14 -2
    6 14 2
    -6 14 -2
    -6 -14 2
    -6 -14 2
    7 -14 2
    -7 14 2
    -7 14 2
    7 14 -2
    7 14 -2
    -7 -14 -2
    7 14 2
    -7 14 -2
    -7 14 -2
    -7 14 -2
    -7 -14 2
    7 14 2
    7 -14 -2
    0 15 -2
    0 15 2
    0 -15 -2
    0 15 2
    0 -15 2
    0 15 2
    0 -15 2
    0 15 -2
    0 -15 -2
    0 15 -2
    1 15 -2
    1 -15 2
    -1 15 2
    -1 15 2
    1 15 -2
    -1 -15 -2
    1 15 -2
    1 15 -2
    -1 -15 -2
    -1 15 2
    1 -15 2
    -1 15 -2
    1 -15 -2
    -1 -15 2
    -1 15 -2
    1 -15 -2
    1 15 2
    -1 15 -2
    1 15 2
    2 -15 2
    -2 15 2
    2 -15 2
    -2 15 2
    2 15 -2
    2 15 -2
    -2 -15 -2
    -2 15 2
    2 15 -2
    -2 15 -2
    2 15 2
    2 -15 -2
    -2 15 -2
    2 15 2
    -2 15 -2
    2 15 2
    -2 -15 2
    2 -15 -2
    3 -15 2
    3 -15 2
    3 15 -2
    3 15 -2
    -3 15 2
    3 15 -2
    -3 15 2
    -3 -15 -2
    -3 15 -2
    3 -15 -2
    -3 15 -2
    -3 -15 2
    3 15 2
    3 -15 -2
    3 15 2
    3 15 2
    -3 15 -2
    4 15 -2
    4 15 -2
    4 15 -2
    -4 -15 -2
    -4 15 2
    -4 15 2
    4 -15 2
    -4 15 2
    4 -15 2
    -4 -15 -2
    4 15 2
    -4 15 -2
    -4 -15 2
    -4 15 -2
    4 15 2
    4 15 2
    -4 -15 2
    4 -15 -2
    -4 15 -2
    -5 -15 -2
    5 15 -2
    -5 15 2
    -5 -15 -2
    5 -15 2
    -5 15 2
    -5 15 2
    5 -15 2
    5 15 -2
    5 15 2
    5 -15 -2
    -5 15 -2
    -5 -15 2
    -5 15 -2
    5 15 2
    -5 -15 2
    -5 15 -2
    6 -15 2
    6 15 -2
    -6 -15 -2
    6 15 -2
    -6 15 2
    -6 -15 -2
    -6 15 2
    -6 15 2
    -6 15 -2
    6 15 2
    -6 -15 2
    -6 15 -2
    -6 -15 2
    6 -15 -2
    6 15 2
    -6 15 -2
    -7 15 2
    7 15 -2
    7 -15 2
    -7 -15 -2
    7 -15 -2
    -7 15 -2
    7 15 2
    -7 -15 2
    -7 15 -2
    -7 -15 2
    0 -16 -2
    0 -16 2
    0 16 2
    0 -16 2
    0 16 -2
    0 16 -2
    0 16 -2
    0 16 2
    0 -16 -2
    0 16 2
    -1 -16 -2
    -1 16 2
    1 -16 2
    -1 16 2
    1 -16 2
    1 16 -2
    -1 16 2
    -1 -16 -2
    1 -16 -2
    -1 -16 2
    1 -16 -2
    -1 -16 2
    -1 16 -2
    -1 16 -2
    1 16 2
    -1 16 -2
    1 16 2
    1 16 2
    2 -16 2
    -2 -16 -2
    -2 16 2
    -2 16 2
    2 16 -2
    2 -16 2
    2 16 -2
    -2 16 2
    2 16 -2
    -2 -16 2
    2 16 2
    2 16 2
    -2 16 -2
    2 -16 -2
    2 -16 -2
    -2 16 -2
    2 16 2
    3 16 -2
    3 -16 2
    3 16 -2
    -3 -16 -2
    -3 16 2
    3 -16 2
    -3 16 2
    -3 16 2
    3 16 -2
    -3 16 -2
    -3 16 -2
    -3 -16 2
    3 16 2
    3 16 2
    3 16 2
    -3 16 -2
    3 -16 -2
    -4 16 2
    4 16 -2
    -4 -16 -2
    4 16 -2
    -4 16 2
    4 -16 2
    4 -16 2
    4 16 -2
    -4 -16 2
    4 -16 -2
    4 16 2
    -4 16 -2
    4 16 2
    4 16 2
    -4 16 -2
    -4 16 -2
    5 16 -2
    -5 16 2
    -5 -16 -2
    5 -16 2
    5 16 -2
    -5 -16 -2
    -5 16 2
    -5 -16 2
    5 16 2
    -5 16 -2
    -5 -16 2
    -5 16 -2
    5 -16 -2
    5 16 2
    -5 16 -2
    6 16 -2
    6 -16 2
    -6 16 2
    -6 -16 -2
    -6 -16 -2
    -6 16 2
    -6 -16 2
    6 16 2
    -6 -16 2
    6 -16 -2
    -6 16 -2
    -6 16 -2
    0 17 2
    0 17 -2
    0 17 2
    0 17 -2
    0 -17 -2
    0 -17 -2
    0 -17 2
    0 17 2
    0 -17 2
    -1 17 2
    1 -17 2
    -1 -17 -2
    1 17 -2
    1 -17 2
    -1 17 2
    -1 -17 -2
    -1 17 2
    1 17 -2
    1 17 2
    -1 17 -2
    -1 17 -2
    1 -17 -2
    -1 -17 2
    1 17 2
    -1 17 -2
    1 -17 -2
    -1 -17 2
    2 17 -2
    -2 -17 -2
    2 17 -2
    -2 17 2
    -2 17 2
    2 -17 2
    -2 17 2
    2 17 -2
    2 -17 2
    -2 -17 -2
    -2 17 -2
    -2 17 -2
    2 -17 -2
    2 17 2
    2 17 2
    -2 17 -2
    -2 -17 2
    3 17 -2
    -3 -17 -2
    3 17 -2
    3 -17 2
    3 17 -2
    -3 17 2
    -3 17 2
    -3 17 2
    3 -17 2
    3 17 2
    3 17 2
    -3 -17 2
    -3 17 -2
    3 17 2
    3 -17 -2
    -3 17 -2
    -4 17 2
    4 17 -2
    4 17 -2
    -4 -17 -2
    -4 17 2
    -4 17 2
    4 17 -2
    4 -17 2
    -4 17 -2
    -4 17 -2
    4 17 2
    4 -17 -2
    4 17 2
    -4 17 -2
    -4 -17 2
    0 18 2
    0 -18 2
    0 18 -2
    0 -18 -2
    0 -18 2
    0 18 2
    0 18 -2
    1 18 -2
    -1 18 2
    -1 18 2
    1 -18 2
    -1 -18 -2
    1 -18 2
    -1 -18 -2
    1 18 -2
    -1 18 2
    1 18 2
    -1 18 -2
    -1 -18 2
    -1 18 -2
    -1 -18 2
    1 18 2
    -1 18 -2
    1 -18 -2
    2 18 -2
    2 -18 2
    2 18 -2
    -2 18 2
    -2 18 2
    -2 -18 -2
    -2 18 2
    2 -18 2
    -2 -18 -2
    -2 -18 2
    2 18 2
    -2 18 -2
    -2 18 -2
    2 18 2
    2 -18 -2
    -2 -18 2
    -2 18 -2
    0 0 3
    0 0 3
    0 0 -3
    0 0 3
    0 0 3
    0 0 3
    0 0 -3
    0 0 3
    0 0 -3
    0 0 -3
    0 0 -3
    1 0 -3
    -1 0 3
    -1 0 3
    -1 0 -3
    1 0 3
    1 0 -3
    -1 0 3
    -1 0 -3
    1 0 3
    1 0 3
    -1 0 -3
    1 0 3
    1 0 3
    -1 0 3
    -1 0 3
    1 0 3
    1 0 -3
    1 0 -3
    -1 0 -3
    2 0 -3
    -2 0 3
    2 0 -3
    2 0 3
    2 0 -3
    -2 0 3
    -2 0 -3
    -2 0 -3
    -2 0 3
    2 0 3
    2 0 -3
    -2 0 3
    -2 0 -3
    2 0 3
    2 0 3
    2 0 3
    -2 0 -3
    -2 0 3
    -2 0 3
    3 0 3
    -3 0 -3
    3 0 3
    3 0 -3
    3 0 3
    -3 0 3
    -3 0 -3
    3 0 -3
    -3 0 -3
    -3 0 3
    3 0 -3
    -3 0 3
    -3 0 3
    -3 0 3
    -3 0 3
    -3 0 -3
    3 0 3
    3 0 -3
    3 0 3
    -4 0 -3
    4 0 3
    -4 0 -3
    -4 0 -3
    4 0 -3
    -4 0 3
    -4 0 -3
    4 0 -3
    4 0 -3
    -4 0 3
    4 0 3
    -4 0 3
    4 0 3
    4 0 3
    -4 0 3
    -4 0 3
    -4 0 3
    4 0 -3
    -5 0 3
    -5 0 3
    5 0 3
    -5 0 3
    5 0 -3
    5 0 -3
    5 0 3
    5 0 -3
    -5 0 3
    -5 0 -3
    -5 0 -3
    5 0 3
    5 0 3
    -5 0 -3
    -5 0 3
    5 0 -3
    -5 0 -3
    -5 0 3
    -6 0 3
    -6 0 3
    6 0 3
    -6 0 -3
    -6 0 3
    -6 0 -3
    6 0 3
    6 0 3
    -6 0 3
    6 0 -3
    -6 0 3
    6 0 -3
    6 0 -3
    6 0 -3
    -6 0 -3
    6 0 3
    -6 0 3
    -7 0 3
    7 0 -3
    -7 0 3
    7 0 -3
    7 0 3
    7 0 3
    -7 0 -3
    7 0 -3
    -7 0 3
    -7 0 3
    -7 0 -3
    7 0 3
    8 0 -3
    -8 0 3
    -8 0 -3
    8 0 -3
    8 0 3
    8 0 3
    -8 0 3
    -8 0 -3
    -8 0 3
    9 0 3
    9 0 3
    9 0 -3
    9 0 3
    9 0 -3
    -9 0 -3
    -9 0 3
    -9 0 3
    -9 0 -3
    -9 0 -3
    -10 0 -3
    10 0 -3
    -10 0 -3
    -10 0 3
    10 0 -3
    10 0 -3
    10 0 3
    -10 0 3
    10 0 3
    10 0 3
    -11 0 -3
    11 0 -3
    11 0 -3
    -11 0 3
    -11 0 3
    -11 0 -3
    11 0 3
    11 0 3
    12 0 3
    -12 0 -3
    -12 0 3
    12 0 -3
    12 0 -3
    12 0 3
    0 -1 3
    0 1 3
    0 -1 3
    0 -1 -3
    0 1 -3
    0 1 3
    0 -1 3
    0 -1 3
    0 -1 -3
    0 1 3
    0 1 3
    0 1 3
    0 1 -3
    0 1 3
    0 -1 3
    0 -1 -3
    0 -1 3
    0 1 -3
    0 1 -3
    1 -1 3
    1 1 -3
    1 1 -3
    1 1 -3
    1 -1 3
    -1 1 3
    1 -1 3
    -1 1 3
    -1 -1 -3
    -1 1 3
    -1 1 3
    1 -1 3
    -1 1 3
    1 1 -3
    -1 -1 -3
    1 -1 3
    1 1 -3
    -1 1 3
    -1 1 -3
    1 1 3
    -1 -1 3
    1 1 3
    1 1 3
    -1 1 -3
    -1 -1 3
    1 -1 -3
    1 -1 -3
    -1 1 -3
    1 1 3
    -1 1 -3
    1 -1 -3
    1 -1 -3
    -1 -1 3
    1 -1 -3
    1 1 3
    -1 -1 3
    -1 -1 3
    -2 -1 -3
    -2 1 3
    -2 -1 -3
    -2 1 3
    2 1 -3
    2 1 -3
    2 -1 3
    -2 1 3
    -2 1 3
    2 -1 3
    -2 1 3
    2 -1 3
    2 -1 3
    2 1 -3
    2 -1 3
    -2 -1 -3
    -2 1 3
    2 1 -3
    2 1 3
    -2 1 -3
    -2 -1 3
    2 1 3
    2 -1 -3
    -2 -1 3
    2 1 3
    -2 1 -3
    2 -1 -3
    -2 1 -3
    2 1 3
    -2 1 -3
    2 1 3
    2 -1 -3
    -2 1 -3
    2 1 3
    -2 -1 3
    2 -1 -3
    2 -1 -3
    -2 -1 3
    -2 -1 3
    -3 1 3
    -3 1 3
    -3 1 3
    -3 -1 -3
    3 -1 3
    3 1 -3
    -3 1 3
    3 -1 3
    3 -1 3
    3 1 -3
    -3 1 3
    3 1 -3
    -3 1 3
    -3 -1 -3
    3 1 -3
    3 -1 3
    -3 -1 -3
    3 -1 3
    3 1 3
    -3 1 -3
    3 1 3
    -3 1 -3
    -3 -1 3
    3 -1 -3
    -3 1 -3
    -3 1 -3
    -3 -1 3
    -3 1 -3
    -3 -1 3
    -3 -1 3
    3 -1 -3
    3 1 3
    3 -1 -3
    3 1 3
    3 -1 -3
    -3 -1 3
    -3 -1 3
    4 -1 3
    -4 -1 -3
    -4 1 3
    -4 1 3
    4 1 -3
    4 1 -3
    -4 1 3
    4 -1 3
    4 -1 3
    -4 1 3
    -4 1 3
    -4 -1 -3
    -4 1 3
    4 -1 3
    4 1 -3
    4 -1 3
    4 1 -3
    -4 -1 -3
    -4 -1 3
    4 -1 -3
    4 -1 -3
    -4 1 -3
    4 1 3
    -4 -1 3
    4 -1 -3
    4 -1 -3
    4 1 3
    -4 -1 3
    -4 -1 3
    -4 1 -3
    -4 1 -3
    -4 -1 3
    4 1 3
    -4 1 -3
    4 1 3
    -4 -1 3
    -5 -1 -3
    5 1 -3
    5 -1 3
    -5 1 3
    5 -1 3
    5 1 -3
    -5 1 3
    -5 -1 -3
    -5 1 3
    5 -1 3
    5 -1 3
    -5 1 3
    -5 1 3
    -5 -1 -3
    5 -1 3
    5 1 -3
    -5 1 3
    5 1 -3
    5 -1 -3
    5 1 3
    -5 -1 3
    -5 -1 3
    5 1 3
    5 -1 -3
    -5 1 -3
    5 -1 -3
    5 -1 -3
    -5 1 -3
    -5 1 -3
    -5 -1 3
    -5 -1 3
    5 1 3
    -5 -1 3
    -5 -1 3
    -5 1 -3
    5 1 3
    6 -1 3
    -6 1 3
    -6 1 3
    -6 -1 -3
    -6 -1 -3
    6 1 -3
    -6 1 3
    6 -1 3
    6 -1 3
    6 1 -3
    6 1 -3
    -6 1 3
    -6 1 3
    6 1 -3
    -6 -1 -3
    6 -1 3
    -6 1 -3
    6 -1 -3
    -6 1 -3
    -6 1 -3
    -6 -1 3
    -6 -1 3
    6 1 3
    6 1 3
    6 -1 -3
    6 -1 -3
    6 1 3
    -6 -1 3
    6 -1 -3
    -6 1 -3
    -6 -1 3
    6 1 3
    -6 -1 3
    -7 1 3
    7 1 -3
    -7 1 3
    7 -1 3
    7 -1 3
    7 1 -3
    -7 1 3
    -7 1 3
    7 -1 3
    -7 1 3
    7 1 -3
    -7 -1 -3
    -7 -1 -3
    7 1 3
    7 1 3
    -7 -1 3
    -7 1 -3
    7 -1 -3
    7 -1 -3
    -7 -1 3
    -7 1 -3
    7 1 3
    7 -1 -3
    7 -1 -3
    -7 -1 3
    -7 -1 3
    8 1 -3
    -8 1 3
    -8 1 3
    -8 1 3
    8 -1 3
    -8 1 3
    8 1 -3
    -8 -1 -3
    8 -1 3
    8 1 -3
    -8 -1 -3
    -8 1 -3
    8 1 3
    8 -1 -3
    -8 1 -3
    8 -1 -3
    8 -1 -3
    8 1 3
    -8 -1 3
    -8 1 -3
    -8 -1 3
    8 1 3
    9 -1 3
    -9 -1 -3
    -9 -1 -3
    9 1 -3
    9 1 -3
    9 1 -3
    9 -1 3
    -9 1 3
    -9 1 3
    -9 1 -3
    -9 1 -3
    9 1 3
    -9 1 -3
    -9 -1 3
    9 -1 -3
    9 -1 -3
    9 1 3
    -9 -1 3
    9 1 3
    -10 -1 -3
    10 1 -3
    10 -1 3
    -10 1 3
    10 1 -3
    10 1 -3
    -10 -1 -3
    -10 1 3
    10 -1 3
    -10 -1 3
    10 -1 -3
    10 1 3
    -10 1 -3
    -10 1 -3
    10 1 3
    -10 -1 3
    10 1 3
    -11 -1 -3
    -11 1 3
    11 -1 3
    11 1 -3
    11 -1 3
    11 1 -3
    -11 -1 -3
    11 1 3
    11 -1 -3
    -11 -1 3
    -11 1 -3
    -11 -1 3
    11 1 3
    11 -1 -3
    11 1 3
    12 -1 3
    12 -1 3
    -12 1 3
    12 1 -3
    -12 -1 -3
    12 1 -3
    -12 -1 3
    12 -1 -3
    12 1 3
    12 -1 -3
    -12 1 -3
    0 2 3
    0 2 -3
    0 -2 3
    0 2 -3
    0 2 3
    0 -2 -3
    0 2 3
    0 -2 -3
    0 2 -3
    0 -2 3
    0 2 3
    0 2 -3
    0 -2 3
    0 -2 3
    0 -2 3
    0 2 3
    1 -2 3
    -1 2 3
    -1 -2 -3
    -1 2 3
    1 -2 3
    1 2 -3
    -1 2 3
    -1 2 3
    -1 -2 -3
    1 -2 3
    1 2 -3
    -1 2 3
    1 2 -3
    1 2 -3
    1 -2 3
    1 2 -3
    -1 2 3
    1 -2 3
    1 -2 3
    -1 2 3
    -1 2 -3
    1 -2 -3
    -1 2 -3
    -1 -2 3
    1 2 3
    1 -2 -3
    1 -2 -3
    1 2 3
    -1 2 -3
    1 2 3
    1 -2 -3
    -1 2 -3
    -1 -2 3
    1 2 3
    1 -2 -3
    -1 2 -3
    -1 -2 3
    1 2 3
    -1 -2 3
    2 2 -3
    2 2 -3
    -2 2 3
    2 -2 3
    2 -2 3
    -2 -2 -3
    2 -2 3
    -2 -2 -3
    2 -2 3
    -2 2 3
    -2 2 3
    -2 -2 -3
    -2 2 3
    -2 2 3
    -2 2 3
    -2 2 3
    2 2 -3
    2 2 -3
    -2 -2 3
    2 2 3
    2 2 3
    2 -2 -3
    2 -2 -3
    2 2 3
    -2 2 -3
    -2 2 -3
    -2 -2 3
    2 2 3
    -2 2 -3
    2 -2 -3
    2 -2 -3
    -2 -2 3
    2 -2 -3
    -2 -2 3
    -2 2 -3
    -2 2 -3
    2 2 3
    2 2 3
    -3 -2 -3
    3 -2 3
    -3 2 3
    -3 2 3
    3 -2 3
    3 -2 3
    3 2 -3
    -3 -2 -3
    3 2 -3
    -3 2 3
    3 -2 3
    3 -2 3
    -3 2 3
    -3 2 3
    -3 -2 -3
    -3 2 3
    3 2 3
    -3 2 -3
    -3 2 -3
    -3 -2 3
    3 2 3
    3 -2 -3
    -3 -2 3
    3 2 3
    3 2 3
    3 2 3
    -3 -2 3
    -3 2 -3
    -3 -2 3
    -3 -2 3
    3 -2 -3
    3 -2 -3
    3 -2 -3
    -3 2 -3
    -3 2 -3
    3 -2 -3
    -3 -2 3
    3 2 3
    -4 2 3
    4 2 -3
    4 2 -3
    4 2 -3
    4 -2 3
    4 -2 3
    -4 2 3
    -4 -2 -3
    -4 2 3
    4 2 -3
    4 -2 3
    4 2 -3
    -4 2 3
    -4 -2 -3
    -4 -2 -3
    4 -2 3
    -4 2 3
    4 -2 3
    -4 2 3
    -4 -2 3
    4 2 3
    4 -2 -3
    -4 -2 3
    4 -2 -3
    -4 -2 3
    4 2 3
    -4 2 -3
    4 -2 -3
    -4 2 -3
    -4 2 -3
    4 2 3
    4 -2 -3
    4 -2 -3
    -4 -2 3
    4 2 3
    4 2 3
    -4 2 -3
    -4 -2 3
    -4 2 -3
    -4 -2 3
    5 2 -3
    5 2 -3
    5 2 -3
    -5 2 3
    -5 2 3
    -5 -2 -3
    -5 -2 -3
    -5 2 3
    5 2 -3
    -5 2 3
    -5 2 3
    -5 2 3
    5 -2 3
    5 -2 3
    5 2 -3
    5 -2 3
    5 -2 3
    5 -2 3
    -5 -2 -3
    5 -2 -3
    5 2 3
    5 -2 -3
    -5 -2 3
    -5 -2 3
    5 -2 -3
    5 -2 -3
    -5 2 -3
    -5 2 -3
    5 2 3
    -5 2 -3
    -5 -2 3
    5 2 3
    5 2 3
    5 2 3
    -5 -2 3
    -5 2 -3
    -5 -2 3
    6 -2 3
    6 2 -3
    6 -2 3
    -6 2 3
    6 2 -3
    -6 -2 -3
    -6 2 3
    -6 -2 -3
    6 2 -3
    -6 2 3
    6 -2 3
    -6 2 3
    -6 2 3
    6 -2 3
    6 2 -3
    -6 2 3
    6 2 -3
    6 -2 3
    -6 -2 -3
    6 -2 -3
    -6 2 -3
    6 2 3
    -6 2 -3
    -6 -2 3
    -6 2 -3
    6 -2 -3
    -6 -2 3
    -6 -2 3
    6 -2 -3
    6 2 3
    -6 2 -3
    6 2 3
    6 -2 -3
    -6 -2 3
    6 2 3
    -6 -2 3
    -7 2 3
    7 -2 3
    -7 2 3
    -7 2 3
    7 -2 3
    7 2 -3
    -7 2 3
    7 2 -3
    7 -2 3
    -7 2 3
    7 -2 3
    7 2 -3
    -7 -2 -3
    7 2 -3
    -7 2 -3
    -7 -2 3
    7 -2 -3
    -7 2 -3
    -7 -2 3
    -7 -2 3
    -7 -2 3
    7 -2 -3
    7 -2 -3
    7 2 3
    7 2 3
    7 2 3
    7 -2 -3
    -7 2 -3
    -8 2 3
    -8 -2 -3
    8 -2 3
    8 2 -3
    -8 -2 -3
    -8 2 3
    8 -2 3
    -8 2 3
    8 2 -3
    -8 2 3
    8 -2 3
    8 2 -3
    -8 2 -3
    8 2 3
    8 2 3
    -8 2 -3
    8 -2 -3
    8 2 3
    -8 2 -3
    8 -2 -3
    -8 -2 3
    8 -2 -3
    -8 -2 3
    9 2 -3
    -9 -2 -3
    -9 2 3
    9 2 -3
    9 -2 3
    9 2 -3
    -9 -2 -3
    9 -2 3
    -9 2 3
    -9 2 3
    -9 2 -3
    9 -2 -3
    9 2 3
    -9 2 -3
    -9 -2 3
    -9 2 -3
    9 2 3
    9 2 3
    -9 -2 3
    10 2 -3
    -10 2 3
    10 2 -3
    -10 -2 -3
    10 -2 3
    -10 -2 -3
    10 2 -3
    -10 -2 3
    10 2 3
    -10 -2 3
    -10 2 -3
    10 2 3
    10 2 3
    10 -2 -3
    -10 2 -3
    11 2 -3
    -11 2 3
    11 2 -3
    -11 -2 -3
    -11 -2 -3
    11 -2 3
    11 2 -3
    11 -2 -3
    -11 -2 3
    11 2 3
    -11 2 -3
    11 2 3
    -11 -2 3
    -12 2 3
    12 2 -3
    -12 -2 -3
    12 -2 3
    -12 -2 -3
    12 -2 3
    12 -2 -3
    -12 2 -3
    12 2 3
    -12 -2 3
    12 -2 -3
    -12 -2 3
    0 -3 3
    0 3 -3
    0 3 3
    0 3 3
    0 3 -3
    0 -3 -3
    0 3 -3
    0 -3 3
    0 3 -3
    0 3 -3
    0 3 3
    0 3 -3
    0 -3 3
    0 3 3
    0 3 -3
    0 3 3
    0 -3 3
    0 -3 -3
    0 3 3
    1 3 -3
    -1 3 3
    -1 3 3
    -1 3 3
    1 -3 3
    -1 3 3
    -1 3 3
    1 3 -3
    1 3 -3
    1 -3 3
    -1 3 3
    1 3 -3
    1 3 -3
    1 3 -3
    1 -3 3
    1 -3 3
    -1 3 3
    1 3 -3
    1 3 3
    -1 3 -3
    -1 -3 3
    -1 -3 3
    -1 3 -3
    -1 3 -3
    -1 3 -3
    1 3 3
    1 -3 -3
    -1 -3 3
    1 -3 -3
    -1 -3 3
    1 3 3
    -1 3 -3
    -1 3 -3
    1 -3 -3
    1 -3 -3
    1 3 3
    -2 -3 -3
    -2 3 3
    2 -3 3
    2 3 -3
    -2 -3 -3
    -2 3 3
    2 -3 3
    2 -3 3
    -2 3 3
    2 3 -3
    2 -3 3
    -2 -3 -3
    2 -3 3
    -2 3 3
    2 3 -3
    2 3 -3
    2 3 -3
    -2 3 3
    2 3 -3
    -2 3 -3
    2 3 3
    -2 -3 3
    2 -3 -3
    2 -3 -3
    2 3 3
    -2 3 -3
    2 3 3
    -2 -3 3
    2 -3 -3
    -2 3 -3
    2 -3 -3
    2 3 3
    2 -3 -3
    2 3 3
    -2 -3 3
    2 3 3
    -2 3 -3
    -2 -3 3
    -3 -3 -3
    -3 3 3
    3 3 -3
    3 -3 3
    -3 3 3
    -3 3 3
    3 -3 3
    3 -3 3
    3 -3 3
    -3 3 3
    -3 -3 -3
    3 3 -3
    -3 3 3
    3 -3 3
    3 3 -3
    -3 3 3
    3 3 -3
    3 3 -3
    -3 3 3
    -3 -3 -3
    3 -3 -3
    -3 -3 3
    3 -3 -3
    3 3 3
    -3 -3 3
    3 3 3
    -3 -3 3
    -3 3 -3
    -3 3 -3
    -3 3 -3
    -3 -3 3
    3 -3 -3
    3 -3 -3
    3 3 3
    -3 3 -3
    3 -3 -3
    3 3 3
    3 3 3
    -3 3 -3
    3 3 3
    4 -3 3
    -4 -3 -3
    4 3 -3
    -4 -3 -3
    -4 3 3
    4 -3 3
    -4 3 3
    -4 3 3
    4 3 -3
    4 -3 3
    4 3 -3
    -4 3 3
    4 3 -3
    -4 -3 -3
    -4 3 3
    -4 3 3
    4 3 -3
    4 -3 3
    4 3 -3
    4 -3 3
    -4 -3 3
    -4 3 -3
    4 3 3
    -4 3 -3
    -4 -3 3
    4 -3 -3
    -4 -3 3
    -4 -3 3
    -4 3 -3
    4 3 3
    4 3 3
    4 3 3
    -4 3 -3
    4 3 3
    4 -3 -3
    -4 3 -3
    4 -3 -3
    4 3 3
    4 -3 -3
    4 -3 -3
    -5 3 3
    -5 3 3
    5 -3 3
    -5 3 3
    5 -3 3
    5 3 -3
    -5 3 3
    5 -3 3
    5 3 -3
    5 -3 3
    5 3 -3
    5 -3 3
    -5 -3 -3
    -5 -3 -3
    -5 -3 -3
    -5 3 3
    5 3 -3
    -5 3 3
    5 3 -3
    -5 -3 3
    5 3 3
    5 -3 -3
    -5 -3 3
    -5 -3 3
    5 -3 -3
    5 3 3
    -5 3 -3
    5 3 3
    5 3 3
    -5 3 -3
    -5 3 -3
    5 -3 -3
    5 -3 -3
    -5 -3 3
    -5 3 -3
    -5 3 -3
    5 3 3
    5 -3 -3
    -5 -3 3
    6 3 -3
    6 -3 3
    -6 -3 -3
    6 -3 3
    6 3 -3
    -6 3 3
    -6 -3 -3
    -6 3 3
    6 3 -3
    6 -3 3
    -6 3 3
    -6 3 3
    6 3 -3
    6 3 -3
    -6 3 3
    6 3 -3
    6 -3 3
    6 -3 3
    -6 -3 -3
    -6 3 3
    -6 -3 3
    6 3 3
    6 3 3
    -6 3 -3
    6 3 3
    6 3 3
    6 -3 -3
    6 -3 -3
    -6 -3 3
    -6 3 -3
    6 -3 -3
    -6 -3 3
    -6 3 -3
    -6 -3 3
    -6 -3 3
    6 3 3
    6 -3 -3
    -6 3 -3
    7 3 -3
    7 -3 3
    7 -3 3
    -7 3 3
    -7 3 3
    7 -3 3
    -7 3 3
    7 3 -3
    -7 3 3
    7 -3 3
    -7 3 3
    -7 -3 -3
    7 -3 3
    -7 3 3
    -7 3 -3
    7 3 3
    7 -3 -3
    7 3 3
    -7 -3 3
    -7 -3 3
    -7 3 -3
    7 3 3
    -7 3 -3
    7 -3 -3
    7 -3 -3
    -7 3 -3
    -7 3 -3
    7 -3 -3
    -8 -3 -3
    -8 3 3
    8 -3 3
    8 3 -3
    8 -3 3
    -8 3 3
    8 3 -3
    -8 3 3
    -8 -3 -3
    8 -3 3
    8 3 -3
    8 -3 -3
    -8 3 -3
    -8 3 -3
    -8 3 -3
    8 3 3
    -8 3 -3
    8 3 3
    -8 -3 3
    8 3 3
    -8 -3 3
    -9 3 3
    9 -3 3
    -9 3 3
    -9 -3 -3
    9 3 -3
    9 3 -3
    9 3 -3
    -9 -3 -3
    9 3 3
    -9 -3 3
    -9 3 -3
    9 -3 -3
    -9 -3 3
    -9 3 -3
    9 3 3
    -10 -3 -3
    10 3 -3
    -10 3 3
    10 -3 3
    -10 -3 -3
    10 3 -3
    10 3 3
    -10 3 -3
    10 3 3
    10 -3 -3
    -10 -3 3
    -10 3 -3
    -10 -3 3
    11 3 -3
    11 -3 3
    11 3 -3
    -11 3 3
    -11 -3 -3
    -11 -3 -3
    11 -3 -3
    11 3 3
    -11 -3 3
    -11 3 -3
    -11 -3 3
    11 3 3
    0 4 3
    0 -4 3
    0 4 -3
    0 4 -3
    0 -4 3
    0 4 3
    0 -4 -3
    0 4 3
    0 4 -3
    0 -4 3
    0 4 -3
    0 4 3
    0 4 -3
    0 -4 -3
    0 4 3
    0 -4 3
    0 4 -3
    0 4 -3
    0 4 -3
    1 -4 3
    1 4 -3
    -1 4 3
    1 4 -3
    1 4 -3
    -1 4 3
    1 4 -3
    -1 4 3
    -1 4 3
    1 4 -3
    -1 4 3
    1 -4 3
    1 4 -3
    1 -4 3
    1 4 -3
    1 -4 3
    -1 4 3
    -1 4 -3
    -1 4 -3
    -1 4 -3
    1 -4 -3
    -1 4 -3
    -1 -4 3
    1 4 3
    -1 -4 3
    1 -4 -3
    1 4 3
    -1 4 -3
    -1 -4 3
    1 4 3
    -1 -4 3
    1 4 3
    -1 4 -3
    1 -4 -3
    -1 4 -3
    1 -4 -3
    -2 4 3
    2 4 -3
    2 4 -3
    -2 -4 -3
    -2 4 3
    2 -4 3
    2 -4 3
    2 -4 3
    -2 4 3
    2 4 -3
    2 4 -3
    2 -4 3
    -2 4 3
    2 4 -3
    -2 4 3
    2 4 -3
    -2 -4 -3
    2 -4 3
    2 4 -3
    -2 4 -3
    -2 -4 3
    -2 -4 3
    -2 4 -3
    2 4 3
    2 4 3
    2 -4 -3
    -2 4 -3
    2 4 3
    -2 -4 3
    2 -4 -3
    -2 4 -3
    2 -4 -3
    -2 -4 3
    2 4 3
    -2 4 -3
    2 4 3
    3 4 -3
    -3 4 3
    -3 4 3
    3 -4 3
    -3 -4 -3
    3 4 -3
    -3 4 3
    3 -4 3
    3 -4 3
    3 4 -3
    -3 4 3
    -3 -4 -3
    -3 4 3
    3 -4 3
    3 -4 3
    -3 -4 -3
    -3 4 3
    3 4 -3
    -3 4 3
    3 4 -3
    -3 -4 3
    3 -4 -3
    3 -4 -3
    3 -4 -3
    -3 -4 3
    -3 -4 3
    -3 -4 3
    -3 4 -3
    3 4 3
    -3 4 -3
    3 4 3
    3 -4 -3
    3 4 3
    -3 4 -3
    3 4 3
    -3 4 -3
    -3 4 -3
    3 -4 -3
    3 4 3
    3 4 3
    4 -4 3
    4 4 -3
    4 -4 3
    -4 4 3
    -4 -4 -3
    4 -4 3
    4 -4 3
    -4 4 3
    -4 4 3
    4 4 -3
    -4 4 3
    4 4 -3
    4 4 -3
    -4 4 3
    4 -4 3
    -4 -4 -3
    -4 4 3
    -4 4 3
    -4 -4 -3
    4 4 -3
    4 4 3
    4 4 3
    -4 4 -3
    4 -4 -3
    4 4 3
    -4 4 -3
    -4 4 -3
    4 -4 -3
    -4 -4 3
    -4 -4 3
    -4 -4 3
    4 4 3
    4 -4 -3
    4 -4 -3
    4 -4 -3
    -4 -4 3
    -4 4 -3
    4 4 3
    4 4 3
    -4 4 -3
    5 -4 3
    -5 -4 -3
    -5 4 3
    -5 -4 -3
    -5 4 3
    -5 4 3
    5 4 -3
    -5 -4 -3
    -5 4 3
    -5 4 3
    -5 4 3
    5 4 -3
    5 4 -3
    5 -4 3
    5 -4 3
    5 -4 3
    5 4 -3
    5 4 -3
    5 -4 3
    5 4 3
    5 4 3
    -5 4 -3
    -5 -4 3
    -5 4 -3
    5 4 3
    -5 4 -3
    5 -4 -3
    5 4 3
    5 -4 -3
    -5 4 -3
    5 -4 -3
    -5 -4 3
    -5 -4 3
    -5 4 -3
    -5 -4 3
    -5 4 -3
    5 -4 -3
    5 4 3
    5 -4 -3
    6 -4 3
    -6 4 3
    -6 4 3
    6 4 -3
    6 -4 3
    -6 4 3
    6 -4 3
    6 4 -3
    -6 4 3
    -6 4 3
    6 4 -3
    -6 -4 -3
    6 4 -3
    6 -4 3
    -6 4 3
    6 4 -3
    6 -4 3
    -6 -4 -3
    -6 -4 -3
    6 -4 -3
    -6 4 -3
    6 -4 -3
    -6 -4 3
    6 -4 -3
    6 -4 -3
    -6 -4 3
    -6 4 -3
    -6 4 -3
    -6 -4 3
    -6 4 -3
    6 4 3
    6 4 3
    -6 4 -3
    -6 -4 3
    6 4 3
    -6 4 -3
    6 4 3
    6 -4 -3
    7 4 -3
    -7 4 3
    7 -4 3
    -7 -4 -3
    -7 -4 -3
    7 -4 3
    7 -4 3
    7 -4 3
    -7 4 3
    -7 4 3
    -7 4 3
    -7 4 3
    -7 4 3
    7 4 -3
    7 -4 3
    -7 -4 3
    -7 4 -3
    7 -4 -3
    -7 4 -3
    7 4 3
    -7 -4 3
    -7 4 -3
    -7 4 -3
    7 -4 -3
    7 -4 -3
    7 4 3
    -7 4 -3
    8 -4 3
    -8 -4 -3
    -8 -4 -3
    8 4 -3
    -8 4 3
    8 4 -3
    -8 4 3
    -8 -4 3
    -8 -4 3
    8 -4 -3
    -8 4 -3
    -8 4 -3
    8 4 3
    8 4 3
    -9 -4 -3
    -9 -4 -3
    -9 4 3
    -9 4 3
    9 4 -3
    9 4 -3
    9 -4 3
    -9 4 -3
    -9 4 -3
    -9 -4 3
    9 4 3
    9 4 3
    9 -4 -3
    -9 -4 3
    -10 4 3
    -10 -4 -3
    10 -4 3
    -10 4 3
    10 4 -3
    10 4 -3
    -10 -4 -3
    10 -4 -3
    -10 -4 3
    -10 4 -3
    10 4 3
    -10 4 -3
    10 4 3
    -10 -4 3
    11 -4 3
    -11 4 3
    11 4 -3
    -11 -4 -3
    -11 -4 -3
    11 4 -3
    11 4 3
    -11 -4 3
    -11 4 -3
    11 4 3
    11 -4 -3
    -11 -4 3
    0 5 3
    0 -5 3
    0 -5 -3
    0 -5 -3
    0 5 -3
    0 5 -3
    0 -5 3
    0 5 -3
    0 5 -3
    0 -5 3
    0 5 -3
    0 -5 -3
    0 5 -3
    0 5 -3
    0 5 3
    0 5 -3
    0 5 3
    0 -5 3
    0 5 3
    -1 5 3
    1 -5 3
    -1 5 3
    1 5 -3
    1 5 -3
    -1 5 3
    1 -5 3
    -1 5 3
    1 -5 3
    1 5 -3
    -1 5 3
    1 5 -3
    -1 5 3
    1 5 -3
    1 5 -3
    -1 -5 3
    1 5 3
    -1 -5 3
    -1 5 -3
    -1 -5 3
    -1 5 -3
    1 5 3
    1 5 3
    1 -5 -3
    -1 5 -3
    -1 5 -3
    -1 -5 3
    1 -5 -3
    1 -5 -3
    1 5 3
    -1 5 -3
    -1 5 -3
    -1 5 -3
    -1 5 -3
    2 5 -3
    -2 5 3
    2 -5 3
    -2 5 3
    2 -5 3
    2 5 -3
    -2 5 3
    -2 5 3
    2 5 -3
    -2 5 3
    -2 5 3
    2 5 -3
    2 5 -3
    -2 -5 -3
    2 5 -3
    2 -5 3
    2 -5 3
    2 -5 3
    -2 5 3
    2 5 -3
    2 5 3
    -2 -5 3
    2 -5 -3
    -2 -5 3
    -2 5 -3
    -2 5 -3
    2 5 3
    -2 -5 3
    2 -5 -3
    -2 -5 3
    2 5 3
    2 -5 -3
    -2 5 -3
    -2 5 -3
    2 5 3
    2 5 3
    -2 5 -3
    2 -5 -3
    3 5 -3
    3 5 -3
    3 5 -3
    -3 -5 -3
    -3 -5 -3
    3 5 -3
    -3 -5 -3
    3 -5 3
    3 -5 3
    3 5 -3
    -3 5 3
    -3 5 3
    -3 5 3
    3 -5 3
    3 -5 3
    3 -5 3
    -3 5 3
    -3 5 3
    3 5 -3
    -3 5 3
    -3 5 -3
    -3 -5 3
    3 5 3
    -3 -5 3
    3 -5 -3
    -3 -5 3
    -3 5 -3
    3 5 3
    -3 -5 3
    -3 5 -3
    3 -5 -3
    3 -5 -3
    3 5 3
    3 5 3
    -3 5 -3
    -3 5 -3
    -3 5 -3
    3 5 3
    3 5 3
    3 -5 -3
    3 -5 -3
    4 5 -3
    4 -5 3
    -4 5 3
    4 5 -3
    4 5 -3
    4 5 -3
    4 5 -3
    -4 5 3
    -4 5 3
    -4 5 3
    -4 5 3
    4 -5 3
    -4 -5 -3
    4 -5 3
    -4 -5 -3
    4 -5 3
    -4 5 3
    -4 5 3
    -4 -5 -3
    4 -5 3
    4 5 -3
    4 5 3
    4 -5 -3
    -4 5 -3
    -4 5 -3
    4 -5 -3
    4 5 3
    -4 -5 3
    4 5 3
    4 -5 -3
    -4 -5 3
    4 5 3
    -4 -5 3
    4 -5 -3
    -4 5 -3
    -4 5 -3
    -4 -5 3
    4 5 3
    4 -5 -3
    4 5 3
    -4 5 -3
    -4 5 -3
    5 5 -3
    5 -5 3
    -5 5 3
    5 -5 3
    5 -5 3
    -5 5 3
    -5 -5 -3
    5 -5 3
    -5 5 3
    -5 -5 -3
    5 -5 3
    5 5 -3
    -5 5 3
    -5 5 3
    -5 -5 -3
    -5 5 3
    5 5 -3
    5 5 -3
    5 5 -3
    5 5 3
    5 5 3
    -5 -5 3
    5 -5 -3
    5 5 3
    5 -5 -3
    -5 5 -3
    5 5 3
    -5 -5 3
    5 -5 -3
    5 5 3
    -5 5 -3
    -5 5 -3
    -5 5 -3
    5 5 3
    -5 5 -3
    5 -5 -3
    5 -5 -3
    -5 -5 3
    -5 -5 3
    -5 5 -3
    6 -5 3
    -6 5 3
    -6 5 3
    6 -5 3
    6 5 -3
    6 5 -3
    6 5 -3
    -6 5 3
    -6 -5 -3
    6 -5 3
    6 -5 3
    6 -5 3
    -6 5 3
    -6 5 3
    -6 5 3
    -6 -5 -3
    6 5 -3
    -6 5 -3
    -6 5 -3
    -6 -5 3
    6 -5 -3
    -6 5 -3
    6 -5 -3
    6 -5 -3
    6 5 3
    -6 5 -3
    6 -5 -3
    -6 -5 3
    6 5 3
    -6 5 -3
    6 5 3
    -6 5 -3
    -6 5 -3
    7 5 -3
    7 -5 3
    -7 -5 -3
    -7 5 3
    7 -5 3
    7 -5 3
    -7 5 3
    -7 5 3
    7 5 -3
    -7 5 3
    -7 -5 -3
    -7 5 -3
    7 -5 -3
    7 -5 -3
    7 5 3
    -7 -5 3
    -7 5 -3
    7 -5 -3
    -7 -5 3
    -7 5 -3
    7 5 3
    -7 5 -3
    8 5 -3
    8 -5 3
    8 -5 3
    -8 5 3
    -8 -5 -3
    -8 -5 -3
    -8 5 3
    8 5 -3
    8 5 3
    -8 -5 3
    8 -5 -3
    -8 5 -3
    -8 -5 3
    -8 5 -3
    8 5 3
    9 5 -3
    -9 5 3
    -9 -5 -3
    9 -5 3
    -9 -5 -3
    9 5 -3
    -9 5 3
    -9 5 -3
    9 5 3
    -9 -5 3
    -9 5 -3
    9 5 3
    9 -5 -3
    -9 -5 3
    -10 -5 -3
    10 5 -3
    -10 -5 -3
    10 -5 3
    10 5 -3
    -10 5 3
    -10 5 3
    -10 5 -3
    -10 -5 3
    -10 5 -3
    10 -5 -3
    -10 -5 3
    10 5 3
    10 5 3
    -11 -5 -3
    11 5 -3
    11 5 -3
    -11 5 3
    11 -5 3
    -11 -5 -3
    11 5 3
    -11 5 -3
    -11 -5 3
    -11 5 -3
    11 -5 -3
    11 5 3
    -11 -5 3
    0 6 3
    0 -6 -3
    0 6 3
    0 -6 3
    0 -6 -3
    0 6 3
    0 6 -3
    0 6 -3
    0 6 -3
    0 6 3
    0 -6 3
    0 -6 3
    0 -6 3
    0 6 -3
    0 6 -3
    0 -6 -3
    0 6 3
    0 6 3
    0 6 -3
    0 6 -3
    0 6 -3
    0 6 3
    -1 6 3
    1 -6 3
    1 -6 3
    1 6 -3
    1 6 -3
    1 -6 3
    1 -6 3
    1 6 -3
    -1 6 3
    1 6 -3
    1 6 -3
    -1 6 3
    1 6 -3
    -1 6 3
    -1 6 3
    1 6 -3
    -1 6 3
    -1 6 3
    -1 6 -3
    1 -6 -3
    1 -6 -3
    1 -6 -3
    1 -6 -3
    -1 -6 3
    -1 -6 3
    1 6 3
    -1 6 -3
    -1 6 -3
    1 6 3
    1 6 3
    -1 6 -3
    -1 -6 3
    -1 -6 3
    1 -6 -3
    -1 6 -3
    1 6 3
    -1 6 -3
    -1 -6 3
    -1 6 -3
    2 6 -3
    2 -6 3
    -2 6 3
    2 6 -3
    2 -6 3
    2 6 -3
    -2 6 3
    2 6 -3
    2 -6 3
    -2 6 3
    2 6 -3
    2 -6 3
    2 6 -3
    -2 6 3
    2 -6 3
    -2 6 3
    -2 6 3
    2 6 -3
    -2 6 3
    -2 -6 3
    -2 -6 3
    2 6 3
    2 -6 -3
    2 6 3
    -2 -6 3
    -2 6 -3
    2 6 3
    2 -6 -3
    -2 6 -3
    -2 6 -3
    2 -6 -3
    2 -6 -3
    -2 -6 3
    -2 6 -3
    -2 6 -3
    2 6 3
    3 6 -3
    -3 6 3
    3 6 -3
    3 6 -3
    3 -6 3
    -3 -6 -3
    3 6 -3
    3 -6 3
    -3 6 3
    -3 6 3
    -3 6 3
    3 -6 3
    3 -6 3
    -3 -6 -3
    3 6 -3
    -3 -6 -3
    3 -6 3
    -3 6 3
    3 6 -3
    3 6 -3
    3 6 3
    -3 6 -3
    -3 -6 3
    3 -6 -3
    3 -6 -3
    -3 6 -3
    -3 6 -3
    -3 -6 3
    3 6 3
    3 6 3
    -3 6 -3
    3 6 3
    -3 -6 3
    -3 6 -3
    3 -6 -3
    3 6 3
    -3 -6 3
    3 6 3
    3 -6 -3
    -3 6 -3
    -4 6 3
    -4 6 3
    4 -6 3
    -4 6 3
    4 6 -3
    -4 -6 -3
    4 6 -3
    -4 6 3
    -4 6 3
    -4 6 3
    4 6 -3
    -4 -6 -3
    4 6 -3
    4 -6 3
    4 6 -3
    -4 -6 -3
    4 -6 3
    4 -6 3
    4 6 -3
    4 -6 3
    4 6 3
    4 -6 -3
    4 -6 -3
    4 6 3
    4 6 3
    4 -6 -3
    -4 6 -3
    4 6 3
    4 -6 -3
    4 -6 -3
    -4 -6 3
    -4 6 -3
    -4 -6 3
    -4 6 -3
    4 6 3
    -4 6 -3
    -4 -6 3
    -4 -6 3
    4 6 3
    -4 6 -3
    -4 6 -3
    -5 6 3
    5 6 -3
    5 6 -3
    5 -6 3
    -5 6 3
    5 -6 3
    -5 -6 -3
    5 -6 3
    5 6 -3
    5 6 -3
    5 -6 3
    -5 6 3
    -5 6 3
    -5 -6 -3
    -5 6 3
    -5 6 3
    5 6 -3
    -5 -6 -3
    5 6 3
    -5 -6 3
    -5 6 -3
    5 6 3
    5 6 3
    5 -6 -3
    5 -6 -3
    -5 6 -3
    5 6 3
    5 6 3
    -5 6 -3
    -5 6 -3
    5 6 3
    -5 -6 3
    -5 -6 3
    5 -6 -3
    -5 -6 3
    -5 6 -3
    -5 6 -3
    5 -6 -3
    -5 6 -3
    -6 -6 -3
    -6 6 3
    6 -6 3
    -6 6 3
    6 -6 3
    6 6 -3
    -6 -6 -3
    6 -6 3
    6 6 -3
    -6 6 3
    6 -6 3
    -6 6 3
    6 6 -3
    -6 -6 3
    6 -6 -3
    -6 6 -3
    6 6 3
    6 -6 -3
    -6 6 -3
    -6 -6 3
    -6 6 -3
    -6 6 -3
    -6 6 -3
    6 -6 -3
    6 6 3
    -6 6 -3
    7 -6 3
    7 6 -3
    -7 6 3
    7 6 -3
    -7 6 3
    -7 -6 -3
    -7 -6 -3
    -7 6 3
    -7 6 3
    7 -6 3
    7 -6 3
    7 -6 -3
    7 -6 -3
    -7 -6 3
    7 -6 -3
    -7 6 -3
    -7 6 -3
    -7 6 -3
    7 6 3
    -7 6 -3
    7 6 3
    -7 6 -3
    8 6 -3
    -8 6 3
    8 -6 3
    -8 -6 -3
    -8 -6 -3
    8 6 -3
    8 -6 3
    -8 6 3
    8 -6 -3
    8 6 3
    -8 6 -3
    8 6 3
    -8 -6 3
    -8 -6 3
    -8 6 -3
    9 -6 3
    -9 -6 -3
    -9 6 3
    9 6 -3
    -9 -6 -3
    9 6 -3
    -9 6 3
    -9 6 -3
    9 -6 -3
    9 6 3
    -9 -6 3
    9 6 3
    -9 -6 3
    -9 6 -3
    -10 -6 -3
    -10 6 3
    -10 6 3
    10 -6 3
    10 6 -3
    -10 -6 -3
    10 6 -3
    10 -6 -3
    -10 6 -3
    10 6 3
    -10 -6 3
    10 6 3
    -10 -6 3
    -10 6 -3
    -11 6 3
    -11 -6 -3
    -11 -6 -3
    11 6 -3
    11 6 -3
    11 -6 3
    -11 -6 3
    -11 -6 3
    11 6 3
    -11 6 -3
    11 -6 -3
    11 6 3
    -11 6 -3
    0 -7 3
    0 -7 3
    0 7 3
    0 -7 -3
    0 -7 -3
    0 7 3
    0 7 -3
    0 7 -3
    0 -7 3
    0 7 3
    0 -7 3
    0 7 -3
    0 7 -3
    0 7 -3
    0 7 3
    0 -7 -3
    0 -7 -3
    0 7 3
    0 7 -3
    0 7 -3
    0 7 -3
    0 7 3
    0 7 3
    1 7 -3
    -1 7 3
    1 -7 3
    1 -7 3
    -1 7 3
    1 7 -3
    1 -7 3
    -1 7 3
    -1 7 3
    1 7 -3
    1 7 -3
    1 7 -3
    -1 7 3
    -1 7 3
    1 7 -3
    1 -7 3
    -1 7 3
    1 7 -3
    1 -7 -3
    1 7 3
    -1 -7 3
    -1 7 -3
    1 -7 -3
    1 -7 -3
    1 7 3
    1 7 3
    -1 -7 3
    -1 7 -3
    1 -7 -3
    -1 7 -3
    -1 -7 3
    -1 7 -3
    1 -7 -3
    -1 7 -3
    -1 7 -3
    -1 7 -3
    1 7 3
    -1 -7 3
    -1 7 -3
    -1 -7 3
    2 7 -3
    -2 7 3
    2 -7 3
    -2 7 3
    2 7 -3
    2 -7 3
    2 -7 3
    -2 7 3
    2 7 -3
    -2 7 3
    2 -7 3
    2 7 -3
    2 7 -3
    -2 7 3
    -2 7 3
    2 7 -3
    2 -7 3
    -2 7 3
    -2 -7 3
    -2 7 -3
    2 -7 -3
    2 7 3
    -2 7 -3
    2 -7 -3
    2 -7 -3
    -2 7 -3
    2 7 3
    2 7 3
    -2 -7 3
    -2 -7 3
    2 -7 -3
    2 7 3
    -2 7 -3
    -2 7 -3
    -2 -7 3
    -2 7 -3
    -2 7 -3
    3 -7 3
    3 7 -3
    -3 7 3
    -3 7 3
    3 -7 3
    3 7 -3
    3 7 -3
    -3 7 3
    -3 -7 -3
    -3 7 3
    -3 7 3
    3 7 -3
    -3 7 3
    3 -7 3
    3 7 -3
    -3 7 3
    3 7 -3
    3 -7 3
    3 7 -3
    3 7 3
    -3 7 -3
    -3 -7 3
    -3 7 -3
    3 7 3
    3 -7 -3
    3 7 3
    3 7 3
    -3 -7 3
    -3 -7 3
    -3 7 -3
    3 7 3
    3 -7 -3
    3 -7 -3
    -3 7 -3
    -3 -7 3
    -3 7 -3
    3 7 3
    3 -7 -3
    3 7 3
    -3 7 -3
    -4 7 3
    4 -7 3
    4 -7 3
    4 7 -3
    -4 -7 -3
    4 7 -3
    -4 -7 -3
    4 -7 3
    4 -7 3
    -4 7 3
    -4 7 3
    4 7 -3
    -4 7 3
    -4 -7 -3
    -4 7 3
    4 7 -3
    4 7 -3
    -4 7 3
    4 7 -3
    4 -7 -3
    4 -7 -3
    -4 -7 3
    4 -7 -3
    -4 7 -3
    -4 7 -3
    -4 -7 3
    -4 7 -3
    4 7 3
    -4 7 -3
    4 7 3
    -4 -7 3
    4 7 3
    -4 -7 3
    4 7 3
    4 -7 -3
    -4 7 -3
    4 7 3
    -4 7 -3
    4 7 3
    5 -7 3
    -5 7 3
    5 7 -3
    5 -7 3
    -5 -7 -3
    -5 7 3
    5 7 -3
    -5 7 3
    -5 -7 -3
    -5 7 3
    5 7 -3
    -5 7 3
    5 -7 3
    5 7 -3
    5 -7 3
    -5 7 3
    -5 7 -3
    5 7 3
    5 7 3
    -5 -7 3
    -5 7 -3
    -5 -7 3
    5 -7 -3
    -5 7 -3
    -5 -7 3
    5 7 3
    -5 7 -3
    -5 7 -3
    5 -7 -3
    5 -7 -3
    5 7 3
    5 7 3
    -5 7 -3
    -6 7 3
    -6 7 3
    6 7 -3
    6 7 -3
    6 -7 3
    -6 -7 -3
    -6 7 3
    6 -7 3
    -6 -7 -3
    6 7 -3
    -6 7 3
    6 -7 3
    -6 -7 3
    -6 7 -3
    -6 -7 3
    6 -7 -3
    -6 7 -3
    6 -7 -3
    -6 7 -3
    6 7 3
    -6 7 -3
    -6 7 -3
    6 -7 -3
    6 7 3
    -7 7 3
    7 7 -3
    -7 -7 -3
    -7 7 3
    7 -7 3
    7 -7 3
    -7 7 3
    7 7 -3
    -7 -7 -3
    -7 -7 3
    7 7 3
    7 -7 -3
    7 7 3
    -7 -7 3
    -7 7 -3
    7 -7 -3
    -7 7 -3
    -7 7 -3
    -7 7 -3
    8 -7 3
    8 7 -3
    -8 7 3
    -8 -7 -3
    -8 7 3
    8 7 -3
    8 -7 3
    -8 -7 -3
    8 7 3
    8 7 3
    -8 7 -3
    -8 -7 3
    8 -7 -3
    -8 7 -3
    -8 -7 3
    8 -7 -3
    9 7 -3
    -9 7 3
    9 7 -3
    -9 7 3
    9 -7 3
    -9 -7 -3
    -9 -7 -3
    9 -7 3
    9 -7 -3
    9 7 3
    -9 -7 3
    -9 7 -3
    -9 -7 3
    -9 7 -3
    9 7 3
    10 7 -3
    -10 -7 -3
    10 7 -3
    -10 7 3
    10 -7 3
    -10 7 3
    -10 -7 -3
    10 7 3
    -10 7 -3
    -10 7 -3
    10 -7 -3
    10 7 3
    -10 -7 3
    -10 -7 3
    -11 7 3
    11 7 -3
    11 7 -3
    -11 -7 -3
    -11 -7 -3
    11 -7 3
    -11 -7 3
    11 -7 -3
    -11 -7 3
    -11 7 -3
    11 7 3
    11 7 3
    -11 7 -3
    0 8 3
    0 8 3
    0 8 -3
    0 8 3
    0 -8 -3
    0 8 -3
    0 8 -3
    0 -8 -3
    0 -8 3
    0 -8 -3
    0 8 -3
    0 8 3
    0 8 3
    0 8 -3
    0 -8 3
    0 -8 3
    0 8 -3
    0 -8 3
    0 8 -3
    0 8 3
    0 8 3
    -1 8 3
    -1 8 3
    -1 -8 -3
    -1 8 3
    1 8 -3
    1 8 -3
    -1 8 3
    -1 8 3
    -1 -8 -3
    1 8 -3
    1 8 -3
    1 8 -3
    1 -8 3
    1 -8 3
    1 8 -3
    -1 8 3
    1 -8 3
    1 8 -3
    1 -8 3
    -1 8 3
    1 -8 -3
    -1 8 -3
    -1 8 -3
    -1 8 -3
    -1 8 -3
    -1 -8 3
    1 -8 -3
    1 8 3
    1 8 3
    -1 8 -3
    -1 8 -3
    -1 -8 3
    1 8 3
    1 8 3
    1 -8 -3
    -1 -8 3
    -1 -8 3
    1 -8 -3
    -1 8 -3
    1 -8 -3
    -1 -8 3
    2 8 -3
    2 8 -3
    2 8 -3
    -2 -8 -3
    2 -8 3
    2 -8 3
    -2 8 3
    2 -8 3
    -2 8 3
    -2 8 3
    2 8 -3
    2 -8 3
    2 8 -3
    -2 8 3
    -2 8 3
    -2 8 3
    2 8 -3
    2 8 -3
    2 -8 3
    -2 8 3
    2 -8 -3
    -2 -8 3
    -2 8 -3
    -2 -8 3
    -2 8 -3
    2 8 3
    2 -8 -3
    2 8 3
    2 8 3
    -2 -8 3
    -2 8 -3
    -2 -8 3
    -2 8 -3
    -2 8 -3
    -2 8 -3
    2 -8 -3
    2 8 3
    2 -8 -3
    3 8 -3
    -3 8 3
    -3 8 3
    3 8 -3
    -3 8 3
    -3 8 3
    -3 8 3
    3 -8 3
    3 8 -3
    3 -8 3
    3 8 -3
    3 -8 3
    3 8 -3
    -3 -8 -3
    -3 8 3
    -3 8 3
    3 8 -3
    3 -8 3
    3 8 -3
    3 8 3
    -3 -8 3
    3 8 3
    -3 -8 3
    -3 8 -3
    3 8 3
    -3 -8 3
    3 -8 -3
    3 -8 -3
    -3 -8 3
    3 8 3
    3 -8 -3
    -3 8 -3
    -3 8 -3
    3 8 3
    3 -8 -3
    -3 8 -3
    -3 8 -3
    -3 8 -3
    -3 8 -3
    -4 8 3
    -4 -8 -3
    4 -8 3
    -4 8 3
    -4 8 3
    4 8 -3
    4 -8 3
    -4 8 3
    -4 8 3
    4 8 -3
    4 8 -3
    -4 -8 -3
    4 -8 3
    4 -8 3
    -4 8 3
    -4 -8 -3
    4 8 -3
    -4 8 3
    4 8 -3
    -4 -8 -3
    4 -8 -3
    4 -8 -3
    -4 8 -3
    4 8 3
    4 8 3
    -4 8 -3
    -4 8 -3
    4 -8 -3
    -4 8 -3
    4 8 3
    -4 -8 3
    4 8 3
    4 8 3
    4 8 3
    -4 -8 3
    -4 -8 3
    -4 8 -3
    4 -8 -3
    -4 -8 3
    -4 8 -3
    -5 8 3
    -5 8 3
    -5 8 3
    -5 -8 -3
    5 8 -3
    -5 8 3
    -5 -8 -3
    5 -8 3
    5 -8 3
    -5 8 3
    5 -8 3
    5 8 -3
    5 8 -3
    -5 -8 -3
    5 8 3
    5 8 3
    -5 8 -3
    -5 -8 3
    -5 8 -3
    -5 8 -3
    5 8 3
    -5 8 -3
    5 -8 -3
    -5 8 -3
    5 -8 -3
    5 8 3
    -5 -8 3
    -6 8 3
    -6 -8 -3
    -6 8 3
    6 -8 3
    -6 8 3
    -6 -8 -3
    -6 8 3
    6 8 -3
    6 -8 3
    6 8 -3
    -6 8 -3
    6 -8 -3
    6 -8 -3
    -6 8 -3
    -6 -8 3
    6 8 3
    -6 8 -3
    -6 8 -3
    -6 -8 3
    -7 8 3
    -7 -8 -3
    7 -8 3
    -7 -8 -3
    7 8 -3
    7 -8 3
    -7 8 3
    -7 8 3
    7 8 -3
    7 -8 -3
    -7 -8 3
    7 8 3
    7 8 3
    -7 8 -3
    -7 -8 3
    -7 8 -3
    -7 8 -3
    -7 8 -3
    7 -8 -3
    -8 -8 -3
    8 -8 3
    8 8 -3
    -8 -8 -3
    8 8 -3
    -8 8 3
    8 -8 3
    -8 8 3
    -8 8 3
    8 -8 -3
    -8 8 -3
    8 -8 -3
    -8 -8 3
    8 8 3
    -8 -8 3
    8 8 3
    -8 8 -3
    9 8 -3
    9 -8 3
    9 -8 3
    -9 -8 -3
    -9 8 3
    -9 8 3
    9 8 -3
    -9 -8 -3
    9 8 3
    -9 -8 3
    9 8 3
    -9 8 -3
    9 -8 -3
    -9 8 -3
    -9 -8 3
    -10 -8 -3
    10 8 -3
    -10 -8 -3
    -10 8 3
    10 -8 3
    -10 8 3
    10 8 -3
    -10 -8 3
    10 8 3
    10 -8 -3
    -10 8 -3
    -10 -8 3
    -10 8 -3
    10 8 3
    0 9 3
    0 -9 3
    0 9 3
    0 -9 3
    0 -9 -3
    0 -9 -3
    0 -9 3
    0 -9 -3
    0 -9 -3
    0 -9 3
    0 9 -3
    0 9 -3
    0 9 -3
    0 9 3
    0 9 3
    0 9 3
    0 9 -3
    0 9 -3
    0 9 3
    0 9 -3
    0 9 3
    0 9 -3
    0 9 3
    0 9 -3
    -1 -9 -3
    1 9 -3
    -1 -9 -3
    1 9 -3
    -1 9 3
    -1 9 3
    1 -9 3
    -1 9 3
    1 9 -3
    1 -9 3
    1 9 -3
    1 9 -3
    -1 9 3
    -1 9 3
    -1 9 3
    1 -9 3
    1 9 -3
    -1 9 3
    1 -9 -3
    -1 9 -3
    1 -9 -3
    -1 -9 3
    1 9 3
    -1 9 -3
    -1 9 -3
    -1 -9 3
    1 -9 -3
    1 -9 -3
    -1 9 -3
    -1 9 -3
    1 9 3
    -1 9 -3
    -1 -9 3
    1 9 3
    -1 9 -3
    -1 -9 3
    1 9 3
    1 9 3
    -1 9 -3
    1 9 3
    -1 -9 3
    1 -9 -3
    -2 9 3
    2 -9 3
    -2 9 3
    2 -9 3
    -2 9 3
    2 9 -3
    -2 -9 -3
    -2 9 3
    2 9 -3
    2 9 -3
    2 -9 3
    2 9 -3
    -2 9 3
    2 9 -3
    2 9 -3
    2 9 -3
    -2 9 3
    2 -9 3
    2 -9 -3
    -2 9 -3
    -2 9 -3
    2 -9 -3
    -2 9 -3
    2 9 3
    -2 -9 3
    2 9 3
    -2 -9 3
    -2 -9 3
    -2 -9 3
    -2 -9 3
    -2 9 -3
    2 9 3
    -2 9 -3
    -2 9 -3
    2 9 3
    2 -9 -3
    2 -9 -3
    -3 -9 -3
    -3 9 3
    3 -9 3
    -3 9 3
    3 -9 3
    3 9 -3
    3 9 -3
    -3 9 3
    3 9 -3
    3 9 -3
    -3 9 3
    -3 -9 -3
    3 -9 3
    3 9 -3
    3 9 -3
    -3 9 3
    3 9 -3
    3 -9 3
    -3 9 3
    -3 -9 3
    -3 9 -3
    3 9 3
    3 -9 -3
    -3 -9 3
    -3 9 -3
    -3 9 -3
    -3 9 -3
    3 -9 -3
    3 9 3
    3 9 3
    -3 9 -3
    3 9 3
    3 -9 -3
    -3 9 -3
    -3 -9 3
    3 9 3
    -3 9 -3
    -3 -9 3
    3 -9 -3
    -4 -9 -3
    4 9 -3
    -4 -9 -3
    -4 9 3
    -4 9 3
    4 9 -3
    4 9 -3
    -4 9 3
    4 -9 3
    4 9 -3
    -4 9 3
    -4 9 3
    4 -9 3
    -4 -9 3
    4 -9 -3
    4 9 3
    -4 -9 3
    -4 9 -3
    4 9 3
    -4 9 -3
    4 9 3
    -4 9 -3
    -4 9 -3
    -4 9 -3
    4 -9 -3
    -4 9 -3
    -4 -9 3
    4 9 3
    5 -9 3
    -5 9 3
    5 -9 3
    5 9 -3
    -5 9 3
    -5 -9 -3
    5 9 -3
    -5 9 3
    -5 9 3
    -5 9 3
    -5 -9 -3
    -5 -9 -3
    5 -9 -3
    5 9 3
    5 9 3
    -5 9 -3
    5 -9 -3
    5 9 3
    -5 9 -3
    5 9 3
    -5 9 -3
    -5 -9 3
    -5 -9 3
    -5 9 -3
    -6 9 3
    -6 9 3
    -6 9 3
    6 -9 3
    -6 9 3
    6 -9 3
    6 9 -3
    -6 -9 -3
    -6 -9 -3
    -6 9 3
    6 -9 -3
    6 9 3
    -6 9 -3
    6 9 3
    -6 9 -3
    -6 9 -3
    -6 -9 3
    -6 9 -3
    6 -9 -3
    -6 -9 3
    -7 -9 -3
    7 -9 3
    7 9 -3
    -7 9 3
    -7 9 3
    7 9 -3
    7 -9 3
    -7 9 3
    -7 -9 -3
    -7 9 -3
    -7 9 -3
    7 -9 -3
    -7 9 -3
    7 -9 -3
    7 9 3
    -7 9 -3
    -7 -9 3
    -7 -9 3
    7 9 3
    -8 9 3
    -8 -9 -3
    8 -9 3
    -8 9 3
    8 9 -3
    8 9 -3
    -8 9 3
    8 -9 3
    -8 -9 -3
    -8 -9 3
    8 9 3
    -8 -9 3
    8 -9 -3
    -8 9 -3
    8 -9 -3
    -8 9 -3
    -9 -9 -3
    9 9 -3
    -9 9 3
    -9 -9 -3
    9 -9 3
    9 9 -3
    -9 9 3
    9 -9 3
    -9 -9 3
    -9 9 -3
    -9 -9 3
    9 9 3
    9 -9 -3
    -9 9 -3
    -10 -9 -3
    10 -9 3
    10 9 -3
    -10 9 3
    -10 -9 -3
    -10 9 3
    10 9 -3
    -10 -9 3
    -10 9 -3
    10 -9 -3
    10 9 3
    -10 -9 3
    -10 9 -3
    0 -10 3
    0 10 -3
    0 10 3
    0 -10 -3
    0 10 -3
    0 -10 3
    0 10 -3
    0 10 3
    0 -10 3
    0 10 3
    0 10 3
    0 10 3
    0 10 -3
    0 -10 -3
    0 10 3
    0 10 -3
    0 10 3
    0 -10 -3
    0 10 3
    0 10 -3
    0 -10 -3
    0 -10 3
    -1 10 3
    1 10 -3
    1 10 -3
    -1 10 3
    1 10 -3
    1 -10 3
    -1 10 3
    -1 -10 -3
    -1 -10 -3
    1 -10 3
    1 -10 3
    -1 10 3
    1 10 -3
    -1 10 3
    1 10 -3
    1 10 -3
    1 -10 3
    -1 10 3
    1 -10 3
    1 10 -3
    1 10 3
    -1 10 -3
    1 10 3
    1 10 3
    -1 10 -3
    1 10 3
    1 -10 -3
    -1 10 -3
    1 10 3
    -1 -10 3
    1 -10 -3
    -1 -10 3
    -1 -10 3
    1 -10 -3
    1 -10 -3
    1 10 3
    -1 -10 3
    -1 10 -3
    -2 -10 -3
    2 10 -3
    -2 10 3
    2 -10 3
    -2 10 3
    -2 10 3
    2 10 -3
    2 10 -3
    2 -10 3
    2 10 -3
    -2 10 3
    2 10 -3
    2 10 -3
    2 10 -3
    -2 10 3
    -2 -10 3
    2 10 3
    2 10 3
    -2 10 -3
    -2 -10 3
    2 10 3
    2 -10 -3
    2 10 3
    -2 -10 3
    2 -10 -3
    2 10 3
    2 10 3
    -2 -10 3
    -2 10 -3
    -2 10 -3
    -2 10 -3
    2 -10 -3
    -3 -10 -3
    -3 -10 -3
    3 10 -3
    3 10 -3
    3 -10 3
    -3 10 3
    -3 10 3
    -3 10 3
    -3 10 3
    3 10 -3
    3 10 -3
    3 -10 3
    3 10 -3
    3 10 3
    3 10 3
    3 -10 -3
    -3 -10 3
    3 10 3
    3 10 3
    -3 10 -3
    -3 10 -3
    -3 10 -3
    3 -10 -3
    -3 10 -3
    -3 -10 3
    -3 -10 3
    3 10 3
    -4 -10 -3
    -4 10 3
    -4 10 3
    4 10 -3
    4 10 -3
    -4 10 3
    4 10 -3
    4 -10 3
    -4 10 3
    4 10 -3
    4 -10 3
    -4 -10 -3
    -4 10 -3
    4 10 3
    -4 10 -3
    4 10 3
    -4 10 -3
    4 10 3
    4 -10 -3
    -4 -10 3
    4 -10 -3
    -4 10 -3
    4 10 3
    -4 -10 3
    -4 10 -3
    5 -10 3
    5 10 -3
    5 10 -3
    -5 10 3
    5 10 -3
    -5 10 3
    -5 10 3
    5 -10 3
    -5 10 3
    -5 10 3
    -5 -10 -3
    -5 -10 -3
    -5 -10 3
    5 10 3
    -5 10 -3
    -5 10 -3
    5 10 3
    5 -10 -3
    -5 10 -3
    -5 10 -3
    5 -10 -3
    -5 -10 3
    5 10 3
    -5 10 -3
    -6 10 3
    -6 -10 -3
    -6 10 3
    6 -10 3
    6 10 -3
    6 -10 3
    -6 10 3
    -6 -10 -3
    -6 10 3
    6 10 -3
    -6 10 3
    6 -10 -3
    -6 -10 3
    -6 10 -3
    6 -10 -3
    -6 10 -3
    6 10 3
    -6 10 -3
    -6 -10 3
    -6 10 -3
    6 10 3
    -7 -10 -3
    7 -10 3
    -7 10 3
    -7 10 3
    -7 10 3
    -7 10 3
    -7 -10 -3
    7 10 -3
    7 10 -3
    7 -10 3
    7 10 3
    7 10 3
    -7 -10 3
    -7 10 -3
    7 -10 -3
    -7 10 -3
    -7 -10 3
    -7 10 -3
    -7 10 -3
    7 -10 -3
    -8 -10 -3
    -8 10 3
    -8 -10 -3
    8 10 -3
    8 10 -3
    -8 10 3
    8 -10 3
    -8 10 3
    -8 10 3
    8 -10 3
    8 10 3
    -8 -10 3
    8 -10 -3
    8 10 3
    -8 -10 3
    -8 10 -3
    -8 10 -3
    9 10 -3
    -9 10 3
    9 -10 3
    -9 10 3
    9 -10 3
    -9 10 3
    -9 -10 -3
    -9 -10 -3
    9 10 3
    -9 10 -3
    -9 -10 3
    -9 -10 3
    9 -10 -3
    9 10 3
    -10 10 3
    -10 10 3
    -10 -10 -3
    -10 10 3
    10 -10 3
    -10 -10 -3
    10 10 -3
    -10 -10 3
    10 10 3
    10 10 3
    10 -10 -3
    -10 10 -3
    0 -11 -3
    0 -11 3
    0 11 -3
    0 11 -3
    0 11 3
    0 11 -3
    0 -11 3
    0 11 -3
    0 -11 -3
    0 11 3
    0 -11 3
    0 -11 -3
    0 11 3
    0 11 -3
    0 11 3
    0 -11 -3
    -1 11 3
    1 11 -3
    -1 11 3
    -1 -11 -3
    1 11 -3
    -1 11 3
    1 11 -3
    -1 -11 -3
    -1 11 3
    1 -11 3
    1 -11 3
    1 11 -3
    1 11 3
    -1 -11 3
    -1 11 -3
    1 11 3
    1 11 3
    -1 -11 3
    1 11 3
    1 -11 -3
    -1 11 -3
    1 11 3
    -1 -11 3
    -1 11 -3
    1 -11 -3
    1 11 3
    1 -11 -3
    -2 11 3
    2 11 -3
    2 11 -3
    2 -11 3
    2 11 -3
    2 11 -3
    -2 11 3
    -2 -11 -3
    -2 -11 -3
    2 -11 3
    -2 11 3
    -2 -11 -3
    -2 11 3
    2 11 -3
    2 11 3
    -2 11 -3
    -2 11 -3
    2 -11 -3
    2 11 3
    2 11 3
    -2 -11 3
    -2 11 -3
    -2 -11 3
    2 11 3
    -2 -11 3
    2 11 3
    2 -11 -3
    3 11 -3
    3 11 -3
    3 11 -3
    3 -11 3
    3 -11 3
    -3 11 3
    -3 11 3
    -3 -11 -3
    -3 11 3
    -3 -11 -3
    -3 11 3
    3 11 -3
    -3 11 -3
    -3 -11 3
    3 11 3
    -3 -11 3
    3 -11 -3
    3 -11 -3
    3 11 3
    3 11 3
    -3 -11 3
    3 11 3
    -3 11 -3
    3 11 3
    -3 11 -3
    -4 11 3
    -4 11 3
    -4 11 3
    4 11 -3
    -4 -11 -3
    4 -11 3
    4 -11 3
    4 11 -3
    -4 -11 -3
    4 11 -3
    -4 11 3
    -4 11 -3
    -4 -11 3
    -4 11 -3
    4 -11 -3
    4 11 3
    4 11 3
    4 11 3
    -4 11 -3
    4 -11 -3
    5 11 -3
    -5 11 3
    -5 -11 -3
    5 11 -3
    5 -11 3
    -5 -11 -3
    -5 11 3
    5 11 -3
    5 -11 3
    -5 11 3
    -5 11 3
    5 11 3
    5 -11 -3
    -5 -11 3
    -5 11 -3
    5 -11 -3
    5 11 3
    -5 11 -3
    -5 11 -3
    5 11 3
    6 11 -3
    -6 11 3
    6 -11 3
    -6 11 3
    -6 11 3
    -6 -11 -3
    -6 11 3
    -6 11 3
    6 11 -3
    6 -11 3
    -6 -11 -3
    -6 11 -3
    6 -11 -3
    6 11 3
    -6 11 -3
    6 -11 -3
    -6 -11 3
    -6 11 -3
    6 11 3
    7 -11 3
    -7 11 3
    7 11 -3
    -7 11 3
    -7 11 3
    -7 -11 -3
    7 11 -3
    -7 -11 -3
    -7 11 3
    7 -11 3
    -7 11 -3
    7 11 3
    7 11 3
    -7 11 -3
    -7 -11 3
    7 -11 -3
    -7 11 -3
    -8 -11 -3
    -8 11 3
    -8 11 3
    8 11 -3
    8 11 -3
    -8 -11 -3
    -8 11 3
    8 -11 3
    -8 11 3
    8 -11 3
    -8 -11 3
    8 11 3
    -8 11 -3
    8 11 3
    8 -11 -3
    -9 -11 -3
    9 -11 3
    -9 11 3
    -9 -11 -3
    -9 11 3
    9 11 -3
    9 11 -3
    -9 11 3
    9 -11 3
    -9 11 -3
    9 -11 -3
    9 11 3
    -9 -11 3
    9 11 3
    0 -12 3
    0 12 3
    0 12 3
    0 -12 -3
    0 12 -3
    0 -12 -3
    0 -12 -3
    0 12 -3
    0 12 3
    0 12 -3
    0 12 3
    0 12 -3
    1 12 -3
    1 -12 3
    -1 12 3
    -1 12 3
    -1 -12 -3
    1 12 -3
    1 12 -3
    1 -12 3
    -1 12 3
    -1 -12 -3
    1 12 -3
    1 12 3
    -1 12 -3
    1 12 3
    1 12 3
    1 -12 -3
    1 12 3
    -1 -12 3
    1 -12 -3
    1 12 3
    -1 12 -3
    -1 -12 3
    -1 12 -3
    2 12 -3
    -2 12 3
    2 -12 3
    -2 -12 -3
    -2 12 3
    -2 -12 -3
    2 -12 3
    2 12 -3
    2 12 -3
    -2 12 3
    2 12 -3
    2 12 3
    -2 -12 3
    2 12 3
    2 -12 -3
    2 -12 -3
    -2 12 -3
    -2 12 -3
    -2 12 -3
    2 12 3
    2 12 3
    2 12 3
    -2 -12 3
    3 12 -3
    -3 12 3
    3 12 -3
    3 -12 3
    3 12 -3
    -3 12 3
    -3 -12 -3
    -3 -12 -3
    3 -12 3
    -3 -12 -3
    -3 12 3
    -3 12 3
    3 12 3
    -3 12 -3
    -3 12 -3
    3 -12 -3
    3 12 3
    3 12 3
    3 12 3
    -3 12 -3
    -3 -12 3
    3 -12 -3
    -3 -12 3
    4 12 -3
    4 12 -3
    -4 12 3
    4 12 -3
    -4 -12 -3
    4 -12 3
    4 -12 3
    -4 -12 -3
    -4 12 3
    -4 12 3
    -4 12 3
    -4 -12 3
    -4 12 -3
    4 12 3
    4 12 3
    4 -12 -3
    -4 12 -3
    -4 12 -3
    4 -12 -3
    4 12 3
    -4 -12 3
    5 -12 3
    -5 12 3
    5 12 -3
    -5 -12 -3
    5 12 -3
    -5 -12 -3
    5 12 -3
    -5 12 3
    -5 12 3
    5 -12 3
    5 12 3
    5 12 3
    5 12 3
    -5 12 -3
    -5 -12 3
    5 -12 -3
    -5 12 -3
    5 -12 -3
    -5 12 -3
    6 12 -3
    -6 12 3
    -6 12 3
    6 -12 3
    -6 12 3
    6 -12 3
    -6 -12 -3
    6 12 -3
    6 -12 -3
    6 12 3
    -6 12 -3
    6 12 3
    -6 12 -3
    -6 12 -3
    -6 -12 3
    7 -12 3
    -7 -12 -3
    7 -12 3
    7 12 -3
    -7 12 3
    7 12 -3
    -7 12 3
    7 12 3
    7 12 3
    -7 -12 3
    7 -12 -3
    -7 12 -3
    -7 12 -3
    -7 12 -3
    8 -12 3
    -8 -12 -3
    8 -12 3
    -8 12 3
    -8 12 3
    8 12 -3
    8 12 -3
    8 12 3
    8 12 3
    -8 -12 3
    8 -12 -3
    -8 12 -3
    9 12 -3
    -9 12 3
    -9 -12 -3
    9 -12 3
    9 12 -3
    9 12 3
    -9 12 -3
    -9 -12 3
    9 12 3
    9 -12 -3
    0 13 3
    0 13 3
    0 -13 -3
    0 13 -3
    0 13 3
    0 -13 -3
    0 -13 3
    0 13 -3
    0 13 -3
    1 13 -3
    1 13 -3
    -1 13 3
    1 -13 3
    -1 -13 -3
    1 13 -3
    -1 13 3
    1 -13 3
    -1 13 3
    1 13 -3
    -1 13 -3
    1 13 3
    1 13 3
    1 -13 -3
    -1 13 -3
    1 13 3
    1 13 3
    -1 -13 3
    1 -13 -3
    -1 13 -3
    2 -13 3
    2 13 -3
    2 13 -3
    -2 -13 -3
    2 13 -3
    -2 13 3
    -2 13 3
    2 -13 3
    -2 -13 -3
    2 -13 -3
    -2 -13 3
    2 13 3
    -2 13 -3
    2 13 3
    2 -13 -3
    2 13 3
    -2 13 -3
    2 13 3
    -2 -13 3
    -2 13 -3
    -3 13 3
    3 13 -3
    -3 13 3
    -3 -13 -3
    3 -13 3
    3 13 -3
    3 13 -3
    -3 -13 -3
    -3 13 3
    3 -13 3
    3 -13 -3
    -3 13 -3
    -3 13 -3
    3 13 3
    3 13 3
    -3 -13 3
    -3 -13 3
    -3 13 -3
    3 -13 -3
    3 13 3
    4 -13 3
    4 13 -3
    -4 13 3
    -4 13 3
    4 -13 3
    -4 13 3
    4 13 -3
    4 13 -3
    -4 -13 -3
    4 -13 -3
    -4 13 -3
    4 -13 -3
    4 13 3
    -4 13 -3
    -4 -13 3
    -4 13 -3
    4 13 3
    4 13 3
    -4 -13 3
    -5 13 3
    5 -13 3
    5 13 -3
    -5 13 3
    5 -13 3
    -5 -13 -3
    5 13 -3
    -5 13 3
    5 13 -3
    -5 13 -3
    5 -13 -3
    -5 -13 3
    -5 -13 3
    -5 13 -3
    5 13 3
    5 13 3
    -5 13 -3
    -6 13 3
    6 -13 3
    6 -13 3
    -6 -13 -3
    -6 13 3
    6 13 -3
    6 13 -3
    -6 13 3
    -6 13 -3
    -6 -13 3
    6 13 3
    -6 13 -3
    6 -13 -3
    -6 13 -3
    6 13 3
    7 -13 3
    -7 13 3
    7 13 -3
    -7 -13 -3
    7 13 -3
    -7 13 3
    7 -13 3
    -7 13 -3
    7 13 3
    -7 -13 3
    -7 13 -3
    7 13 3
    -7 13 -3
    7 -13 -3
    8 13 -3
    8 13 -3
    8 -13 3
    -8 -13 -3
    -8 13 3
    -8 13 3
    -8 -13 3
    8 13 3
    8 13 3
    8 -13 -3
    -8 13 -3
    0 14 3
    0 14 3
    0 14 3
    0 14 -3
    0 -14 3
    0 -14 3
    0 -14 -3
    0 -14 -3
    0 14 -3
    -1 -14 -3
    1 -14 3
    1 -14 3
    1 14 -3
    -1 14 3
    1 14 -3
    -1 -14 -3
    1 14 -3
    -1 14 3
    1 14 -3
    -1 14 3
    -1 14 -3
    1 -14 -3
    -1 -14 3
    1 14 3
    -1 14 -3
    1 -14 -3
    1 14 3
    -1 14 -3
    -2 -14 -3
    2 14 -3
    -2 14 3
    2 14 -3
    -2 14 3
    -2 14 3
    2 -14 3
    2 -14 3
    2 14 -3
    2 -14 -3
    2 14 3
    2 14 3
    2 14 3
    -2 14 -3
    2 14 3
    -2 -14 3
    -2 14 -3
    -2 14 -3
    2 -14 -3
    3 14 -3
    3 -14 3
    -3 -14 -3
    -3 -14 -3
    3 14 -3
    3 -14 3
    -3 14 3
    -3 14 3
    3 14 -3
    -3 -14 3
    -3 14 -3
    -3 -14 3
    3 14 3
    -3 14 -3
    3 -14 -3
    3 14 3
    -3 14 -3
    3 14 3
    3 -14 -3
    -4 14 3
    -4 -14 -3
    4 -14 3
    4 14 -3
    4 -14 3
    -4 14 3
    -4 -14 -3
    -4 14 3
    4 14 -3
    4 14 -3
    -4 14 -3
    -4 -14 3
    4 14 3
    -4 -14 3
    -4 14 -3
    4 -14 -3
    -4 14 -3
    4 14 3
    4 14 3
    5 14 -3
    5 14 -3
    -5 -14 -3
    5 -14 3
    -5 14 3
    5 -14 3
    5 14 -3
    -5 14 3
    -5 14 3
    -5 -14 -3
    -5 14 -3
    -5 14 -3
    -5 -14 3
    -5 -14 3
    5 -14 -3
    -5 14 -3
    5 14 3
    5 14 3
    -6 -14 -3
    -6 14 3
    -6 14 3
    6 14 -3
    6 -14 3
    -6 14 3
    6 -14 3
    6 14 -3
    -6 14 -3
    -6 14 -3
    6 14 3
    -6 -14 3
    6 -14 -3
    -6 14 -3
    -6 -14 3
    6 14 3
    7 14 -3
    -7 14 3
    7 14 -3
    -7 -14 -3
    7 -14 3
    -7 14 3
    7 14 3
    -7 14 -3
    -7 14 -3
    -7 14 -3
    -7 -14 3
    7 -14 -3
    7 14 3
    0 -15 -3
    0 15 -3
    0 -15 3
    0 15 3
    0 -15 -3
    0 15 3
    0 -15 3
    0 15 -3
    0 15 -3
    0 15 3
    -1 15 3
    -1 -15 -3
    -1 15 3
    1 -15 3
    1 15 -3
    -1 15 3
    -1 -15 -3
    1 15 -3
    1 15 -3
    1 -15 3
    1 15 3
    -1 15 -3
    -1 15 -3
    -1 -15 3
    1 15 3
    1 -15 -3
    1 -15 -3
    1 15 3
    -2 15 3
    -2 15 3
    2 -15 3
    2 -15 3
    2 15 -3
    2 15 -3
    -2 -15 -3
    2 15 -3
    -2 15 3
    -2 15 -3
    2 -15 -3
    2 15 3
    -2 15 -3
    2 -15 -3
    2 15 3
    2 15 3
    -2 -15 3
    -2 15 -3
    3 -15 3
    3 -15 3
    -3 -15 -3
    3 15 -3
    3 15 -3
    -3 15 3
    3 15 -3
    -3 15 3
    -3 15 3
    -3 15 -3
    3 15 3
    3 15 3
    -3 15 -3
    3 -15 -3
    -3 -15 3
    3 15 3
    -3 15 -3
    -4 15 3
    -4 -15 -3
    4 15 -3
    4 -15 3
    4 -15 3
    4 15 -3
    -4 15 3
    -4 -15 -3
    4 15 -3
    -4 15 -3
    4 15 3
    4 -15 -3
    -4 -15 3
    -4 -15 3
    4 15 3
    -4 15 -3
    -4 15 -3
    4 15 3
    5 -15 3
    -5 15 3
    -5 15 3
    -5 -15 -3
    -5 15 3
    5 15 -3
    5 15 -3
    5 -15 3
    -5 -15 -3
    -5 -15 3
    5 15 3
    5 15 3
    -5 15 -3
    5 -15 -3
    -5 15 -3
    -5 15 -3
    -5 -15 3
    -6 15 3
    6 15 -3
    -6 -15 -3
    -6 15 3
    -6 15 3
    -6 -15 -3
    6 15 -3
    6 -15 3
    6 15 3
    6 -15 -3
    -6 15 -3
    6 15 3
    -6 -15 3
    -6 15 -3
    -6 -15 3
    -6 15 -3
    7 -15 3
    7 15 -3
    -7 15 3
    -7 -15 -3
    7 -15 -3
    -7 15 -3
    -7 -15 3
    -7 -15 3
    7 15 3
    -7 15 -3
    0 16 3
    0 -16 -3
    0 16 3
    0 16 -3
    0 -16 -3
    0 -16 3
    0 16 -3
    0 16 3
    0 16 -3
    0 -16 3
    -1 -16 -3
    1 -16 3
    -1 16 3
    -1 -16 -3
    1 16 -3
    -1 16 3
    1 -16 3
    -1 16 3
    1 -16 -3
    1 16 3
    1 16 3
    -1 16 -3
    1 16 3
    1 -16 -3
    -1 -16 3
    -1 16 -3
    -1 16 -3
    -1 -16 3
    2 -16 3
    2 16 -3
    -2 16 3
    -2 -16 -3
    2 -16 3
    -2 -16 -3
    -2 16 3
    -2 16 3
    2 16 -3
    2 16 -3
    -2 16 -3
    2 -16 -3
    -2 -16 3
    2 16 3
    -2 16 -3
    3 16 -3
    -3 16 3
    3 -16 3
    3 16 -3
    -3 16 3
    -3 -16 -3
    3 -16 3
    -3 16 3
    3 16 -3
    3 16 3
    3 16 3
    -3 16 -3
    -3 16 -3
    -3 16 -3
    -3 -16 3
    3 16 3
    3 -16 -3
    -4 -16 -3
    4 16 -3
    4 -16 3
    4 16 -3
    -4 16 3
    -4 16 3
    4 16 -3
    -4 16 3
    4 -16 3
    -4 -16 3
    4 16 3
    -4 16 -3
    -4 16 -3
    -4 16 -3
    4 -16 -3
    4 16 3
    4 16 3
    5 16 -3
    5 16 -3
    5 -16 3
    -5 16 3
    -5 16 3
    -5 -16 -3
    -5 16 -3
    -5 16 -3
    -5 -16 3
    5 16 3
    5 -16 -3
    5 16 3
    -5 -16 3
    -5 16 -3
    6 -16 3
    -6 -16 -3
    -6 16 3
    -6 -16 -3
    6 16 -3
    -6 -16 3
    6 -16 -3
    -6 16 -3
    -6 16 -3
    -6 -16 3
    6 16 3
    -6 16 -3
    0 17 3
    0 17 3
    0 -17 3
    0 -17 -3
    0 -17 -3
    0 17 -3
    0 17 -3
    0 -17 3
    0 17 3
    1 -17 3
    1 -17 3
    -1 -17 -3
    1 17 -3
    -1 17 3
    -1 -17 -3
    -1 17 3
    -1 17 3
    1 17 -3
    -1 -17 3
    -1 -17 3
    1 17 3
    1 -17 -3
    -1 17 -3
    -1 17 -3
    1 17 3
    -1 17 -3
    2 -17 3
    -2 17 3
    2 -17 3
    2 17 -3
    2 17 -3
    -2 17 3
    -2 -17 -3
    2 17 -3
    -2 -17 -3
    -2 17 3
    2 17 3
    2 17 3
    -2 17 -3
    -2 17 -3
    2 -17 -3
    -2 17 -3
    -2 -17 3
    3 17 -3
    -3 17 3
    -3 17 3
    3 -17 3
    -3 -17 -3
    3 17 -3
    3 -17 3
    -3 17 3
    3 17 -3
    3 -17 -3
    3 17 3
    3 17 3
    -3 -17 3
    3 17 3
    -3 17 -3
    -3 17 -3
    -4 17 3
    -4 17 3
    4 17 -3
    4 -17 3
    4 17 -3
    -4 17 3
    -4 -17 -3
    4 17 -3
    4 17 3
    -4 17 -3
    -4 -17 3
    4 17 3
    -4 17 -3
    4 -17 -3
    -4 17 -3
    0 -18 3
    0 -18 -3
    0 18 -3
    0 18 -3
    0 -18 3
    0 18 3
    0 18 3
    1 -18 3
    -1 18 3
    -1 18 3
    1 -18 3
    1 18 -3
    -1 18 3
    1 18 -3
    -1 -18 -3
    -1 -18 -3
    1 18 3
    -1 -18 3
    1 -18 -3
    -1 18 -3
    1 18 3
    -1 -18 3
    -1 18 -3
    -2 18 3
    2 18 -3
    -2 -18 -3
    2 -18 3
    2 -18 3
    -2 18 3
    -2 18 3
    -2 -18 -3
    -2 18 -3
    2 18 3
    -2 -18 3
    2 18 3
    -2 -18 3
    -2 18 -3
    2 -18 -3
    -2 18 -3
    0 0 4
    0 0 4
    0 0 4
    0 0 -4
    0 0 -4
    0 0 -4
    0 0 -4
    0 0 -4
    0 0 4
    -1 0 4
    -1 0 4
    1 0 -4
    -1 0 -4
    -1 0 -4
    1 0 4
    1 0 -4
    -1 0 4
    1 0 -4
    -1 0 4
    -1 0 -4
    1 0 -4
    1 0 4
    1 0 4
    1 0 4
    1 0 4
    -1 0 4
    -1 0 4
    1 0 4
    -2 0 4
    2 0 4
    -2 0 -4
    -2 0 4
    2 0 -4
    2 0 -4
    2 0 4
    -2 0 4
    2 0 4
    2 0 4
    2 0 -4
    -2 0 4
    -2 0 4
    -2 0 -4
    2 0 -4
    -2 0 -4
    2 0 4
    -2 0 -4
    -2 0 4
    -2 0 -4
    -3 0 -4
    3 0 4
    -3 0 -4
    3 0 -4
    -3 0 4
    -3 0 4
    3 0 4
    3 0 -4
    3 0 -4
    3 0 4
    -3 0 4
    -3 0 4
    -3 0 4
    -3 0 -4
    3 0 4
    -3 0 -4
    -3 0 4
    3 0 -4
    3 0 4
    4 0 -4
    4 0 4
    -4 0 4
    4 0 -4
    -4 0 4
    4 0 4
    -4 0 4
    4 0 4
    -4 0 4
    -4 0 4
    -4 0 -4
    4 0 -4
    -4 0 -4
    4 0 -4
    4 0 4
    -4 0 -4
    -4 0 -4
    -4 0 4
    4 0 4
    -5 0 4
    -5 0 4
    -5 0 -4
    5 0 -4
    -5 0 4
    -5 0 4
    5 0 4
    -5 0 4
    5 0 4
    -5 0 -4
    5 0 -4
    -5 0 -4
    5 0 4
    5 0 -4
    -5 0 4
    5 0 -4
    5 0 4
    -5 0 -4
    6 0 4
    6 0 4
    -6 0 -4
    6 0 4
    -6 0 4
    -6 0 4
    -6 0 -4
    -6 0 4
    6 0 4
    6 0 -4
    -6 0 4
    -6 0 -4
    -6 0 4
    -6 0 4
    6 0 -4
    6 0 -4
    6 0 -4
    7 0 4
    -7 0 4
    -7 0 4
    -7 0 4
    -7 0 -4
    7 0 -4
    7 0 4
    7 0 4
    7 0 -4
    -7 0 -4
    7 0 -4
    -7 0 4
    -8 0 -4
    8 0 -4
    8 0 4
    8 0 4
    -8 0 4
    -8 0 4
    -8 0 4
    8 0 -4
    -8 0 -4
    -9 0 -4
    9 0 4
    -9 0 -4
    9 0 -4
    9 0 -4
    -9 0 4
    9 0 4
    -9 0 -4
    9 0 4
    -9 0 4
    9 0 -4
    -10 0 -4
    10 0 4
    -10 0 4
    -10 0 -4
    10 0 4
    10 0 4
    10 0 -4
    10 0 -4
    -10 0 4
    10 0 -4
    11 0 4
    -11 0 4
    11 0 4
    11 0 -4
    11 0 -4
    -11 0 -4
    11 0 4
    -11 0 -4
    -12 0 4
    12 0 -4
    12 0 4
    12 0 4
    -12 0 -4
    12 0 -4
    0 -1 4
    0 -1 4
    0 1 4
    0 -1 -4
    0 -1 4
    0 1 -4
    0 -1 4
    0 1 4
    0 -1 4
    0 -1 4
    0 1 4
    0 1 -4
    0 1 -4
    0 1 4
    0 -1 -4
    0 1 4
    0 1 -4
    0 1 4
    0 1 4
    0 -1 -4
    -1 1 4
    1 -1 4
    1 1 -4
    -1 1 4
    1 1 -4
    1 -1 4
    1 -1 4
    1 1 -4
    1 -1 4
    -1 -1 -4
    -1 1 4
    -1 -1 -4
    -1 1 4
    -1 1 4
    1 1 -4
    1 1 -4
    1 -1 4
    1 -1 4
    1 -1 -4
    1 1 4
    -1 -1 4
    -1 1 -4
    -1 1 -4
    -1 -1 4
    -1 1 -4
    -1 1 -4
    1 1 4
    1 -1 -4
    1 -1 -4
    -1 -1 4
    1 1 4
    -1 -1 4
    1 -1 -4
    1 1 4
    -1 -1 4
    1 1 4
    1 1 4
    -1 1 -4
    -2 1 4
    2 1 -4
    -2 -1 -4
    2 -1 4
    -2 1 4
    -2 1 4
    2 1 -4
    2 -1 4
    2 -1 4
    -2 1 4
    2 -1 4
    -2 1 4
    -2 -1 -4
    2 -1 4
    2 1 -4
    2 1 -4
    -2 1 4
    -2 -1 -4
    2 1 4
    -2 1 -4
    -2 -1 4
    -2 1 -4
    2 -1 -4
    -2 -1 4
    2 -1 -4
    2 1 4
    -2 -1 4
    2 1 4
    2 1 4
    -2 -1 4
    -2 1 -4
    2 1 4
    -2 -1 4
    2 1 4
    -2 1 -4
    2 -1 -4
    2 -1 -4
    3 1 -4
    -3 1 4
    3 1 -4
    -3 -1 -4
    3 1 -4
    3 -1 4
    3 -1 4
    -3 -1 -4
    3 1 -4
    -3 1 4
    -3 1 4
    -3 1 4
    3 -1 4
    3 -1 4
    3 -1 4
    -3 1 4
    -3 1 4
    -3 -1 4
    3 -1 -4
    3 1 4
    3 -1 -4
    3 -1 -4
    -3 -1 4
    -3 -1 4
    3 1 4
    -3 -1 4
    -3 -1 4
    -3 1 -4
    -3 1 -4
    -3 1 -4
    -3 1 -4
    -3 -1 4
    3 1 4
    -3 1 -4
    3 -1 -4
    -4 1 4
    4 1 -4
    4 1 -4
    -4 1 4
    -4 1 4
    4 1 -4
    4 -1 4
    -4 1 4
    4 -1 4
    4 -1 4
    -4 -1 -4
    -4 1 4
    4 -1 4
    4 1 -4
    4 -1 4
    -4 1 4
    -4 -1 -4
    -4 -1 -4
    4 1 4
    -4 1 -4
    4 1 4
    -4 1 -4
    -4 -1 4
    -4 1 -4
    -4 1 -4
    -4 1 -4
    -4 -1 4
    -4 -1 4
    4 -1 -4
    4 -1 -4
    4 -1 -4
    4 -1 -4
    -4 -1 4
    4 1 4
    -4 -1 4
    -4 -1 4
    5 -1 4
    -5 1 4
    5 -1 4
    5 -1 4
    5 1 -4
    -5 1 4
    5 -1 4
    -5 1 4
    -5 1 4
    -5 -1 -4
    5 1 -4
    -5 -1 -4
    -5 -1 -4
    5 1 -4
    -5 1 4
    5 -1 4
    -5 1 4
    5 1 -4
    5 -1 -4
    5 1 4
    5 -1 -4
    -5 1 -4
    5 1 4
    -5 -1 4
    -5 1 -4
    -5 -1 4
    -5 1 -4
    -5 -1 4
    -5 -1 4
    5 1 4
    5 1 4
    -5 -1 4
    -5 -1 4
    5 -1 -4
    5 -1 -4
    -5 1 -4
    -6 1 4
    -6 -1 -4
    -6 -1 -4
    6 -1 4
    6 1 -4
    -6 1 4
    6 -1 4
    -6 1 4
    6 1 -4
    6 1 -4
    6 -1 4
    6 -1 4
    6 1 -4
    -6 1 4
    -6 -1 -4
    -6 1 4
    -6 1 4
    6 1 4
    6 -1 -4
    -6 1 -4
    6 1 4
    -6 1 -4
    6 -1 -4
    6 -1 -4
    -6 -1 4
    -6 -1 4
    -6 -1 4
    -6 -1 4
    -6 1 -4
    6 -1 -4
    6 1 4
    6 1 4
    -6 -1 4
    -6 1 -4
    -7 1 4
    7 -1 4
    7 1 -4
    -7 1 4
    -7 -1 -4
    7 -1 4
    -7 1 4
    -7 -1 -4
    7 1 -4
    7 1 -4
    -7 1 4
    7 -1 4
    -7 1 4
    -7 1 -4
    7 -1 -4
    -7 1 -4
    7 1 4
    7 1 4
    -7 -1 4
    -7 -1 4
    -7 -1 4
    7 1 4
    7 -1 -4
    7 -1 -4
    7 1 4
    7 -1 -4
    -7 -1 4
    8 1 -4
    -8 1 4
    -8 1 4
    -8 -1 -4
    8 -1 4
    8 1 -4
    -8 1 4
    -8 -1 -4
    8 -1 4
    -8 1 4
    8 1 -4
    8 -1 -4
    8 1 4
    8 -1 -4
    -8 1 -4
    8 1 4
    -8 -1 4
    8 1 4
    8 -1 -4
    -8 -1 4
    -8 1 -4
    -9 1 4
    9 -1 4
    9 1 -4
    -9 -1 -4
    9 -1 4
    -9 -1 -4
    9 1 -4
    -9 1 4
    9 1 -4
    -9 -1 4
    9 1 4
    9 -1 -4
    -9 1 -4
    9 1 4
    9 1 4
    -9 1 -4
    9 -1 -4
    -9 -1 4
    -9 1 -4
    10 -1 4
    10 -1 4
    -10 1 4
    10 1 -4
    -10 -1 -4
    10 1 -4
    10 1 -4
    -10 -1 -4
    -10 1 4
    -10 1 -4
    10 1 4
    10 -1 -4
    -10 1 -4
    10 1 4
    -10 -1 4
    10 1 4
    -10 -1 4
    11 1 -4
    11 -1 4
    11 -1 4
    -11 1 4
    11 1 -4
    -11 -1 -4
    -11 -1 -4
    11 1 4
    -11 -1 4
    11 -1 -4
    -11 1 -4
    11 -1 -4
    11 1 4
    -11 -1 4
    11 1 4
    12 -1 4
    12 -1 4
    12 1 -4
    -12 -1 -4
    -12 1 4
    12 1 -4
    12 -1 -4
    -12 -1 4
    -12 1 -4
    12 -1 -4
    12 1 4
    0 2 -4
    0 2 4
    0 2 -4
    0 -2 -4
    0 2 -4
    0 2 4
    0 -2 4
    0 2 -4
    0 -2 -4
    0 2 4
    0 -2 4
    0 2 4
    0 -2 -4
    0 2 4
    0 -2 4
    0 -2 4
    0 2 4
    0 2 4
    0 -2 4
    -1 -2 -4
    -1 2 4
    1 2 -4
    -1 2 4
    1 -2 4
    1 -2 4
    -1 2 4
    1 -2 4
    -1 -2 -4
    1 2 -4
    1 2 -4
    -1 2 4
    1 -2 4
    1 -2 4
    -1 2 4
    -1 2 4
    1 -2 -4
    -1 2 -4
    -1 2 -4
    1 -2 -4
    1 2 4
    -1 -2 4
    1 -2 -4
    -1 -2 4
    1 2 4
    1 -2 -4
    1 -2 -4
    1 2 4
    1 2 4
    -1 2 -4
    -1 2 -4
    -1 -2 4
    1 2 4
    -1 -2 4
    1 2 4
    -1 -2 4
    -2 2 4
    2 2 -4
    -2 2 4
    2 2 -4
    2 -2 4
    2 2 -4
    -2 -2 -4
    2 -2 4
    2 2 -4
    -2 2 4
    -2 2 4
    2 -2 4
    -2 2 4
    -2 -2 -4
    2 -2 4
    -2 -2 -4
    2 -2 -4
    -2 2 -4
    2 2 4
    -2 2 -4
    -2 -2 4
    -2 2 -4
    2 -2 -4
    -2 -2 4
    2 2 4
    2 2 4
    -2 -2 4
    2 2 4
    2 -2 -4
    2 2 4
    -2 2 -4
    -2 -2 4
    2 -2 -4
    -2 -2 4
    2 -2 -4
    2 2 4
    -2 2 -4
    -3 -2 -4
    -3 2 4
    -3 2 4
    -3 -2 -4
    -3 2 4
    -3 2 4
    3 2 -4
    -3 -2 -4
    3 2 -4
    3 -2 4
    3 -2 4
    3 -2 4
    3 2 -4
    -3 2 4
    3 -2 4
    3 -2 4
    3 -2 -4
    -3 2 -4
    -3 2 -4
    -3 -2 4
    3 2 4
    3 -2 -4
    -3 -2 4
    3 2 4
    3 -2 -4
    -3 -2 4
    -3 2 -4
    -3 -2 4
    3 2 4
    -3 -2 4
    3 2 4
    3 -2 -4
    -3 2 -4
    -3 2 -4
    -3 -2 4
    3 2 4
    3 2 4
    -4 -2 -4
    -4 2 4
    4 2 -4
    -4 2 4
    4 -2 4
    4 2 -4
    -4 2 4
    -4 2 4
    4 2 -4
    4 -2 4
    4 -2 4
    4 -2 4
    -4 2 4
    4 2 -4
    -4 2 4
    -4 -2 -4
    4 -2 4
    4 2 -4
    -4 -2 -4
    -4 -2 4
    4 -2 -4
    4 2 4
    -4 2 -4
    4 -2 -4
    4 -2 -4
    4 2 4
    -4 2 -4
    4 2 4
    4 -2 -4
    -4 2 -4
    -4 2 -4
    -4 -2 4
    4 2 4
    -4 -2 4
    -4 -2 4
    -4 -2 4
    -4 -2 4
    -4 2 -4
    4 2 4
    5 2 -4
    5 2 -4
    -5 2 4
    -5 2 4
    -5 2 4
    5 -2 4
    5 -2 4
    5 2 -4
    5 -2 4
    5 2 -4
    -5 2 4
    -5 2 4
    5 2 -4
    -5 -2 -4
    -5 -2 -4
    5 -2 4
    -5 2 4
    -5 -2 -4
    5 -2 4
    5 2 4
    -5 2 -4
    5 -2 -4
    -5 -2 4
    5 -2 -4
    5 2 4
    -5 2 -4
    -5 -2 4
    5 -2 -4
    5 2 4
    5 2 4
    5 -2 -4
    -5 2 -4
    -5 -2 4
    5 2 4
    -5 -2 4
    -5 -2 4
    -5 -2 4
    -5 2 -4
    -5 2 -4
    -6 2 4
    6 2 -4
    6 2 -4
    6 -2 4
    6 -2 4
    6 2 -4
    6 -2 4
    6 -2 4
    -6 -2 -4
    -6 -2 -4
    -6 2 4
    -6 -2 -4
    6 2 -4
    -6 2 4
    -6 2 4
    -6 2 4
    -6 2 4
    6 2 -4
    6 -2 4
    -6 -2 4
    6 -2 -4
    -6 -2 4
    -6 2 -4
    -6 -2 4
    -6 2 -4
    6 -2 -4
    6 -2 -4
    6 2 4
    -6 -2 4
    6 2 4
    6 2 4
    6 -2 -4
    -6 -2 4
    6 2 4
    6 2 4
    -6 2 -4
    -6 2 -4
    7 2 -4
    7 2 -4
    -7 -2 -4
    7 -2 4
    -7 2 4
    -7 2 4
    -7 2 4
    -7 2 4
    -7 2 4
    7 -2 4
    7 2 -4
    7 -2 4
    7 2 -4
    7 -2 -4
    -7 -2 4
    7 -2 -4
    7 -2 -4
    7 2 4
    7 2 4
    -7 -2 4
    -7 -2 4
    -7 2 -4
    -7 2 -4
    7 -2 -4
    7 2 4
    -8 -2 -4
    8 -2 4
    -8 -2 -4
    -8 2 4
    -8 2 4
    8 2 -4
    8 -2 4
    -8 2 4
    8 2 -4
    8 2 -4
    -8 2 4
    -8 2 -4
    8 -2 -4
    -8 2 -4
    8 2 4
    8 2 4
    8 -2 -4
    -8 -2 4
    -8 -2 4
    8 2 4
    -8 2 -4
    8 -2 -4
    -9 2 4
    -9 2 4
    -9 -2 -4
    -9 2 4
    9 2 -4
    9 2 -4
    9 2 -4
    9 -2 4
    9 -2 4
    -9 -2 -4
    -9 -2 4
    -9 2 -4
    9 2 4
    -9 -2 4
    9 2 4
    9 2 4
    -9 2 -4
    -9 2 -4
    9 -2 -4
    -10 -2 -4
    -10 2 4
    10 -2 4
    10 2 -4
    10 2 -4
    10 2 -4
    -10 -2 -4
    -10 -2 4
    -10 -2 4
    10 2 4
    10 2 4
    -10 2 -4
    10 2 4
    -10 2 -4
    10 -2 -4
    -11 -2 -4
    11 2 -4
    -11 2 4
    11 2 -4
    11 2 -4
    11 -2 4
    -11 -2 -4
    -11 -2 4
    11 -2 -4
    11 2 4
    -11 -2 4
    11 2 4
    -11 2 -4
    12 -2 4
    -12 -2 -4
    -12 2 4
    12 -2 4
    -12 -2 -4
    12 2 -4
    12 -2 -4
    -12 2 -4
    -12 -2 4
    -12 -2 4
    12 2 4
    12 -2 -4
    0 3 4
    0 3 -4
    0 -3 -4
    0 -3 4
    0 3 4
    0 3 4
    0 -3 4
    0 3 -4
    0 3 -4
    0 -3 4
    0 3 -4
    0 3 4
    0 -3 4
    0 3 4
    0 3 4
    0 -3 -4
    0 -3 4
    1 -3 4
    1 3 -4
    1 3 -4
    1 3 -4
    1 3 -4
    1 3 -4
    1 -3 4
    1 -3 4
    -1 3 4
    1 3 -4
    1 -3 4
    -1 3 4
    -1 3 4
    -1 3 4
    -1 3 4
    -1 3 4
    1 -3 4
    -1 3 4
    1 3 -4
    1 -3 -4
    -1 -3 4
    -1 -3 4
    1 -3 -4
    1 3 4
    1 3 4
    1 -3 -4
    -1 3 -4
    1 -3 -4
    -1 -3 4
    -1 3 -4
    1 3 4
    -1 3 -4
    1 3 4
    -1 3 -4
    -1 -3 4
    -1 3 -4
    -1 3 -4
    -2 3 4
    -2 3 4
    -2 3 4
    -2 3 4
    -2 3 4
    2 -3 4
    2 3 -4
    2 -3 4
    -2 -3 -4
    2 -3 4
    2 3 -4
    2 -3 4
    2 -3 4
    -2 3 4
    2 3 -4
    -2 -3 -4
    2 3 -4
    -2 3 4
    2 3 -4
    2 3 4
    2 3 4
    -2 -3 4
    -2 3 -4
    -2 3 -4
    2 3 4
    2 3 4
    -2 -3 4
    2 3 4
    2 -3 -4
    2 -3 -4
    2 -3 -4
    -2 3 -4
    2 3 4
    2 3 4
    -2 -3 4
    -2 3 -4
    -2 -3 4
    2 -3 -4
    -2 3 -4
    2 -3 -4
    -3 3 4
    -3 -3 -4
    3 3 -4
    3 3 -4
    3 3 -4
    -3 -3 -4
    -3 3 4
    -3 3 4
    3 -3 4
    -3 3 4
    3 -3 4
    -3 3 4
    -3 3 4
    3 -3 4
    3 -3 4
    -3 -3 -4
    3 3 -4
    3 -3 4
    -3 -3 4
    -3 3 -4
    -3 3 -4
    3 -3 -4
    3 3 4
    3 3 4
    -3 3 -4
    -3 -3 4
    3 3 4
    3 -3 -4
    3 3 4
    3 3 4
    3 -3 -4
    3 3 4
    3 -3 -4
    -3 3 -4
    -3 3 -4
    -3 -3 4
    -3 -3 4
    3 -3 -4
    -4 3 4
    -4 3 4
    4 3 -4
    4 -3 4
    4 3 -4
    4 -3 4
    4 -3 4
    4 3 -4
    -4 3 4
    4 -3 4
    -4 -3 -4
    -4 -3 -4
    -4 3 4
    -4 3 4
    -4 3 4
    -4 -3 -4
    4 -3 4
    4 3 -4
    -4 -3 4
    4 -3 -4
    4 -3 -4
    4 -3 -4
    4 3 4
    -4 3 -4
    -4 -3 4
    -4 3 -4
    4 3 4
    4 3 4
    4 3 4
    4 -3 -4
    -4 -3 4
    -4 3 -4
    -4 -3 4
    4 -3 -4
    -4 3 -4
    4 3 4
    5 -3 4
    5 3 -4
    5 -3 4
    -5 3 4
    -5 -3 -4
    5 3 -4
    5 -3 4
    5 3 -4
    -5 3 4
    5 -3 4
    5 3 -4
    -5 -3 -4
    5 3 -4
    -5 -3 -4
    -5 3 4
    -5 3 4
    5 -3 4
    -5 3 4
    -5 3 4
    5 3 -4
    -5 3 -4
    5 3 4
    -5 3 -4
    -5 3 -4
    -5 3 -4
    5 -3 -4
    5 -3 -4
    -5 3 -4
    5 3 4
    -5 -3 4
    -5 -3 4
    -5 -3 4
    5 -3 -4
    -5 -3 4
    5 3 4
    5 3 4
    5 -3 -4
    5 -3 -4
    -5 -3 4
    6 -3 4
    -6 3 4
    -6 -3 -4
    -6 3 4
    6 -3 4
    6 3 -4
    6 -3 4
    -6 3 4
    -6 -3 -4
    -6 3 4
    6 3 -4
    6 3 -4
    6 3 -4
    -6 -3 -4
    -6 3 4
    -6 3 4
    6 3 -4
    6 -3 4
    6 -3 4
    6 3 -4
    6 -3 -4
    -6 -3 4
    6 -3 -4
    -6 3 -4
    -6 -3 4
    -6 -3 4
    -6 3 -4
    -6 -3 4
    -6 3 -4
    6 -3 -4
    6 3 4
    6 3 4
    6 3 4
    6 -3 -4
    6 3 4
    -6 3 -4
    -6 -3 4
    6 3 4
    7 3 -4
    -7 3 4
    7 -3 4
    -7 3 4
    7 -3 4
    7 -3 4
    -7 -3 -4
    7 -3 4
    -7 3 4
    -7 3 4
    7 3 -4
    -7 3 4
    7 -3 4
    -7 3 4
    7 3 4
    -7 -3 4
    -7 3 -4
    7 3 4
    7 -3 -4
    7 3 4
    7 -3 -4
    7 -3 -4
    -7 3 -4
    7 -3 -4
    -7 -3 4
    -7 3 -4
    8 3 -4
    -8 -3 -4
    -8 3 4
    8 3 -4
    8 -3 4
    8 -3 4
    8 3 -4
    -8 -3 -4
    8 -3 4
    -8 3 4
    -8 3 4
    8 -3 -4
    8 3 4
    -8 3 -4
    -8 -3 4
    -8 3 -4
    -8 3 -4
    -8 3 -4
    8 3 4
    -8 -3 4
    -9 -3 -4
    -9 3 4
    9 3 -4
    -9 -3 -4
    -9 3 4
    9 -3 4
    9 3 -4
    -9 3 -4
    9 3 4
    -9 -3 4
    -9 3 -4
    9 3 4
    -9 -3 4
    9 -3 -4
    10 3 -4
    -10 3 4
    10 -3 4
    10 3 -4
    -10 -3 -4
    -10 -3 -4
    -10 3 -4
    -10 3 -4
    -10 -3 4
    -10 -3 4
    10 -3 -4
    10 3 4
    10 3 4
    -11 3 4
    -11 -3 -4
    11 3 -4
    11 3 -4
    11 -3 4
    -11 -3 -4
    11 -3 -4
    11 3 4
    -11 -3 4
    11 3 4
    -11 3 -4
    -11 -3 4
    0 -4 4
    0 4 4
    0 4 4
    0 -4 -4
    0 -4 4
    0 4 4
    0 4 4
    0 4 -4
    0 -4 4
    0 -4 -4
    0 4 4
    0 4 -4
    0 -4 4
    0 4 4
    0 4 -4
    0 4 -4
    0 4 -4
    0 4 -4
    -1 4 4
    1 -4 4
    1 -4 4
    -1 4 4
    1 4 -4
    -1 4 4
    -1 4 4
    1 4 -4
    1 4 -4
    1 4 -4
    1 4 -4
    1 -4 4
    1 -4 4
    1 4 -4
    -1 4 4
    -1 4 4
    1 4 -4
    -1 4 4
    1 -4 4
    -1 4 -4
    1 4 4
    -1 4 -4
    1 4 4
    1 -4 -4
    1 -4 -4
    -1 4 -4
    -1 -4 4
    1 4 4
    -1 -4 4
    1 -4 -4
    1 -4 -4
    -1 4 -4
    -1 4 -4
    -1 -4 4
    1 4 4
    -1 -4 4
    2 4 -4
    -2 4 4
    -2 4 4
    2 4 -4
    2 -4 4
    2 -4 4
    -2 4 4
    2 4 -4
    2 4 -4
    -2 -4 -4
    2 4 -4
    -2 4 4
    2 -4 4
    2 4 -4
    2 4 -4
    -2 4 4
    -2 4 4
    -2 -4 -4
    2 -4 4
    2 -4 4
    2 4 4
    -2 -4 4
    -2 -4 4
    2 4 4
    -2 4 -4
    2 -4 -4
    2 4 4
    -2 4 -4
    2 -4 -4
    -2 4 -4
    -2 -4 4
    2 4 4
    -2 -4 4
    2 4 4
    2 -4 -4
    2 4 4
    -2 4 -4
    -2 4 -4
    -3 4 4
    -3 4 4
    -3 4 4
    3 -4 4
    3 -4 4
    -3 -4 -4
    -3 4 4
    -3 4 4
    3 4 -4
    3 -4 4
    3 -4 4
    -3 -4 -4
    -3 4 4
    3 4 -4
    3 -4 4
    -3 -4 -4
    3 4 -4
    3 4 -4
    3 4 -4
    3 4 -4
    -3 4 4
    3 -4 -4
    -3 -4 4
    3 4 4
    -3 4 -4
    -3 -4 4
    -3 -4 4
    3 4 4
    -3 -4 4
    3 -4 -4
    3 -4 -4
    3 -4 -4
    -3 4 -4
    3 4 4
    -3 4 -4
    -3 4 -4
    3 4 4
    3 4 4
    3 -4 -4
    3 4 4
    -3 4 -4
    -4 4 4
    -4 4 4
    -4 -4 -4
    4 4 -4
    4 4 -4
    -4 4 4
    4 -4 4
    4 -4 4
    -4 4 4
    4 4 -4
    4 -4 4
    4 4 -4
    -4 -4 -4
    -4 -4 -4
    4 4 -4
    4 -4 4
    -4 4 4
    -4 4 4
    4 -4 4
    -4 4 -4
    4 4 4
    -4 4 -4
    4 -4 -4
    4 4 4
    4 -4 -4
    4 4 4
    4 -4 -4
    -4 -4 4
    4 4 4
    -4 4 -4
    -4 4 -4
    4 4 4
    -4 -4 4
    -4 -4 4
    4 4 4
    4 -4 -4
    4 -4 -4
    -4 4 -4
    -4 -4 4
    5 4 -4
    5 4 -4
    -5 4 4
    5 4 -4
    5 -4 4
    5 -4 4
    5 -4 4
    5 -4 4
    -5 -4 -4
    -5 4 4
    -5 4 4
    -5 -4 -4
    5 4 -4
    -5 4 4
    -5 4 4
    -5 4 4
    5 -4 4
    -5 -4 -4
    5 4 -4
    5 -4 -4
    5 -4 -4
    5 -4 -4
    5 -4 -4
    5 4 4
    -5 4 -4
    5 4 4
    -5 -4 4
    -5 -4 4
    5 4 4
    -5 -4 4
    -5 4 -4
    -5 -4 4
    5 -4 -4
    5 4 4
    -5 4 -4
    -5 4 -4
    5 4 4
    -5 4 -4
    6 -4 4
    -6 -4 -4
    6 -4 4
    6 4 -4
    6 -4 4
    -6 4 4
    6 -4 4
    6 4 -4
    6 -4 4
    -6 4 4
    -6 -4 -4
    -6 4 4
    6 4 -4
    -6 -4 -4
    -6 4 4
    6 4 -4
    -6 4 4
    6 4 -4
    -6 4 4
    -6 4 -4
    -6 -4 4
    -6 4 -4
    -6 4 -4
    6 -4 -4
    -6 4 -4
    6 -4 -4
    6 4 4
    -6 -4 4
    -6 -4 4
    6 4 4
    -6 4 -4
    -6 4 -4
    6 -4 -4
    6 -4 -4
    6 4 4
    -6 -4 4
    6 4 4
    7 -4 4
    7 -4 4
    7 4 -4
    -7 4 4
    -7 -4 -4
    -7 4 4
    7 -4 4
    7 4 -4
    7 -4 4
    -7 4 4
    -7 4 4
    -7 4 4
    -7 4 4
    7 -4 4
    7 -4 -4
    -7 4 -4
    7 4 4
    -7 4 -4
    -7 -4 4
    -7 4 -4
    -7 4 -4
    -7 -4 4
    7 4 4
    7 -4 -4
    -8 4 4
    -8 -4 -4
    8 -4 4
    -8 -4 -4
    8 4 -4
    8 4 -4
    -8 4 4
    8 -4 4
    8 4 4
    -8 -4 4
    -8 4 -4
    -8 4 -4
    -8 -4 4
    8 4 4
    8 -4 -4
    9 -4 4
    -9 4 4
    9 4 -4
    -9 4 4
    -9 -4 -4
    -9 -4 -4
    9 4 -4
    9 4 4
    -9 -4 4
    -9 4 -4
    9 -4 -4
    -9 4 -4
    -9 -4 4
    9 4 4
    -10 -4 -4
    10 4 -4
    10 4 -4
    10 -4 4
    -10 4 4
    -10 -4 -4
    -10 -4 4
    -10 4 -4
    10 4 4
    -10 4 -4
    10 -4 -4
    10 4 4
    -10 -4 4
    -11 -4 -4
    -11 -4 -4
    11 4 -4
    -11 4 4
    11 4 -4
    11 -4 4
    11 4 4
    -11 -4 4
    11 -4 -4
    -11 -4 4
    11 4 4
    -11 4 -4
    0 -5 -4
    0 5 4
    0 -5 4
    0 5 -4
    0 5 4
    0 -5 4
    0 5 -4
    0 5 -4
    0 -5 4
    0 5 4
    0 5 -4
    0 5 4
    0 -5 -4
    0 5 4
    0 -5 4
    0 5 -4
    0 -5 -4
    0 5 -4
    0 5 -4
    1 -5 4
    1 5 -4
    1 5 -4
    -1 5 4
    -1 5 4
    -1 5 4
    1 5 -4
    1 -5 4
    -1 5 4
    1 -5 4
    -1 5 4
    1 5 -4
    1 -5 4
    -1 5 4
    -1 5 4
    1 5 -4
    1 5 -4
    1 5 -4
    -1 -5 4
    -1 5 -4
    -1 -5 4
    -1 -5 4
    1 -5 -4
    1 5 4
    -1 5 -4
    -1 -5 4
    -1 5 -4
    -1 5 -4
    -1 5 -4
    1 5 4
    -1 5 -4
    1 5 4
    -1 5 -4
    1 -5 -4
    -1 5 -4
    1 -5 -4
    -1 -5 4
    1 -5 -4
    1 5 4
    2 -5 4
    2 5 -4
    -2 5 4
    -2 5 4
    -2 5 4
    2 5 -4
    2 -5 4
    2 -5 4
    2 -5 4
    -2 5 4
    2 5 -4
    2 5 -4
    2 -5 4
    2 -5 4
    2 5 -4
    -2 5 4
    -2 5 4
    2 5 -4
    -2 5 4
    2 5 -4
    2 5 4
    -2 5 -4
    -2 -5 4
    -2 5 -4
    2 -5 -4
    2 -5 -4
    -2 -5 4
    2 5 4
    -2 -5 4
    -2 5 -4
    -2 -5 4
    -2 5 -4
    -2 5 -4
    -2 5 -4
    2 -5 -4
    2 5 4
    2 -5 -4
    2 5 4
    -3 -5 -4
    3 5 -4
    -3 5 4
    3 -5 4
    3 -5 4
    -3 5 4
    3 5 -4
    3 -5 4
    3 5 -4
    3 5 -4
    3 -5 4
    3 -5 4
    -3 5 4
    3 5 -4
    -3 -5 -4
    -3 5 4
    -3 5 4
    -3 -5 -4
    3 5 -4
    -3 5 4
    -3 5 -4
    -3 -5 4
    3 5 4
    3 -5 -4
    3 -5 -4
    -3 -5 4
    -3 5 -4
    -3 5 -4
    -3 5 -4
    3 5 4
    -3 -5 4
    3 5 4
    -3 -5 4
    3 -5 -4
    3 -5 -4
    3 5 4
    -3 5 -4
    3 5 4
    3 5 4
    3 -5 -4
    -3 5 -4
    -4 5 4
    4 5 -4
    -4 5 4
    4 5 -4
    4 -5 4
    4 -5 4
    -4 -5 -4
    4 5 -4
    -4 5 4
    4 -5 4
    4 5 -4
    4 5 -4
    4 5 -4
    -4 -5 -4
    -4 5 4
    -4 -5 -4
    -4 5 4
    4 -5 4
    -4 5 4
    4 -5 4
    -4 5 -4
    4 5 4
    -4 -5 4
    4 5 4
    -4 5 -4
    4 5 4
    4 -5 -4
    -4 5 -4
    -4 5 -4
    -4 5 -4
    4 5 4
    4 5 4
    -4 5 -4
    4 -5 -4
    4 5 4
    4 -5 -4
    -4 -5 4
    -4 -5 4
    -4 -5 4
    4 -5 -4
    4 -5 -4
    -5 5 4
    -5 5 4
    5 5 -4
    -5 -5 -4
    -5 5 4
    5 -5 4
    5 5 -4
    -5 -5 -4
    5 -5 4
    -5 5 4
    5 5 -4
    -5 5 4
    -5 -5 -4
    5 -5 4
    5 5 -4
    5 -5 4
    5 5 -4
    -5 5 4
    5 -5 4
    -5 5 -4
    -5 5 -4
    5 -5 -4
    5 -5 -4
    5 5 4
    5 5 4
    5 5 4
    -5 5 -4
    -5 5 -4
    5 5 4
    5 -5 -4
    -5 -5 4
    -5 -5 4
    -5 -5 4
    -5 -5 4
    5 5 4
    5 -5 -4
    5 5 4
    -5 5 -4
    5 -5 -4
    -5 5 -4
    6 -5 4
    -6 -5 -4
    -6 5 4
    -6 -5 -4
    6 5 -4
    -6 5 4
    6 5 -4
    6 5 -4
    -6 5 4
    6 -5 4
    6 -5 4
    6 -5 4
    -6 5 4
    -6 5 4
    6 -5 4
    -6 5 4
    6 -5 -4
    -6 5 -4
    -6 5 -4
    6 5 4
    6 5 4
    6 5 4
    -6 5 -4
    -6 5 -4
    6 -5 -4
    6 -5 -4
    -6 -5 4
    -6 5 -4
    -6 -5 4
    -6 5 -4
    6 -5 -4
    -7 5 4
    -7 -5 -4
    7 -5 4
    -7 5 4
    7 5 -4
    -7 5 4
    7 -5 4
    7 5 -4
    7 -5 4
    -7 5 4
    7 -5 -4
    -7 -5 4
    7 -5 -4
    7 5 4
    -7 5 -4
    -7 -5 4
    -7 5 -4
    -7 5 -4
    -7 5 -4
    7 5 4
    -8 -5 -4
    8 5 -4
    -8 5 4
    8 5 -4
    8 -5 4
    -8 -5 -4
    -8 5 4
    8 -5 4
    8 5 4
    8 -5 -4
    -8 5 -4
    -8 5 -4
    8 5 4
    -8 -5 4
    -8 -5 4
    9 5 -4
    -9 -5 -4
    9 5 -4
    -9 5 4
    9 -5 4
    -9 5 4
    -9 -5 -4
    9 5 4
    -9 -5 4
    -9 -5 4
    9 5 4
    9 -5 -4
    -9 5 -4
    -9 5 -4
    -10 5 4
    10 -5 4
    -10 -5 -4
    10 5 -4
    -10 5 4
    10 5 -4
    -10 -5 -4
    -10 5 -4
    10 5 4
    10 -5 -4
    -10 -5 4
    -10 5 -4
    -10 -5 4
    10 5 4
    11 5 -4
    -11 5 4
    -11 -5 -4
    11 5 -4
    -11 -5 -4
    11 -5 4
    -11 -5 4
    11 -5 -4
    -11 -5 4
    -11 5 -4
    -11 5 -4
    11 5 4
    11 5 4
    0 6 -4
    0 6 4
    0 6 -4
    0 -6 4
    0 6 4
    0 6 -4
    0 -6 -4
    0 6 -4
    0 6 -4
    0 -6 4
    0 -6 4
    0 6 4
    0 6 4
    0 -6 -4
    0 6 -4
    0 6 4
    0 6 4
    0 -6 4
    0 6 -4
    0 6 4
    0 -6 -4
    0 6 -4
    0 6 4
    1 -6 4
    1 6 -4
    -1 6 4
    -1 6 4
    -1 6 4
    -1 6 4
    -1 6 4
    1 6 -4
    1 -6 4
    -1 6 4
    1 6 -4
    1 6 -4
    1 6 -4
    -1 6 4
    1 -6 4
    1 6 -4
    1 6 4
    -1 -6 4
    -1 6 -4
    -1 -6 4
    -1 6 -4
    1 6 4
    -1 -6 4
    -1 -6 4
    -1 -6 4
    1 6 4
    -1 6 -4
    -1 6 -4
    1 -6 -4
    1 -6 -4
    -1 6 -4
    1 6 4
    -1 6 -4
    1 -6 -4
    -1 6 -4
    1 -6 -4
    2 6 -4
    2 6 -4
    2 6 -4
    -2 6 4
    2 -6 4
    2 -6 4
    -2 6 4
    -2 6 4
    2 -6 4
    2 6 -4
    -2 6 4
    2 6 -4
    -2 6 4
    2 6 -4
    2 -6 4
    -2 6 4
    -2 6 4
    -2 6 4
    2 6 -4
    2 -6 4
    2 6 4
    -2 6 -4
    2 -6 -4
    -2 6 -4
    -2 6 -4
    -2 -6 4
    2 6 4
    -2 -6 4
    -2 -6 4
    -2 -6 4
    2 -6 -4
    -2 6 -4
    2 -6 -4
    2 -6 -4
    -2 6 -4
    2 6 4
    2 6 4
    -2 6 -4
    3 -6 4
    3 6 -4
    -3 6 4
    -3 6 4
    -3 6 4
    3 -6 4
    3 -6 4
    3 6 -4
    3 -6 4
    -3 -6 -4
    -3 6 4
    -3 6 4
    3 6 -4
    -3 -6 -4
    -3 6 4
    3 6 -4
    3 6 -4
    3 -6 4
    3 6 -4
    -3 -6 -4
    3 6 -4
    -3 6 -4
    3 -6 -4
    -3 6 -4
    3 6 4
    3 6 4
    -3 6 -4
    3 -6 -4
    -3 6 -4
    3 6 4
    3 6 4
    -3 -6 4
    -3 6 -4
    -3 -6 4
    3 -6 -4
    3 6 4
    -3 -6 4
    3 -6 -4
    -3 6 -4
    -3 -6 4
    3 6 4
    4 6 -4
    4 -6 4
    4 6 -4
    -4 -6 -4
    -4 6 4
    4 -6 4
    4 -6 4
    -4 6 4
    4 -6 4
    -4 6 4
    4 6 -4
    4 6 -4
    -4 6 4
    -4 6 4
    4 6 -4
    4 -6 4
    4 6 -4
    -4 -6 -4
    -4 6 4
    -4 -6 -4
    4 -6 -4
    -4 6 -4
    -4 6 -4
    4 6 4
    -4 6 -4
    -4 -6 4
    4 6 4
    -4 -6 4
    -4 6 -4
    4 6 4
    -4 -6 4
    4 -6 -4
    -4 6 -4
    4 6 4
    4 -6 -4
    4 6 4
    4 -6 -4
    4 6 4
    -4 6 -4
    -4 -6 4
    5 -6 4
    5 6 -4
    -5 6 4
    -5 6 4
    -5 6 4
    -5 6 4
    5 6 -4
    5 6 -4
    -5 6 4
    -5 -6 -4
    5 -6 4
    -5 -6 -4
    5 6 -4
    -5 6 4
    5 -6 4
    5 6 -4
    5 -6 4
    5 -6 4
    -5 -6 -4
    -5 6 -4
    -5 6 -4
    5 6 4
    -5 6 -4
    5 6 4
    5 6 4
    -5 -6 4
    5 6 4
    -5 6 -4
    5 -6 -4
    5 -6 -4
    -5 6 -4
    5 6 4
    -5 6 -4
    -5 -6 4
    5 -6 -4
    -5 -6 4
    5 -6 -4
    5 6 4
    -5 -6 4
    -6 6 4
    6 -6 4
    6 6 -4
    6 6 -4
    6 -6 4
    6 -6 4
    -6 -6 -4
    -6 6 4
    -6 6 4
    -6 6 4
    6 -6 4
    6 6 -4
    -6 6 -4
    6 6 4
    -6 6 -4
    -6 6 -4
    -6 6 -4
    6 -6 -4
    -6 -6 4
    -6 6 -4
    6 -6 -4
    6 -6 -4
    -6 -6 4
    6 6 4
    -6 6 -4
    -7 6 4
    -7 -6 -4
    7 -6 4
    -7 6 4
    -7 6 4
    7 6 -4
    7 -6 4
    -7 6 4
    7 -6 4
    -7 -6 -4
    7 6 -4
    7 -6 -4
    -7 6 -4
    -7 6 -4
    -7 6 -4
    7 -6 -4
    -7 -6 4
    -7 6 -4
    7 -6 -4
    -7 -6 4
    7 6 4
    -7 6 -4
    7 6 4
    8 6 -4
    -8 -6 -4
    -8 -6 -4
    -8 6 4
    8 -6 4
    8 -6 4
    -8 6 4
    8 6 -4
    -8 -6 4
    -8 6 -4
    -8 6 -4
    8 -6 -4
    -8 -6 4
    8 6 4
    8 6 4
    -9 6 4
    -9 6 4
    9 6 -4
    -9 -6 -4
    9 6 -4
    -9 -6 -4
    9 -6 4
    9 -6 4
    -9 -6 4
    -9 6 -4
    9 6 4
    9 -6 -4
    -9 -6 4
    9 6 4
    -9 6 -4
    -10 6 4
    10 6 -4
    -10 -6 -4
    -10 -6 -4
    -10 6 4
    10 6 -4
    10 -6 4
    -10 -6 4
    10 -6 -4
    10 6 4
    -10 6 -4
    -10 6 -4
    10 6 4
    -10 -6 4
    11 -6 4
    11 6 -4
    -11 -6 -4
    -11 -6 -4
    -11 6 4
    11 6 -4
    -11 6 -4
    -11 -6 4
    -11 6 -4
    11 6 4
    11 6 4
    -11 -6 4
    11 -6 -4
    0 7 4
    0 7 -4
    0 7 4
    0 7 -4
    0 7 -4
    0 -7 4
    0 7 4
    0 7 4
    0 7 -4
    0 -7 4
    0 7 4
    0 7 -4
    0 -7 4
    0 -7 -4
    0 7 -4
    0 7 4
    0 7 -4
    0 7 4
    0 7 -4
    0 -7 -4
    0 -7 -4
    0 7 4
    0 -7 4
    1 -7 4
    -1 7 4
    1 -7 4
    -1 7 4
    1 7 -4
    1 7 -4
    -1 7 4
    1 7 -4
    1 7 -4
    -1 7 4
    1 -7 4
    1 7 -4
    -1 7 4
    -1 7 4
    1 -7 4
    1 7 -4
    -1 7 4
    1 7 -4
    -1 7 -4
    -1 7 -4
    -1 7 -4
    -1 7 -4
    -1 -7 4
    -1 -7 4
    -1 -7 4
    1 7 4
    -1 -7 4
    1 7 4
    -1 7 -4
    1 -7 -4
    -1 7 -4
    1 -7 -4
    -1 -7 4
    -1 7 -4
    1 7 4
    1 -7 -4
    1 -7 -4
    1 -7 -4
    1 7 4
    2 7 -4
    2 -7 4
    2 7 -4
    -2 7 4
    -2 7 4
    -2 7 4
    -2 7 4
    2 7 -4
    2 7 -4
    2 -7 4
    -2 7 4
    -2 7 4
    2 7 -4
    2 7 -4
    -2 7 4
    2 -7 4
    2 -7 4
    2 7 -4
    2 -7 4
    2 -7 -4
    2 -7 -4
    -2 7 -4
    -2 7 -4
    -2 7 -4
    -2 -7 4
    -2 7 -4
    2 -7 -4
    2 7 4
    -2 7 -4
    -2 7 -4
    -2 -7 4
    2 7 4
    -2 -7 4
    2 7 4
    -2 -7 4
    2 -7 -4
    2 7 4
    -2 7 -4
    3 7 -4
    3 7 -4
    3 -7 4
    -3 7 4
    -3 7 4
    -3 7 4
    3 -7 4
    -3 7 4
    3 7 -4
    -3 -7 -4
    3 7 -4
    3 -7 4
    -3 7 4
    3 7 -4
    -3 7 4
    3 7 -4
    3 7 -4
    -3 7 4
    3 -7 4
    3 -7 -4
    -3 -7 4
    -3 7 -4
    3 -7 -4
    -3 7 -4
    -3 -7 4
    -3 7 -4
    3 7 4
    3 -7 -4
    3 7 4
    -3 7 -4
    3 7 4
    -3 7 -4
    -3 -7 4
    3 -7 -4
    -3 -7 4
    -3 7 -4
    4 7 -4
    -4 7 4
    4 -7 4
    -4 7 4
    4 -7 4
    -4 7 4
    4 7 -4
    4 7 -4
    -4 -7 -4
    -4 7 4
    4 -7 4
    4 7 -4
    -4 7 4
    -4 7 4
    4 7 -4
    4 -7 4
    -4 -7 -4
    -4 7 4
    4 7 -4
    -4 -7 -4
    -4 7 -4
    -4 7 -4
    -4 -7 4
    4 -7 -4
    4 -7 -4
    -4 -7 4
    -4 7 -4
    4 -7 -4
    4 7 4
    4 7 4
    -4 -7 4
    -4 7 -4
    -4 -7 4
    4 7 4
    4 7 4
    4 7 4
    4 7 4
    -4 7 -4
    4 -7 -4
    -4 7 -4
    -5 -7 -4
    -5 7 4
    5 7 -4
    5 -7 4
    5 7 -4
    5 7 -4
    -5 7 4
    -5 7 4
    -5 7 4
    5 7 -4
    5 -7 4
    -5 7 4
    5 -7 4
    5 -7 4
    -5 7 4
    -5 -7 -4
    5 7 4
    -5 -7 4
    -5 7 -4
    5 7 4
    -5 -7 4
    5 7 4
    5 -7 -4
    5 7 4
    5 -7 -4
    -5 7 -4
    5 7 4
    -5 7 -4
    -5 -7 4
    -5 7 -4
    -5 7 -4
    5 -7 -4
    -5 7 -4
    5 7 4
    6 7 -4
    -6 7 4
    6 7 -4
    -6 -7 -4
    6 -7 4
    -6 7 4
    -6 7 4
    6 7 -4
    -6 7 4
    6 -7 4
    -6 -7 -4
    6 -7 4
    -6 7 -4
    6 7 4
    6 -7 -4
    -6 7 -4
    6 -7 -4
    -6 7 -4
    6 -7 -4
    6 7 4
    -6 -7 4
    -6 7 -4
    -6 -7 4
    -6 7 -4
    -7 -7 -4
    7 7 -4
    7 -7 4
    7 -7 4
    -7 7 4
    7 7 -4
    -7 -7 -4
    -7 7 4
    -7 7 4
    -7 7 -4
    7 -7 -4
    -7 7 -4
    -7 -7 4
    -7 7 -4
    7 7 4
    7 -7 -4
    -7 7 -4
    -7 7 -4
    -7 -7 4
    7 7 4
    -8 7 4
    8 7 -4
    8 -7 4
    -8 -7 -4
    8 -7 4
    8 7 -4
    -8 -7 -4
    -8 7 4
    8 7 4
    -8 -7 4
    -8 -7 4
    -8 7 -4
    8 -7 -4
    -8 7 -4
    8 7 4
    -9 7 4
    -9 -7 -4
    9 -7 4
    9 7 -4
    -9 7 4
    9 -7 4
    9 7 -4
    -9 -7 -4
    -9 -7 4
    -9 7 -4
    -9 7 -4
    9 -7 -4
    9 7 4
    9 7 4
    -9 -7 4
    10 7 -4
    10 7 -4
    10 -7 4
    -10 -7 -4
    -10 -7 -4
    -10 7 4
    -10 7 4
    10 7 4
    -10 7 -4
    -10 -7 4
    -10 7 -4
    10 7 4
    10 -7 -4
    -10 -7 4
    -11 -7 -4
    11 7 -4
    -11 -7 -4
    -11 7 4
    11 7 -4
    11 -7 4
    11 -7 -4
    -11 -7 4
    11 7 4
    -11 7 -4
    -11 -7 4
    -11 7 -4
    0 8 4
    0 -8 4
    0 -8 4
    0 8 -4
    0 8 -4
    0 8 4
    0 8 4
    0 8 4
    0 8 4
    0 8 -4
    0 8 -4
    0 -8 -4
    0 8 -4
    0 8 -4
    0 8 4
    0 8 -4
    0 -8 4
    0 -8 4
    0 -8 -4
    0 8 -4
    0 8 4
    0 8 4
    0 -8 -4
    1 8 -4
    1 8 -4
    1 -8 4
    1 -8 4
    -1 8 4
    -1 8 4
    -1 8 4
    -1 8 4
    1 8 -4
    1 8 -4
    -1 8 4
    -1 8 4
    1 8 -4
    1 -8 4
    -1 8 4
    1 8 -4
    1 -8 4
    1 8 -4
    -1 -8 4
    1 -8 -4
    -1 8 -4
    1 8 4
    -1 -8 4
    -1 8 -4
    1 -8 -4
    1 8 4
    -1 -8 4
    1 -8 -4
    -1 8 -4
    -1 -8 4
    -1 8 -4
    -1 8 -4
    -1 -8 4
    1 -8 -4
    1 8 4
    1 -8 -4
    -1 8 -4
    1 8 4
    2 8 -4
    2 -8 4
    2 8 -4
    2 8 -4
    2 8 -4
    2 -8 4
    -2 8 4
    2 8 -4
    -2 8 4
    -2 8 4
    2 -8 4
    2 8 -4
    2 -8 4
    2 8 -4
    -2 8 4
    -2 8 4
    -2 8 4
    2 -8 4
    -2 8 4
    -2 -8 4
    -2 -8 4
    2 8 4
    -2 -8 4
    2 8 4
    2 8 4
    2 8 4
    -2 8 -4
    -2 8 -4
    -2 -8 4
    2 -8 -4
    -2 8 -4
    -2 8 -4
    2 -8 -4
    -2 -8 4
    -2 8 -4
    2 -8 -4
    2 -8 -4
    -2 8 -4
    -3 8 4
    -3 8 4
    3 -8 4
    -3 8 4
    3 8 -4
    3 8 -4
    3 8 -4
    -3 8 4
    3 -8 4
    -3 8 4
    -3 8 4
    3 8 -4
    3 8 -4
    -3 -8 -4
    3 8 -4
    3 -8 4
    3 8 -4
    3 -8 4
    -3 8 4
    -3 -8 4
    3 -8 -4
    -3 -8 4
    3 -8 -4
    -3 8 -4
    3 8 4
    -3 -8 4
    -3 8 -4
    -3 8 -4
    3 8 4
    -3 8 -4
    3 8 4
    -3 -8 4
    3 -8 -4
    -3 8 -4
    3 -8 -4
    -3 8 -4
    -3 8 -4
    -4 -8 -4
    -4 8 4
    4 8 -4
    4 -8 4
    4 -8 4
    -4 8 4
    4 8 -4
    -4 8 4
    4 8 -4
    -4 8 4
    4 8 -4
    4 -8 4
    -4 8 4
    4 8 -4
    -4 8 4
    4 -8 4
    -4 -8 4
    -4 -8 4
    4 -8 -4
    -4 -8 4
    -4 8 -4
    4 -8 -4
    -4 -8 4
    4 -8 -4
    4 8 4
    4 -8 -4
    4 8 4
    4 8 4
    4 8 4
    -4 8 -4
    -4 8 -4
    -4 8 -4
    -4 8 -4
    -4 8 -4
    -5 -8 -4
    5 -8 4
    -5 8 4
    5 -8 4
    -5 8 4
    5 8 -4
    -5 8 4
    5 -8 4
    -5 8 4
    -5 8 4
    -5 -8 -4
    5 8 -4
    5 8 -4
    -5 -8 -4
    -5 8 -4
    5 8 4
    5 -8 -4
    -5 8 -4
    -5 -8 4
    5 -8 -4
    5 8 4
    5 8 4
    -5 8 -4
    -5 -8 4
    -5 8 -4
    5 8 4
    -5 8 -4
    6 8 -4
    6 -8 4
    -6 -8 -4
    -6 8 4
    6 -8 4
    -6 -8 -4
    -6 8 4
    6 8 -4
    -6 8 4
    6 8 -4
    -6 8 -4
    -6 -8 4
    -6 8 -4
    -6 8 -4
    6 8 4
    -6 -8 4
    6 -8 -4
    6 -8 -4
    -6 8 -4
    -7 8 4
    7 8 -4
    -7 -8 -4
    7 -8 4
    7 8 -4
    -7 8 4
    7 -8 4
    -7 -8 -4
    -7 8 4
    -7 8 -4
    -7 8 -4
    7 8 4
    7 -8 -4
    -7 -8 4
    -7 8 -4
    7 -8 -4
    -7 8 -4
    7 8 4
    -7 -8 4
    -8 -8 -4
    -8 8 4
    8 8 -4
    8 -8 4
    -8 8 4
    -8 8 4
    8 -8 4
    8 8 -4
    -8 -8 -4
    -8 -8 4
    8 -8 -4
    8 8 4
    -8 -8 4
    8 -8 -4
    8 8 4
    -8 8 -4
    -8 8 -4
    -9 -8 -4
    9 -8 4
    -9 8 4
    9 8 -4
    -9 8 4
    9 -8 4
    9 8 -4
    -9 -8 -4
    -9 8 -4
    -9 -8 4
    9 8 4
    9 8 4
    -9 8 -4
    9 -8 -4
    -9 -8 4
    -10 -8 -4
    -10 8 4
    -10 -8 -4
    -10 8 4
    10 8 -4
    10 -8 4
    10 8 -4
    10 8 4
    -10 -8 4
    -10 8 -4
    -10 8 -4
    10 -8 -4
    10 8 4
    -10 -8 4
    0 9 4
    0 9 -4
    0 -9 -4
    0 9 4
    0 -9 -4
    0 9 -4
    0 9 4
    0 -9 4
    0 -9 4
    0 -9 4
    0 -9 -4
    0 9 4
    0 9 -4
    0 -9 4
    0 9 -4
    0 9 -4
    0 9 4
    0 -9 -4
    0 9 -4
    0 9 4
    0 9 4
    0 9 4
    1 -9 4
    1 9 -4
    1 9 -4
    -1 9 4
    1 -9 4
    -1 -9 -4
    1 9 -4
    1 9 -4
    -1 9 4
    1 -9 4
    -1 9 4
    -1 9 4
    1 9 -4
    -1 9 4
    1 9 -4
    -1 9 4
    1 9 -4
    -1 -9 -4
    -1 9 4
    -1 9 -4
    1 -9 -4
    1 -9 -4
    -1 -9 4
    1 9 4
    -1 9 -4
    1 9 4
    -1 -9 4
    -1 -9 4
    -1 -9 4
    -1 9 -4
    -1 9 -4
    -1 9 -4
    -1 9 -4
    1 9 4
    1 -9 -4
    -1 9 -4
    1 9 4
    1 -9 -4
    -1 -9 4
    1 -9 -4
    -2 9 4
    -2 9 4
    2 -9 4
    2 9 -4
    2 9 -4
    -2 -9 -4
    -2 9 4
    -2 9 4
    2 9 -4
    2 -9 4
    2 9 -4
    2 -9 4
    2 9 -4
    -2 9 4
    2 9 -4
    2 9 -4
    2 -9 4
    -2 9 4
    -2 -9 4
    -2 9 -4
    -2 -9 4
    -2 -9 4
    -2 -9 4
    -2 9 -4
    -2 9 -4
    -2 9 -4
    2 9 4
    2 9 4
    2 9 4
    2 -9 -4
    2 -9 -4
    -2 9 -4
    2 -9 -4
    -2 9 -4
    2 9 4
    -2 -9 4
    2 -9 -4
    3 9 -4
    -3 -9 -4
    3 9 -4
    3 9 -4
    -3 9 4
    -3 9 4
    3 -9 4
    3 9 -4
    3 9 -4
    -3 9 4
    3 -9 4
    3 -9 4
    3 9 -4
    -3 9 4
    -3 9 4
    -3 9 4
    3 9 -4
    -3 -9 -4
    3 -9 4
    -3 9 -4
    -3 9 -4
    3 -9 -4
    3 9 4
    -3 9 -4
    3 9 4
    3 -9 -4
    -3 -9 4
    -3 -9 4
    -3 9 -4
    -3 9 -4
    3 -9 -4
    -3 -9 4
    -3 -9 4
    3 9 4
    -3 9 -4
    3 -9 -4
    -3 9 -4
    4 -9 4
    4 -9 4
    4 9 -4
    -4 9 4
    -4 9 4
    -4 9 4
    4 9 -4
    -4 -9 -4
    -4 9 4
    -4 -9 -4
    4 9 -4
    -4 9 4
    4 9 -4
    4 -9 -4
    -4 9 -4
    -4 -9 4
    4 9 4
    -4 9 -4
    -4 9 -4
    -4 9 -4
    -4 -9 4
    4 9 4
    -4 9 -4
    4 -9 -4
    4 9 4
    4 9 4
    -4 9 -4
    -4 -9 4
    -5 -9 -4
    5 -9 4
    5 9 -4
    -5 9 4
    5 -9 4
    -5 9 4
    5 9 -4
    -5 9 4
    -5 -9 -4
    -5 9 4
    5 9 -4
    -5 9 4
    -5 -9 4
    5 9 4
    5 9 4
    5 -9 -4
    -5 -9 4
    -5 9 -4
    5 -9 -4
    -5 9 -4
    -5 9 -4
    -5 9 -4
    5 9 4
    6 -9 4
    -6 9 4
    6 9 -4
    -6 9 4
    6 -9 4
    -6 9 4
    -6 9 4
    -6 9 4
    -6 -9 -4
    -6 -9 -4
    -6 9 -4
    6 9 4
    6 -9 -4
    6 9 4
    -6 9 -4
    6 -9 -4
    -6 -9 4
    -6 9 -4
    -6 -9 4
    -6 9 -4
    -7 -9 -4
    7 9 -4
    -7 9 4
    7 -9 4
    -7 9 4
    -7 9 4
    7 9 -4
    -7 -9 -4
    7 -9 4
    -7 -9 4
    7 -9 -4
    7 9 4
    7 9 4
    -7 -9 4
    -7 9 -4
    7 -9 -4
    -7 9 -4
    -7 9 -4
    -7 9 -4
    8 9 -4
    -8 9 4
    -8 -9 -4
    8 -9 4
    8 -9 4
    -8 9 4
    -8 -9 -4
    -8 9 4
    8 9 -4
    8 9 4
    -8 -9 4
    8 9 4
    -8 9 -4
    -8 -9 4
    8 -9 -4
    -8 9 -4
    9 9 -4
    9 -9 4
    -9 -9 -4
    -9 9 4
    -9 -9 -4
    -9 9 4
    9 -9 4
    9 9 -4
    -9 9 -4
    -9 -9 4
    -9 9 -4
    9 9 4
    9 -9 -4
    -9 -9 4
    -10 9 4
    10 9 -4
    -10 9 4
    -10 -9 -4
    10 -9 4
    10 9 -4
    -10 -9 -4
    -10 -9 4
    -10 -9 4
    -10 9 -4
    -10 9 -4
    10 9 4
    10 -9 -4
    0 -10 -4
    0 10 4
    0 -10 4
    0 10 4
    0 10 -4
    0 -10 -4
    0 10 -4
    0 -10 4
    0 10 -4
    0 -10 4
    0 10 4
    0 10 -4
    0 -10 -4
    0 10 -4
    0 -10 -4
    0 10 4
    0 10 4
    0 -10 4
    0 -10 -4
    0 10 4
    0 10 -4
    -1 10 4
    1 10 -4
    1 -10 4
    1 10 -4
    -1 10 4
    -1 10 4
    -1 10 4
    -1 -10 -4
    -1 -10 -4
    1 -10 4
    1 10 -4
    1 10 -4
    1 -10 4
    1 10 -4
    -1 10 4
    -1 10 4
    -1 -10 4
    1 -10 -4
    1 -10 -4
    1 10 4
    -1 10 -4
    -1 10 -4
    -1 10 -4
    1 -10 -4
    1 10 4
    -1 10 -4
    -1 -10 4
    -1 -10 4
    1 10 4
    -1 -10 4
    1 10 4
    1 10 4
    1 -10 -4
    1 10 4
    -1 10 -4
    -1 10 -4
    2 10 -4
    -2 10 4
    -2 10 4
    2 10 -4
    -2 -10 -4
    -2 10 4
    -2 10 4
    2 10 -4
    2 10 -4
    2 -10 4
    2 -10 4
    -2 10 4
    -2 -10 4
    -2 -10 4
    2 -10 -4
    -2 10 -4
    2 -10 -4
    -2 10 -4
    2 -10 -4
    2 10 4
    -2 10 -4
    2 10 4
    -2 -10 4
    2 10 4
    2 10 4
    3 10 -4
    3 10 -4
    3 -10 4
    3 10 -4
    -3 10 4
    3 -10 4
    3 10 -4
    -3 10 4
    -3 -10 -4
    3 10 -4
    -3 10 4
    -3 -10 -4
    -3 10 4
    -3 -10 4
    -3 10 -4
    -3 10 -4
    3 -10 -4
    -3 10 -4
    3 10 4
    -3 -10 4
    3 10 4
    -3 -10 4
    -3 -10 4
    -3 10 -4
    3 10 4
    3 -10 -4
    3 10 4
    3 10 4
    -4 10 4
    4 -10 4
    -4 10 4
    -4 10 4
    4 10 -4
    -4 -10 -4
    -4 10 4
    -4 -10 -4
    4 -10 4
    4 10 -4
    4 10 4
    4 10 4
    -4 -10 4
    4 -10 -4
    -4 10 -4
    4 -10 -4
    -4 10 -4
    -4 -10 4
    4 10 4
    -4 10 -4
    4 10 4
    -4 10 -4
    -4 10 -4
    -5 10 4
    5 -10 4
    -5 10 4
    -5 10 4
    -5 -10 -4
    -5 10 4
    5 10 -4
    5 -10 4
    5 10 -4
    -5 -10 -4
    -5 10 4
    -5 -10 4
    -5 10 -4
    -5 10 -4
    -5 -10 4
    5 -10 -4
    5 10 4
    -5 10 -4
    -5 10 -4
    5 10 4
    5 -10 -4
    5 10 4
    -5 10 -4
    -6 10 4
    -6 -10 -4
    6 -10 4
    -6 10 4
    6 -10 4
    -6 -10 -4
    -6 10 4
    6 10 -4
    -6 10 4
    6 10 -4
    -6 10 4
    -6 10 -4
    -6 10 -4
    -6 10 -4
    6 10 4
    -6 10 -4
    -6 -10 4
    6 -10 -4
    6 10 4
    -6 -10 4
    6 -10 -4
    7 -10 4
    -7 -10 -4
    -7 10 4
    -7 10 4
    -7 10 4
    7 -10 4
    -7 10 4
    -7 -10 -4
    7 10 -4
    7 10 -4
    7 10 4
    -7 -10 4
    -7 -10 4
    -7 10 -4
    -7 10 -4
    7 10 4
    -7 10 -4
    -7 10 -4
    7 -10 -4
    -8 10 4
    8 10 -4
    -8 10 4
    8 -10 4
    -8 -10 -4
    -8 -10 -4
    -8 10 4
    8 -10 4
    -8 10 4
    8 10 4
    -8 10 -4
    -8 -10 4
    8 -10 -4
    -8 -10 4
    8 10 4
    -8 10 -4
    -9 -10 -4
    -9 10 4
    -9 10 4
    9 -10 4
    9 10 -4
    -9 -10 -4
    -9 10 4
    9 -10 4
    9 -10 -4
    -9 -10 4
    -9 10 -4
    9 10 4
    9 10 4
    10 10 -4
    -10 10 4
    10 -10 4
    -10 -10 -4
    -10 -10 -4
    -10 10 4
    10 -10 4
    -10 10 4
    10 10 4
    10 -10 -4
    -10 -10 4
    10 10 4
    -10 10 -4
    0 -11 4
    0 11 -4
    0 11 -4
    0 11 -4
    0 11 4
    0 -11 -4
    0 -11 -4
    0 11 4
    0 11 4
    0 11 -4
    0 -11 -4
    0 11 4
    0 -11 -4
    0 11 4
    0 -11 4
    1 11 -4
    -1 11 4
    1 -11 4
    1 11 -4
    -1 11 4
    -1 11 4
    1 11 -4
    -1 11 4
    -1 -11 -4
    1 -11 4
    -1 -11 -4
    1 11 -4
    -1 11 4
    1 11 4
    1 -11 -4
    1 11 4
    1 11 4
    1 11 4
    1 -11 -4
    -1 -11 4
    -1 -11 4
    -1 11 -4
    1 -11 -4
    -1 -11 4
    1 11 4
    1 11 4
    -1 11 -4
    2 -11 4
    -2 -11 -4
    2 11 -4
    2 11 -4
    2 11 -4
    2 -11 4
    -2 -11 -4
    -2 11 4
    2 11 -4
    -2 11 4
    -2 11 4
    -2 11 4
    2 11 -4
    2 -11 -4
    2 11 4
    -2 -11 4
    -2 -11 4
    2 11 4
    2 11 4
    -2 -11 4
    2 11 4
    -2 11 -4
    2 11 4
    -2 11 -4
    -2 11 -4
    2 -11 -4
    2 11 4
    -3 11 4
    -3 -11 -4
    3 11 -4
    3 11 -4
    -3 11 4
    -3 -11 -4
    3 11 -4
    3 -11 4
    -3 11 4
    3 -11 4
    -3 11 4
    3 11 4
    3 11 4
    -3 11 -4
    3 11 4
    -3 11 -4
    3 11 4
    -3 11 -4
    3 -11 -4
    3 -11 -4
    -3 -11 4
    -3 -11 4
    3 11 4
    -4 11 4
    -4 -11 -4
    4 -11 4
    4 -11 4
    -4 11 4
    4 11 -4
    4 11 -4
    -4 11 4
    4 11 -4
    -4 11 4
    -4 -11 -4
    -4 11 -4
    4 -11 -4
    -4 11 -4
    -4 -11 4
    4 11 4
    4 -11 -4
    -4 11 -4
    4 11 4
    4 11 4
    -5 11 4
    -5 11 4
    5 11 -4
    5 -11 4
    5 -11 4
    5 11 -4
    -5 11 4
    -5 -11 -4
    -5 11 4
    -5 -11 -4
    5 11 -4
    5 11 4
    5 11 4
    5 11 4
    5 -11 -4
    -5 11 -4
    5 -11 -4
    -5 11 -4
    -5 -11 4
    -5 11 -4
    6 -11 4
    -6 11 4
    -6 11 4
    -6 11 4
    -6 11 4
    -6 11 4
    -6 -11 -4
    6 -11 4
    -6 -11 -4
    6 11 -4
    6 11 -4
    6 -11 -4
    -6 11 -4
    6 11 4
    -6 11 -4
    -6 -11 4
    6 11 4
    -6 11 -4
    -7 -11 -4
    -7 -11 -4
    7 -11 4
    7 -11 4
    -7 11 4
    7 11 -4
    -7 11 4
    7 11 -4
    -7 11 4
    -7 11 4
    -7 11 -4
    7 11 4
    7 -11 -4
    7 11 4
    -7 11 -4
    -7 -11 4
    -7 11 -4
    8 11 -4
    8 11 -4
    -8 11 4
    -8 11 4
    -8 11 4
    -8 -11 -4
    8 -11 4
    8 -11 4
    -8 -11 -4
    -8 11 4
    -8 11 -4
    8 -11 -4
    -8 -11 4
    8 11 4
    8 11 4
    9 11 -4
    9 11 -4
    -9 -11 -4
    -9 -11 -4
    -9 11 4
    -9 11 4
    9 -11 4
    9 -11 4
    -9 11 4
    9 11 4
    -9 11 -4
    9 -11 -4
    9 11 4
    -9 -11 4
    0 12 -4
    0 -12 4
    0 12 -4
    0 12 -4
    0 -12 -4
    0 12 4
    0 12 4
    0 12 4
    0 12 -4
    0 12 4
    0 -12 -4
    0 12 4
    -1 -12 -4
    -1 -12 -4
    1 12 -4
    1 12 -4
    1 -12 4
    1 -12 4
    -1 12 4
    1 12 -4
    -1 12 4
    1 12 -4
    -1 12 4
    -1 12 4
    -1 -12 4
    1 12 4
    1 -12 -4
    -1 12 -4
    -1 12 -4
    1 12 4
    1 -12 -4
    -1 12 -4
    1 12 4
    1 12 4
    -1 -12 4
    1 12 4
    2 12 -4
    2 -12 4
    -2 -12 -4
    -2 12 4
    2 12 -4
    -2 -12 -4
    -2 -12 -4
    2 12 -4
    2 12 -4
    2 -12 4
    -2 12 4
    -2 -12 4
    2 12 4
    2 12 4
    -2 12 -4
    2 -12 -4
    2 12 4
    -2 12 -4
    2 12 4
    -2 -12 4
    2 -12 -4
    -2 12 -4
    2 12 4
    -3 -12 -4
    -3 -12 -4
    3 12 -4
    3 12 -4
    -3 12 4
    3 -12 4
    3 -12 4
    -3 -12 -4
    -3 12 4
    -3 12 4
    3 12 -4
    -3 12 4
    3 -12 -4
    3 12 4
    3 -12 -4
    -3 -12 4
    3 12 4
    3 12 4
    -3 12 -4
    -3 12 -4
    3 12 4
    3 12 4
    -3 -12 4
    -3 12 -4
    4 12 -4
    -4 12 4
    -4 12 4
    -4 12 4
    4 -12 4
    -4 -12 -4
    -4 12 4
    4 -12 4
    4 12 -4
    4 12 -4
    -4 -12 -4
    4 -12 -4
    -4 12 -4
    -4 -12 4
    4 12 4
    4 12 4
    -4 -12 4
    4 -12 -4
    -4 12 -4
    -4 12 -4
    4 12 4
    5 12 -4
    -5 12 4
    -5 12 4
    -5 12 4
    5 -12 4
    -5 12 4
    5 -12 4
    -5 -12 -4
    5 12 -4
    -5 -12 -4
    5 12 -4
    -5 12 -4
    -5 -12 4
    -5 12 -4
    -5 12 -4
    5 12 4
    5 -12 -4
    5 12 4
    5 -12 -4
    -6 12 4
    6 -12 4
    6 12 -4
    -6 12 4
    -6 -12 -4
    -6 12 4
    -6 -12 -4
    6 -12 4
    6 12 -4
    -6 12 4
    -6 -12 4
    -6 12 -4
    -6 12 -4
    6 12 4
    6 12 4
    -6 12 -4
    6 -12 -4
    -7 12 4
    7 12 -4
    -7 12 4
    -7 -12 -4
    -7 -12 -4
    7 12 -4
    7 -12 4
    7 -12 4
    7 12 4
    -7 -12 4
    7 -12 -4
    -7 12 -4
    7 12 4
    -7 12 -4
    -7 12 -4
    -8 12 4
    -8 12 4
    -8 -12 -4
    8 -12 4
    8 12 -4
    8 -12 4
    8 12 -4
    -8 12 -4
    8 12 4
    -8 -12 4
    8 12 4
    8 -12 -4
    9 -12 4
    9 12 -4
    9 12 -4
    -9 12 4
    -9 -12 -4
    9 12 4
    9 -12 -4
    9 12 4
    -9 12 -4
    -9 -12 4
    0 13 -4
    0 13 4
    0 -13 -4
    0 13 4
    0 -13 4
    0 13 -4
    0 13 -4
    0 13 -4
    0 -13 -4
    0 13 4
    -1 -13 -4
    1 13 -4
    1 -13 4
    1 13 -4
    -1 13 4
    1 13 -4
    1 -13 4
    -1 13 4
    -1 13 4
    1 13 -4
    -1 13 -4
    1 -13 -4
    1 13 4
    1 13 4
    1 13 4
    -1 13 -4
    -1 13 -4
    1 13 4
    -1 -13 4
    1 -13 -4
    -2 -13 -4
    2 13 -4
    -2 -13 -4
    -2 13 4
    2 13 -4
    2 13 -4
    2 -13 4
    2 -13 4
    -2 13 4
    -2 13 4
    -2 13 -4
    -2 13 -4
    -2 -13 4
    -2 -13 4
    2 13 4
    2 13 4
    -2 13 -4
    2 13 4
    2 -13 -4
    2 13 4
    2 -13 -4
    3 -13 4
    3 -13 4
    -3 -13 -4
    3 13 -4
    -3 13 4
    -3 13 4
    -3 13 4
    3 13 -4
    3 13 -4
    -3 -13 -4
    3 13 4
    -3 13 -4
    3 13 4
    3 -13 -4
    3 13 4
    3 13 4
    -3 -13 4
    -3 -13 4
    3 -13 -4
    -3 13 -4
    -3 13 -4
    -4 13 4
    -4 -13 -4
    -4 13 4
    4 -13 4
    -4 13 4
    4 13 -4
    4 -13 4
    4 13 -4
    4 13 -4
    -4 13 -4
    4 13 4
    -4 -13 4
    4 13 4
    -4 13 -4
    4 -13 -4
    4 13 4
    -4 -13 4
    4 -13 -4
    -4 13 -4
    5 -13 4
    -5 -13 -4
    5 13 -4
    -5 13 4
    -5 13 4
    -5 13 4
    5 -13 4
    5 13 -4
    5 13 -4
    -5 13 -4
    -5 13 -4
    -5 13 -4
    -5 -13 4
    5 13 4
    -5 -13 4
    5 13 4
    5 -13 -4
    6 13 -4
    -6 13 4
    -6 -13 -4
    -6 13 4
    -6 13 4
    6 -13 4
    6 13 -4
    6 -13 4
    -6 -13 4
    -6 13 -4
    -6 13 -4
    -6 13 -4
    6 13 4
    6 13 4
    6 -13 -4
    -7 -13 -4
    7 -13 4
    7 13 -4
    -7 13 4
    7 13 -4
    7 -13 4
    -7 13 4
    7 13 4
    -7 -13 4
    7 -13 -4
    -7 13 -4
    -7 13 -4
    -7 13 -4
    7 13 4
    -8 13 4
    8 13 -4
    8 -13 4
    -8 13 4
    8 13 -4
    -8 -13 -4
    8 13 4
    8 13 4
    -8 13 -4
    -8 -13 4
    8 -13 -4
    0 -14 -4
    0 -14 -4
    0 14 4
    0 14 -4
    0 -14 4
    0 14 4
    0 -14 4
    0 14 4
    1 -14 4
    -1 14 4
    1 14 -4
    1 14 -4
    -1 -14 -4
    1 14 -4
    -1 -14 -4
    -1 14 4
    1 -14 4
    1 14 -4
    -1 14 4
    1 -14 -4
    -1 14 -4
    1 14 4
    -1 14 -4
    -1 14 -4
    1 -14 -4
    1 14 4
    -1 -14 4
    -2 14 4
    -2 14 4
    2 14 -4
    2 14 -4
    2 -14 4
    -2 14 4
    2 -14 4
    -2 -14 -4
    2 14 -4
    -2 14 -4
    2 14 4
    2 14 4
    2 14 4
    2 -14 -4
    -2 14 -4
    -2 -14 4
    2 -14 -4
    2 14 4
    -2 14 -4
    3 14 -4
    -3 -14 -4
    -3 14 4
    -3 -14 -4
    3 -14 4
    3 14 -4
    3 -14 4
    3 14 -4
    -3 14 4
    3 -14 -4
    -3 -14 4
    -3 14 -4
    -3 14 -4
    3 14 4
    3 14 4
    3 -14 -4
    3 14 4
    -3 14 -4
    -3 -14 4
    -4 14 4
    4 14 -4
    -4 -14 -4
    4 14 -4
    -4 14 4
    4 -14 4
    4 -14 4
    -4 14 4
    -4 -14 -4
    4 14 -4
    -4 -14 4
    4 14 4
    -4 14 -4
    4 14 4
    4 -14 -4
    -4 -14 4
    -4 14 -4
    -4 14 -4
    4 14 4
    5 14 -4
    5 14 -4
    -5 -14 -4
    -5 14 4
    -5 14 4
    -5 14 4
    5 -14 4
    5 14 -4
    5 -14 4
    -5 14 -4
    5 14 4
    5 -14 -4
    -5 -14 4
    5 14 4
    -5 14 -4
    -5 -14 4
    -5 14 -4
    6 -14 4
    6 14 -4
    -6 -14 -4
    6 14 -4
    -6 14 4
    6 -14 4
    -6 14 4
    -6 14 4
    6 -14 -4
    -6 14 -4
    -6 -14 4
    -6 14 -4
    -6 14 -4
    -6 -14 4
    6 14 4
    6 14 4
    7 -14 4
    7 14 -4
    7 14 -4
    -7 14 4
    7 -14 4
    -7 -14 -4
    -7 14 4
    7 14 4
    -7 14 -4
    7 14 4
    7 -14 -4
    -7 14 -4
    -7 -14 4
    -7 -14 4
    -7 14 -4
    0 15 -4
    0 -15 4
    0 15 4
    0 15 4
    0 -15 -4
    0 15 4
    0 15 -4
    0 -15 -4
    0 15 -4
    0 -15 4
    1 15 -4
    -1 15 4
    1 15 -4
    1 -15 4
    1 15 -4
    1 -15 4
    -1 15 4
    -1 -15 -4
    -1 -15 -4
    -1 15 4
    1 -15 -4
    -1 15 -4
    -1 15 -4
    1 15 4
    1 15 4
    -1 15 -4
    1 15 4
    -1 -15 4
    1 -15 -4
    2 15 -4
    -2 15 4
    2 -15 4
    2 15 -4
    -2 15 4
    2 -15 4
    2 15 -4
    -2 -15 -4
    -2 15 4
    -2 15 -4
    2 15 4
    -2 -15 4
    2 -15 -4
    -2 15 -4
    2 -15 -4
    2 15 4
    -2 15 -4
    2 15 4
    -3 15 4
    3 15 -4
    -3 15 4
    3 15 -4
    3 -15 4
    3 15 -4
    -3 15 4
    -3 -15 -4
    3 -15 4
    3 15 4
    -3 15 -4
    -3 15 -4
    -3 15 -4
    -3 -15 4
    3 -15 -4
    3 15 4
    3 15 4
    -4 -15 -4
    -4 15 4
    4 15 -4
    4 -15 4
    4 -15 4
    4 15 -4
    -4 -15 -4
    4 15 -4
    -4 15 4
    4 15 4
    4 15 4
    4 -15 -4
    -4 15 -4
    -4 15 -4
    4 15 4
    -4 -15 4
    -4 15 -4
    -4 -15 4
    -5 15 4
    5 -15 4
    5 15 -4
    -5 15 4
    -5 -15 -4
    -5 -15 -4
    5 -15 4
    5 15 -4
    -5 -15 4
    -5 15 -4
    -5 -15 4
    5 -15 -4
    5 15 4
    5 15 4
    -5 15 -4
    -5 15 -4
    -6 -15 -4
    -6 15 4
    6 15 -4
    6 -15 4
    6 15 -4
    -6 -15 -4
    6 -15 4
    -6 15 4
    -6 15 4
    -6 -15 4
    -6 15 -4
    -6 15 -4
    6 -15 -4
    6 15 4
    -6 15 -4
    -6 -15 4
    6 15 4
    7 15 -4
    -7 15 4
    -7 -15 -4
    7 -15 4
    -7 15 -4
    -7 -15 4
    -7 -15 4
    7 -15 -4
    7 15 4
    -7 15 -4
    0 16 4
    0 16 -4
    0 16 4
    0 -16 4
    0 16 -4
    0 -16 -4
    0 16 -4
    0 -16 4
    0 -16 -4
    0 16 4
    1 16 -4
    -1 -16 -4
    1 16 -4
    -1 16 4
    -1 -16 -4
    1 -16 4
    1 16 -4
    -1 16 4
    1 -16 4
    -1 16 4
    1 16 4
    1 16 4
    1 16 4
    1 -16 -4
    -1 16 -4
    -1 -16 4
    -1 16 -4
    -1 16 -4
    1 -16 -4
    -2 16 4
    2 -16 4
    2 16 -4
    2 16 -4
    -2 16 4
    -2 -16 -4
    2 -16 4
    -2 -16 -4
    -2 16 4
    2 16 -4
    -2 16 -4
    -2 16 -4
    2 16 4
    -2 16 -4
    -2 -16 4
    2 -16 -4
    -3 16 4
    3 16 -4
    -3 16 4
    3 -16 4
    3 16 -4
    3 -16 4
    3 16 -4
    -3 -16 -4
    -3 16 4
    3 16 4
    3 16 4
    3 -16 -4
    -3 16 -4
    -3 -16 4
    -3 16 -4
    3 16 4
    -3 16 -4
    -4 16 4
    4 -16 4
    -4 16 4
    -4 -16 -4
    4 16 -4
    4 16 -4
    -4 16 4
    4 -16 4
    4 16 -4
    -4 16 -4
    -4 16 -4
    4 -16 -4
    -4 -16 4
    4 16 4
    4 16 4
    -4 16 -4
    4 16 4
    5 -16 4
    -5 16 4
    5 16 -4
    5 16 -4
    -5 16 4
    5 -16 4
    -5 -16 -4
    -5 16 4
    -5 -16 4
    -5 16 -4
    5 16 4
    -5 16 -4
    -5 -16 4
    -5 16 -4
    5 16 4
    5 -16 -4
    -6 16 4
    -6 -16 -4
    -6 -16 -4
    6 -16 4
    6 16 -4
    -6 -16 4
    6 16 4
    -6 -16 4
    6 -16 -4
    -6 16 -4
    0 -17 4
    0 17 -4
    0 17 4
    0 17 -4
    0 17 4
    0 -17 -4
    0 -17 4
    0 17 4
    -1 -17 -4
    -1 -17 -4
    -1 17 4
    -1 17 4
    -1 17 4
    1 -17 4
    1 17 -4
    1 17 -4
    1 -17 4
    1 17 4
    -1 -17 4
    1 17 4
    1 -17 -4
    -1 -17 4
    -1 17 -4
    -1 17 -4
    -1 17 -4
    2 17 -4
    2 17 -4
    -2 17 4
    -2 -17 -4
    2 17 -4
    -2 -17 -4
    -2 17 4
    -2 17 4
    2 -17 4
    2 -17 4
    -2 17 -4
    2 17 4
    2 17 4
    2 -17 -4
    -2 -17 4
    -2 17 -4
    3 17 -4
    -3 17 4
    -3 17 4
    3 -17 4
    3 17 -4
    -3 -17 -4
    3 17 -4
    -3 -17 -4
    3 -17 4
    -3 17 4
    3 17 4
    -3 17 -4
    -3 17 -4
    3 -17 -4
    -3 -17 4
    -3 17 -4
    4 17 -4
    4 17 -4
    -4 17 4
    -4 17 4
    -4 17 4
    4 -17 4
    -4 -17 -4
    4 -17 4
    4 17 -4
    -4 17 -4
    4 17 4
    -4 -17 4
    4 -17 -4
    -4 17 -4
    -4 17 -4
    4 17 4
    0 18 4
    0 -18 -4
    0 -18 4
    0 18 4
    0 -18 4
    0 18 -4
    0 18 -4
    1 18 -4
    -1 -18 -4
    1 -18 4
    -1 18 4
    1 18 -4
    -1 18 4
    -1 18 4
    1 -18 4
    -1 -18 4
    1 18 4
    1 18 4
    -1 18 -4
    1 -18 -4
    -1 18 -4
    -1 -18 4
    2 18 -4
    -2 -18 -4
    -2 18 4
    2 -18 4
    2 -18 4
    -2 18 4
    -2 -18 -4
    -2 18 4
    2 18 4
    -2 18 -4
    2 -18 -4
    -2 -18 4
    -2 18 -4
    -2 18 -4
    2 18 4
    -2 -18 4
    0 0 5
    0 0 -5
    0 0 5
    0 0 5
    0 0 5
    0 0 -5
    0 0 5
    0 0 -5
    0 0 -5
    0 0 5
    0 0 -5
    1 0 5
    1 0 -5
    1 0 -5
    -1 0 5
    -1 0 5
    -1 0 5
    -1 0 -5
    -1 0 -5
    -1 0 5
    -1 0 -5
    -1 0 5
    1 0 5
    1 0 5
    1 0 -5
    1 0 5
    1 0 -5
    1 0 5
    -1 0 5
    2 0 5
    2 0 -5
    -2 0 5
    2 0 5
    -2 0 5
    -2 0 -5
    2 0 5
    2 0 -5
    2 0 5
    -2 0 5
    -2 0 -5
    -2 0 5
    -2 0 5
    -2 0 5
    2 0 -5
    2 0 5
    2 0 -5
    -2 0 -5
    -2 0 -5
    3 0 5
    -3 0 -5
    -3 0 5
    3 0 -5
    3 0 -5
    -3 0 5
    -3 0 -5
    3 0 5
    3 0 -5
    3 0 5
    -3 0 5
    3 0 -5
    3 0 5
    -3 0 -5
    -3 0 -5
    -3 0 5
    -3 0 5
    -3 0 5
    3 0 5
    -3 0 -5
    -4 0 5
    4 0 5
    -4 0 5
    -4 0 -5
    -4 0 5
    -4 0 -5
    -4 0 -5
    4 0 5
    4 0 5
    -4 0 5
    4 0 -5
    4 0 5
    -4 0 -5
    4 0 5
    -4 0 5
    -4 0 5
    4 0 -5
    4 0 -5
    4 0 -5
    5 0 -5
    -5 0 5
    -5 0 -5
    5 0 5
    5 0 -5
    -5 0 5
    -5 0 5
    5 0 -5
    -5 0 5
    -5 0 5
    -5 0 -5
    -5 0 5
    5 0 5
    -5 0 -5
    5 0 -5
    5 0 5
    -5 0 -5
    5 0 5
    6 0 -5
    -6 0 5
    6 0 5
    6 0 -5
    -6 0 5
    -6 0 5
    -6 0 -5
    -6 0 5
    6 0 5
    -6 0 5
    -6 0 -5
    6 0 5
    6 0 -5
    -6 0 5
    -6 0 -5
    6 0 5
    6 0 -5
    -7 0 5
    7 0 5
    -7 0 -5
    7 0 -5
    7 0 5
    7 0 -5
    7 0 -5
    -7 0 -5
    -7 0 5
    -7 0 5
    -7 0 5
    7 0 5
    8 0 5
    8 0 -5
    -8 0 5
    8 0 -5
    8 0 5
    -8 0 5
    -8 0 -5
    -9 0 5
    -9 0 -5
    -9 0 -5
    9 0 5
    -9 0 5
    9 0 -5
    -9 0 -5
    9 0 -5
    9 0 5
    9 0 5
    9 0 -5
    -10 0 5
    10 0 -5
    10 0 -5
    -10 0 5
    -10 0 -5
    -10 0 -5
    10 0 5
    10 0 5
    10 0 5
    11 0 5
    11 0 -5
    11 0 -5
    -11 0 -5
    11 0 5
    -11 0 5
    -11 0 -5
    11 0 5
    -12 0 5
    -12 0 -5
    12 0 -5
    12 0 -5
    0 -1 5
    0 1 -5
    0 -1 -5
    0 1 -5
    0 -1 5
    0 -1 5
    0 1 -5
    0 1 5
    0 1 5
    0 1 5
    0 1 -5
    0 -1 5
    0 1 5
    0 -1 -5
    0 -1 -5
    0 1 5
    0 1 5
    0 -1 5
    0 1 5
    0 -1 5
    0 1 5
    1 -1 5
    1 1 -5
    -1 -1 -5
    1 -1 5
    -1 1 5
    -1 1 5
    -1 1 5
    -1 1 5
    -1 1 5
    -1 -1 -5
    -1 1 5
    1 -1 5
    1 1 -5
    1 -1 5
    1 1 -5
    1 -1 5
    -1 1 5
    1 -1 5
    1 -1 5
    1 1 -5
    1 1 -5
    1 -1 -5
    1 -1 -5
    -1 -1 5
    -1 -1 5
    -1 1 -5
    1 1 5
    1 1 5
    1 1 5
    1 1 5
    1 1 5
    1 -1 -5
    1 1 5
    -1 1 -5
    1 1 5
    1 -1 -5
    -1 -1 5
    -1 -1 5
    -2 1 5
    2 -1 5
    -2 1 5
    2 -1 5
    -2 -1 -5
    2 -1 5
    -2 1 5
    -2 -1 -5
    2 -1 5
    2 1 -5
    2 1 -5
    2 1 -5
    2 1 -5
    -2 1 5
    -2 -1 -5
    -2 1 5
    -2 1 5
    2 1 -5
    2 -1 5
    -2 -1 5
    -2 1 -5
    2 1 5
    2 -1 -5
    -2 -1 5
    -2 -1 5
    2 1 5
    2 -1 -5
    2 1 5
    2 1 5
    2 -1 -5
    2 -1 -5
    -2 -1 5
    -2 1 -5
    2 1 5
    -2 1 -5
    -2 1 -5
    -2 -1 5
    -2 -1 5
    2 1 5
    -2 1 -5
    2 1 5
    3 1 -5
    3 1 -5
    3 -1 5
    3 -1 5
    -3 -1 -5
    -3 1 5
    -3 1 5
    3 -1 5
    -3 1 5
    -3 1 5
    -3 -1 -5
    3 1 -5
    -3 1 5
    3 -1 5
    3 -1 5
    -3 -1 -5
    3 1 -5
    -3 1 5
    -3 1 -5
    3 1 5
    -3 1 -5
    -3 -1 5
    3 1 5
    3 -1 -5
    -3 -1 5
    3 1 5
    3 -1 -5
    -3 -1 5
    -3 -1 5
    -3 1 -5
    -3 -1 5
    3 -1 -5
    -3 -1 5
    3 -1 -5
    -3 1 -5
    -4 1 5
    4 -1 5
    -4 -1 -5
    4 -1 5
    4 -1 5
    -4 1 5
    4 1 -5
    -4 1 5
    4 1 -5
    -4 -1 -5
    -4 1 5
    4 -1 5
    4 1 -5
    4 -1 5
    -4 -1 -5
    -4 1 5
    -4 1 5
    4 1 -5
    4 -1 -5
    -4 1 -5
    4 1 5
    4 -1 -5
    4 -1 -5
    4 1 5
    -4 -1 5
    -4 -1 5
    4 -1 -5
    -4 1 -5
    -4 -1 5
    -4 1 -5
    -4 -1 5
    -4 1 -5
    -4 -1 5
    4 1 5
    -4 1 -5
    -4 -1 5
    -5 -1 -5
    5 -1 5
    -5 1 5
    -5 -1 -5
    -5 1 5
    5 -1 5
    5 1 -5
    5 -1 5
    -5 -1 -5
    5 1 -5
    5 -1 5
    -5 1 5
    5 -1 5
    5 1 -5
    -5 1 5
    -5 1 5
    5 1 -5
    -5 1 5
    5 -1 -5
    -5 1 -5
    -5 -1 5
    -5 1 -5
    5 -1 -5
    -5 -1 5
    -5 1 -5
    -5 -1 5
    5 -1 -5
    -5 -1 5
    5 1 5
    5 1 5
    -5 -1 5
    -5 1 -5
    5 1 5
    -5 -1 5
    5 1 5
    5 -1 -5
    -6 1 5
    6 -1 5
    -6 1 5
    -6 -1 -5
    6 1 -5
    6 -1 5
    6 -1 5
    -6 1 5
    -6 1 5
    6 -1 5
    6 1 -5
    -6 -1 -5
    6 1 -5
    -6 1 5
    6 1 -5
    -6 1 5
    -6 -1 -5
    -6 -1 5
    -6 1 -5
    -6 -1 5
    -6 1 -5
    6 1 5
    6 -1 -5
    6 -1 -5
    6 1 5
    6 -1 -5
    -6 -1 5
    6 -1 -5
    -6 1 -5
    -6 -1 5
    6 1 5
    6 1 5
    -6 -1 5
    -7 1 5
    7 -1 5
    -7 -1 -5
    7 -1 5
    -7 1 5
    -7 1 5
    -7 1 5
    7 1 -5
    7 1 -5
    -7 -1 -5
    7 -1 5
    7 1 -5
    -7 1 5
    7 1 -5
    -7 -1 5
    7 1 5
    7 1 5
    7 -1 -5
    7 -1 -5
    7 -1 -5
    -7 1 -5
    7 1 5
    7 1 5
    7 -1 -5
    -7 -1 5
    -7 -1 5
    -7 1 -5
    -7 -1 5
    -8 -1 -5
    8 1 -5
    8 1 -5
    -8 1 5
    8 -1 5
    -8 1 5
    -8 1 5
    8 1 -5
    -8 1 5
    8 -1 5
    -8 -1 5
    8 -1 -5
    -8 1 -5
    8 -1 -5
    8 1 5
    8 -1 -5
    -8 -1 5
    8 1 5
    8 1 5
    9 -1 5
    9 1 -5
    9 1 -5
    -9 -1 -5
    9 -1 5
    9 1 -5
    -9 1 5
    -9 1 5
    -9 -1 -5
    9 -1 -5
    -9 1 -5
    9 1 5
    9 -1 -5
    -9 -1 5
    9 1 5
    -9 -1 5
    -9 1 -5
    -9 1 -5
    9 1 5
    10 1 -5
    -10 1 5
    -10 -1 -5
    -10 1 5
    10 -1 5
    10 1 -5
    10 1 -5
    10 -1 5
    -10 -1 -5
    10 1 5
    10 1 5
    10 -1 -5
    10 1 5
    -10 1 -5
    -10 -1 5
    -10 -1 5
    -10 1 -5
    11 -1 5
    11 1 -5
    11 -1 5
    11 1 -5
    -11 1 5
    -11 -1 -5
    -11 -1 -5
    11 1 5
    -11 1 -5
    11 -1 -5
    -11 -1 5
    -11 -1 5
    11 1 5
    11 -1 -5
    11 1 5
    -12 1 5
    12 1 -5
    12 1 -5
    -12 -1 -5
    12 -1 5
    12 -1 5
    12 -1 -5
    12 -1 -5
    -12 -1 5
    -12 1 -5
    0 -2 5
    0 -2 5
    0 -2 -5
    0 -2 -5
    0 2 -5
    0 -2 5
    0 2 5
    0 2 5
    0 -2 -5
    0 2 -5
    0 -2 5
    0 2 5
    0 2 -5
    0 2 5
    0 2 5
    0 2 -5
    0 2 5
    0 -2 5
    0 -2 5
    1 -2 5
    -1 2 5
    -1 2 5
    -1 2 5
    -1 2 5
    1 -2 5
    1 -2 5
    1 2 -5
    -1 2 5
    -1 -2 -5
    -1 -2 -5
    -1 2 5
    1 2 -5
    1 -2 5
    1 -2 5
    1 2 -5
    1 2 -5
    -1 -2 5
    -1 -2 5
    -1 2 -5
    1 -2 -5
    1 2 5
    -1 -2 5
    -1 2 -5
    1 2 5
    1 -2 -5
    1 2 5
    1 2 5
    -1 2 -5
    1 -2 -5
    1 -2 -5
    1 2 5
    -1 -2 5
    -1 2 -5
    -1 2 -5
    -1 2 -5
    -1 -2 5
    1 -2 -5
    -2 2 5
    2 -2 5
    -2 2 5
    2 2 -5
    -2 -2 -5
    2 2 -5
    -2 2 5
    2 -2 5
    2 -2 5
    2 -2 5
    2 2 -5
    -2 2 5
    2 2 -5
    -2 -2 -5
    2 2 -5
    -2 2 5
    2 -2 -5
    -2 -2 5
    -2 -2 5
    -2 2 -5
    -2 2 -5
    2 2 5
    -2 -2 5
    -2 2 -5
    -2 2 -5
    2 -2 -5
    -2 -2 5
    2 -2 -5
    2 2 5
    2 2 5
    2 -2 -5
    2 2 5
    2 -2 -5
    2 2 5
    -2 -2 5
    2 2 5
    -3 2 5
    3 -2 5
    3 2 -5
    -3 2 5
    -3 2 5
    3 2 -5
    -3 2 5
    -3 2 5
    3 2 -5
    3 -2 5
    -3 -2 -5
    3 -2 5
    3 2 -5
    -3 -2 -5
    3 2 -5
    3 -2 5
    -3 -2 -5
    3 -2 5
    3 -2 -5
    -3 -2 5
    3 2 5
    -3 -2 5
    3 -2 -5
    3 -2 -5
    -3 -2 5
    -3 2 -5
    3 2 5
    3 2 5
    3 -2 -5
    -3 2 -5
    3 2 5
    3 -2 -5
    3 2 5
    -3 -2 5
    -3 -2 5
    3 2 5
    -3 2 -5
    -3 2 -5
    4 2 -5
    -4 2 5
    -4 2 5
    -4 2 5
    -4 -2 -5
    4 2 -5
    4 -2 5
    4 -2 5
    4 -2 5
    -4 -2 -5
    4 2 -5
    -4 -2 -5
    4 2 -5
    4 -2 5
    -4 2 5
    4 2 -5
    -4 2 5
    -4 2 5
    4 -2 5
    4 -2 -5
    4 -2 -5
    -4 2 -5
    -4 -2 5
    4 2 5
    4 2 5
    -4 -2 5
    4 2 5
    -4 2 -5
    -4 2 -5
    4 -2 -5
    -4 2 -5
    4 -2 -5
    -4 -2 5
    -4 2 -5
    4 2 5
    -4 -2 5
    -4 -2 5
    4 2 5
    -4 -2 5
    -5 2 5
    -5 -2 -5
    -5 2 5
    -5 2 5
    5 -2 5
    5 2 -5
    -5 -2 -5
    5 2 -5
    5 -2 5
    5 -2 5
    5 -2 5
    5 2 -5
    5 2 -5
    5 -2 5
    -5 -2 -5
    -5 2 5
    5 2 -5
    -5 2 5
    -5 2 5
    5 -2 -5
    -5 -2 5
    -5 2 -5
    5 2 5
    -5 -2 5
    5 2 5
    5 -2 -5
    -5 2 -5
    -5 -2 5
    -5 -2 5
    5 2 5
    5 2 5
    -5 2 -5
    -5 -2 5
    5 -2 -5
    -5 2 -5
    5 -2 -5
    5 2 5
    -5 -2 5
    -5 2 -5
    6 -2 5
    6 -2 5
    -6 2 5
    6 2 -5
    -6 2 5
    6 2 -5
    -6 -2 -5
    6 -2 5
    -6 2 5
    -6 -2 -5
    -6 2 5
    6 2 -5
    -6 -2 -5
    6 -2 5
    6 -2 5
    -6 2 5
    6 2 -5
    6 2 -5
    -6 2 5
    -6 -2 5
    -6 2 -5
    -6 -2 5
    -6 -2 5
    6 -2 -5
    -6 -2 5
    6 -2 -5
    6 -2 -5
    -6 -2 5
    -6 2 -5
    -6 2 -5
    6 2 5
    6 -2 -5
    -6 2 -5
    6 2 5
    6 2 5
    6 2 5
    7 -2 5
    7 2 -5
    7 2 -5
    -7 -2 -5
    -7 2 5
    -7 2 5
    -7 2 5
    7 -2 5
    -7 2 5
    7 2 -5
    7 2 -5
    7 -2 5
    -7 2 5
    7 2 5
    7 -2 -5
    7 -2 -5
    -7 -2 5
    -7 2 -5
    7 -2 -5
    -7 -2 5
    7 2 5
    -7 -2 5
    7 -2 -5
    -7 2 -5
    7 2 5
    8 -2 5
    -8 -2 -5
    8 2 -5
    8 2 -5
    -8 2 5
    8 -2 5
    8 2 -5
    -8 2 5
    -8 2 5
    -8 2 5
    -8 2 -5
    8 -2 -5
    8 2 5
    -8 -2 5
    8 -2 -5
    8 -2 -5
    8 2 5
    8 2 5
    -8 -2 5
    -9 -2 -5
    9 -2 5
    -9 -2 -5
    9 2 -5
    9 -2 5
    -9 2 5
    9 2 -5
    -9 2 5
    9 2 -5
    -9 2 -5
    -9 2 -5
    9 2 5
    -9 -2 5
    -9 -2 5
    9 2 5
    -9 2 -5
    9 -2 -5
    9 2 5
    -10 -2 -5
    -10 -2 -5
    -10 2 5
    10 2 -5
    10 -2 5
    10 2 -5
    10 2 -5
    -10 -2 5
    10 2 5
    -10 -2 5
    10 2 5
    -10 2 -5
    10 -2 -5
    10 2 5
    -10 2 -5
    -11 2 5
    11 -2 5
    -11 -2 -5
    -11 -2 -5
    11 2 -5
    11 2 -5
    11 2 -5
    -11 -2 5
    11 2 5
    -11 2 -5
    11 -2 -5
    -11 -2 5
    11 2 5
    -12 2 5
    -12 -2 -5
    -12 -2 -5
    12 -2 5
    -12 -2 5
    -12 2 -5
    -12 -2 5
    12 -2 -5
    0 3 5
    0 -3 -5
    0 3 5
    0 -3 -5
    0 3 -5
    0 3 -5
    0 -3 5
    0 -3 5
    0 3 -5
    0 -3 5
    0 3 5
    0 -3 -5
    0 -3 5
    0 3 -5
    0 3 5
    0 3 5
    0 -3 5
    1 3 -5
    -1 3 5
    1 -3 5
    1 -3 5
    1 3 -5
    -1 3 5
    -1 3 5
    1 -3 5
    1 3 -5
    1 -3 5
    -1 -3 -5
    1 -3 5
    -1 3 5
    -1 -3 -5
    -1 3 5
    1 3 -5
    -1 3 5
    -1 3 5
    -1 -3 5
    1 3 5
    -1 -3 5
    -1 3 -5
    -1 3 -5
    1 -3 -5
    1 3 5
    -1 3 -5
    -1 3 -5
    1 3 5
    -1 3 -5
    1 -3 -5
    1 3 5
    -1 3 -5
    1 3 5
    -1 -3 5
    -1 -3 5
    1 -3 -5
    1 3 5
    1 -3 -5
    2 -3 5
    -2 3 5
    -2 3 5
    2 -3 5
    -2 3 5
    -2 3 5
    2 -3 5
    2 3 -5
    2 3 -5
    -2 3 5
    -2 -3 -5
    2 -3 5
    -2 -3 -5
    2 3 -5
    -2 3 5
    -2 3 5
    2 -3 5
    -2 3 -5
    -2 3 -5
    2 3 5
    -2 -3 5
    -2 3 -5
    2 -3 -5
    2 3 5
    2 3 5
    2 -3 -5
    2 3 5
    -2 -3 5
    -2 -3 5
    -2 -3 5
    2 -3 -5
    -2 3 -5
    2 -3 -5
    -2 3 -5
    2 -3 -5
    2 3 5
    2 3 5
    -3 3 5
    -3 3 5
    -3 3 5
    -3 -3 -5
    3 -3 5
    -3 -3 -5
    3 -3 5
    3 -3 5
    -3 3 5
    3 -3 5
    -3 3 5
    3 -3 5
    3 3 -5
    3 3 -5
    -3 -3 -5
    -3 3 5
    3 3 -5
    3 -3 -5
    3 -3 -5
    -3 -3 5
    -3 3 -5
    3 -3 -5
    -3 3 -5
    3 -3 -5
    3 3 5
    3 3 5
    -3 3 -5
    3 -3 -5
    -3 3 -5
    -3 -3 5
    3 3 5
    3 3 5
    -3 -3 5
    -3 -3 5
    3 3 5
    3 3 5
    4 -3 5
    -4 3 5
    4 3 -5
    4 3 -5
    -4 3 5
    -4 -3 -5
    -4 3 5
    -4 3 5
    -4 3 5
    4 -3 5
    -4 -3 -5
    4 3 -5
    4 -3 5
    4 -3 5
    -4 3 5
    -4 -3 -5
    4 3 -5
    4 -3 5
    4 3 5
    -4 -3 5
    -4 3 -5
    4 -3 -5
    4 -3 -5
    -4 3 -5
    4 -3 -5
    4 3 5
    4 3 5
    4 3 5
    4 3 5
    4 -3 -5
    -4 3 -5
    -4 -3 5
    -4 -3 5
    -4 3 -5
    -4 3 -5
    4 -3 -5
    -4 -3 5
    5 -3 5
    5 3 -5
    5 -3 5
    -5 -3 -5
    -5 3 5
    -5 -3 -5
    5 3 -5
    5 -3 5
    5 -3 5
    -5 3 5
    -5 3 5
    5 3 -5
    -5 3 5
    5 -3 5
    5 3 -5
    -5 3 5
    5 3 -5
    -5 3 5
    -5 -3 -5
    -5 -3 5
    -5 3 -5
    5 3 5
    5 3 5
    5 -3 -5
    5 -3 -5
    -5 3 -5
    -5 3 -5
    5 -3 -5
    -5 -3 5
    5 3 5
    5 -3 -5
    -5 3 -5
    5 3 5
    -5 -3 5
    -5 -3 5
    -6 -3 -5
    -6 -3 -5
    6 3 -5
    6 -3 5
    6 3 -5
    6 -3 5
    -6 3 5
    6 -3 5
    6 -3 5
    -6 3 5
    -6 -3 -5
    6 3 -5
    -6 3 5
    -6 3 5
    6 3 -5
    6 -3 5
    6 3 -5
    -6 3 5
    -6 3 5
    6 3 5
    6 -3 -5
    -6 -3 5
    -6 3 -5
    6 -3 -5
    6 3 5
    6 3 5
    -6 -3 5
    -6 3 -5
    -6 -3 5
    -6 3 -5
    -6 3 -5
    6 -3 -5
    6 -3 -5
    -6 3 -5
    6 3 5
    -6 -3 5
    -7 3 5
    7 -3 5
    7 -3 5
    -7 -3 -5
    -7 3 5
    -7 3 5
    7 -3 5
    7 3 -5
    7 3 -5
    7 3 -5
    -7 3 5
    -7 3 5
    -7 3 5
    7 -3 5
    7 -3 -5
    7 -3 -5
    -7 3 -5
    7 3 5
    -7 -3 5
    7 -3 -5
    7 -3 -5
    -7 3 -5
    7 3 5
    -7 -3 5
    -8 3 5
    8 3 -5
    8 -3 5
    -8 3 5
    -8 3 5
    8 -3 5
    -8 -3 -5
    8 -3 5
    8 3 -5
    8 3 -5
    8 -3 -5
    -8 3 -5
    8 3 5
    -8 -3 5
    8 3 5
    -8 3 -5
    -8 -3 5
    -8 3 -5
    -9 3 5
    9 3 -5
    9 3 -5
    9 -3 5
    -9 3 5
    -9 -3 -5
    -9 -3 -5
    9 3 -5
    -9 -3 5
    9 3 5
    -9 -3 5
    9 -3 -5
    -9 3 -5
    9 3 5
    -9 3 -5
    -10 3 5
    10 -3 5
    -10 -3 -5
    10 3 -5
    -10 -3 -5
    10 3 -5
    10 -3 -5
    -10 3 -5
    -10 -3 5
    -10 -3 5
    10 3 5
    -10 3 -5
    10 3 5
    11 3 -5
    11 -3 5
    -11 -3 -5
    -11 -3 -5
    11 3 -5
    -11 3 5
    -11 3 -5
    11 3 5
    11 -3 -5
    11 3 5
    -11 -3 5
    -11 -3 5
    0 4 5
    0 -4 -5
    0 -4 -5
    0 -4 5
    0 4 -5
    0 -4 5
    0 4 -5
    0 4 5
    0 -4 5
    0 4 5
    0 4 -5
    0 -4 5
    0 4 5
    0 4 5
    0 4 -5
    0 4 5
    1 4 -5
    1 4 -5
    -1 4 5
    -1 4 5
    -1 4 5
    1 -4 5
    -1 4 5
    1 4 -5
    -1 4 5
    1 4 -5
    1 -4 5
    1 -4 5
    -1 4 5
    1 4 -5
    1 4 -5
    1 -4 5
    1 4 -5
    -1 -4 5
    1 4 5
    -1 -4 5
    1 4 5
    1 -4 -5
    -1 4 -5
    -1 -4 5
    -1 4 -5
    1 -4 -5
    -1 -4 5
    -1 4 -5
    1 4 5
    -1 4 -5
    1 4 5
    -1 4 -5
    -1 -4 5
    1 -4 -5
    -1 4 -5
    1 -4 -5
    -2 -4 -5
    2 -4 5
    -2 4 5
    2 4 -5
    2 4 -5
    2 -4 5
    2 4 -5
    2 4 -5
    -2 4 5
    -2 -4 -5
    2 -4 5
    2 4 -5
    -2 4 5
    -2 4 5
    -2 4 5
    2 4 -5
    -2 4 5
    -2 4 5
    2 -4 5
    -2 4 5
    2 -4 5
    2 -4 5
    -2 4 -5
    -2 4 -5
    2 -4 -5
    2 4 5
    2 -4 -5
    2 4 5
    -2 -4 5
    2 -4 -5
    -2 4 -5
    -2 4 -5
    2 4 5
    -2 -4 5
    2 4 5
    -2 -4 5
    2 -4 -5
    -2 -4 5
    2 4 5
    2 4 5
    -2 4 -5
    3 4 -5
    -3 4 5
    -3 4 5
    -3 4 5
    -3 4 5
    3 -4 5
    -3 4 5
    3 -4 5
    -3 -4 -5
    3 4 -5
    3 -4 5
    3 4 -5
    -3 -4 -5
    3 4 -5
    3 -4 5
    3 4 -5
    3 -4 5
    -3 -4 -5
    -3 4 5
    -3 4 5
    -3 -4 5
    -3 4 -5
    -3 -4 5
    3 4 5
    3 4 5
    3 4 5
    -3 4 -5
    -3 4 -5
    -3 4 -5
    3 -4 -5
    -3 4 -5
    3 -4 -5
    -3 -4 5
    3 4 5
    3 4 5
    3 -4 -5
    3 4 5
    3 -4 -5
    -3 -4 5
    3 -4 -5
    -4 4 5
    -4 4 5
    -4 -4 -5
    -4 4 5
    4 4 -5
    4 4 -5
    -4 4 5
    -4 -4 -5
    4 -4 5
    4 -4 5
    -4 4 5
    4 4 -5
    4 4 -5
    4 4 -5
    -4 4 5
    -4 -4 -5
    4 -4 5
    4 -4 5
    4 -4 5
    -4 4 -5
    4 -4 -5
    -4 4 -5
    4 4 5
    4 -4 -5
    -4 -4 5
    -4 -4 5
    4 4 5
    -4 4 -5
    4 -4 -5
    4 4 5
    -4 4 -5
    4 4 5
    -4 4 -5
    4 4 5
    -4 -4 5
    4 -4 -5
    -4 -4 5
    4 -4 -5
    4 4 5
    5 4 -5
    5 4 -5
    5 -4 5
    -5 4 5
    5 -4 5
    5 4 -5
    5 4 -5
    -5 4 5
    5 -4 5
    -5 -4 -5
    -5 -4 -5
    -5 -4 -5
    5 -4 5
    5 -4 5
    -5 4 5
    -5 4 5
    -5 4 5
    -5 4 5
    5 4 -5
    -5 -4 5
    5 -4 -5
    -5 -4 5
    5 -4 -5
    5 -4 -5
    5 4 5
    5 -4 -5
    5 4 5
    -5 4 -5
    -5 4 -5
    -5 -4 5
    -5 4 -5
    -5 4 -5
    -5 4 -5
    5 -4 -5
    5 4 5
    5 4 5
    5 4 5
    -5 -4 5
    6 -4 5
    -6 4 5
    -6 -4 -5
    -6 4 5
    6 4 -5
    6 4 -5
    6 -4 5
    -6 4 5
    6 -4 5
    -6 4 5
    6 4 -5
    -6 4 5
    6 -4 5
    6 4 -5
    -6 4 5
    -6 -4 -5
    -6 -4 -5
    6 -4 5
    -6 4 -5
    -6 -4 5
    6 4 5
    -6 4 -5
    -6 4 -5
    6 -4 -5
    -6 -4 5
    6 4 5
    -6 4 -5
    -6 -4 5
    -6 4 -5
    -6 -4 5
    6 -4 -5
    6 -4 -5
    6 4 5
    6 -4 -5
    6 4 5
    -7 4 5
    7 -4 5
    7 4 -5
    -7 4 5
    -7 4 5
    7 -4 5
    7 -4 5
    7 4 -5
    -7 4 5
    7 -4 5
    -7 4 5
    -7 -4 -5
    -7 4 -5
    -7 4 -5
    7 -4 -5
    -7 -4 5
    7 -4 -5
    -7 4 -5
    7 4 5
    -7 -4 5
    7 4 5
    8 -4 5
    8 4 -5
    -8 4 5
    -8 -4 -5
    -8 -4 -5
    8 -4 5
    -8 4 5
    8 4 -5
    -8 -4 5
    -8 -4 5
    8 4 5
    8 4 5
    -8 4 -5
    8 -4 -5
    -8 4 -5
    -9 4 5
    9 4 -5
    -9 -4 -5
    9 -4 5
    -9 -4 -5
    9 4 -5
    -9 4 5
    9 4 5
    9 -4 -5
    9 4 5
    -9 4 -5
    -9 -4 5
    -9 -4 5
    -9 4 -5
    10 -4 5
    -10 4 5
    -10 -4 -5
    10 4 -5
    10 4 -5
    -10 -4 -5
    10 -4 -5
    10 4 5
    -10 4 -5
    -10 -4 5
    10 4 5
    -10 -4 5
    -10 4 -5
    -11 -4 -5
    11 -4 5
    -11 -4 -5
    -11 4 5
    11 4 -5
    11 4 -5
    -11 -4 5
    11 -4 -5
    11 4 5
    -11 4 -5
    -11 -4 5
    11 4 5
    0 5 -5
    0 5 5
    0 -5 -5
    0 5 -5
    0 5 5
    0 -5 5
    0 5 -5
    0 -5 5
    0 5 5
    0 5 -5
    0 5 5
    0 5 -5
    0 -5 5
    0 -5 5
    0 5 -5
    0 5 5
    0 -5 -5
    0 5 5
    -1 5 5
    -1 5 5
    -1 5 5
    1 5 -5
    1 5 -5
    1 5 -5
    1 5 -5
    1 -5 5
    -1 5 5
    -1 5 5
    -1 5 5
    1 5 -5
    1 -5 5
    1 -5 5
    1 5 -5
    -1 5 5
    1 -5 5
    1 5 -5
    -1 5 -5
    -1 5 -5
    -1 -5 5
    1 5 5
    -1 -5 5
    1 5 5
    -1 5 -5
    -1 -5 5
    -1 5 -5
    1 -5 -5
    -1 5 -5
    1 -5 -5
    1 5 5
    1 5 5
    -1 5 -5
    1 -5 -5
    -1 -5 5
    1 -5 -5
    -1 5 -5
    -1 -5 5
    -2 5 5
    2 5 -5
    2 5 -5
    2 5 -5
    2 -5 5
    2 5 -5
    -2 5 5
    -2 5 5
    -2 5 5
    -2 5 5
    -2 5 5
    2 -5 5
    2 5 -5
    -2 5 5
    2 -5 5
    2 5 -5
    2 -5 5
    2 -5 5
    2 -5 5
    2 -5 -5
    -2 -5 5
    2 -5 -5
    2 5 5
    2 -5 -5
    -2 -5 5
    2 5 5
    2 5 5
    -2 -5 5
    2 -5 -5
    -2 5 -5
    -2 5 -5
    2 5 5
    -2 -5 5
    -2 5 -5
    -2 5 -5
    -2 5 -5
    -3 -5 -5
    3 5 -5
    -3 5 5
    -3 5 5
    -3 5 5
    3 5 -5
    3 -5 5
    3 -5 5
    3 5 -5
    3 -5 5
    3 5 -5
    -3 5 5
    3 5 -5
    -3 5 5
    3 5 -5
    3 -5 5
    -3 5 5
    3 -5 5
    -3 -5 -5
    -3 -5 -5
    -3 -5 5
    -3 5 -5
    3 -5 -5
    -3 5 -5
    -3 -5 5
    3 -5 -5
    3 -5 -5
    -3 -5 5
    -3 -5 5
    3 5 5
    3 5 5
    3 5 5
    -3 5 -5
    -3 5 -5
    3 5 5
    3 -5 -5
    3 5 5
    -3 5 -5
    -4 -5 -5
    -4 5 5
    4 -5 5
    -4 5 5
    4 -5 5
    -4 5 5
    4 5 -5
    -4 -5 -5
    -4 5 5
    4 -5 5
    4 -5 5
    -4 5 5
    4 5 -5
    4 -5 5
    4 5 -5
    -4 5 5
    4 5 -5
    -4 -5 -5
    4 5 -5
    -4 5 5
    4 -5 -5
    -4 5 -5
    -4 5 -5
    4 5 5
    -4 -5 5
    -4 -5 5
    4 5 5
    4 -5 -5
    -4 -5 5
    4 -5 -5
    4 5 5
    -4 5 -5
    4 5 5
    -4 5 -5
    4 5 5
    4 -5 -5
    -4 -5 5
    4 5 5
    4 -5 -5
    -4 5 -5
    5 -5 5
    -5 5 5
    -5 5 5
    5 5 -5
    5 -5 5
    5 5 -5
    5 5 -5
    5 -5 5
    5 -5 5
    -5 -5 -5
    -5 -5 -5
    5 -5 5
    -5 5 5
    -5 5 5
    -5 5 5
    5 5 -5
    5 5 -5
    -5 5 5
    -5 -5 -5
    5 5 5
    5 5 5
    5 5 5
    5 5 5
    -5 5 -5
    -5 -5 5
    -5 5 -5
    5 -5 -5
    -5 -5 5
    -5 -5 5
    -5 -5 5
    -5 5 -5
    5 -5 -5
    -5 5 -5
    5 -5 -5
    5 5 5
    -5 5 -5
    5 -5 -5
    -5 5 -5
    5 -5 -5
    5 5 5
    -6 5 5
    6 -5 5
    6 5 -5
    6 -5 5
    6 5 -5
    -6 5 5
    6 -5 5
    -6 5 5
    -6 5 5
    -6 5 5
    6 -5 5
    6 -5 5
    -6 5 5
    -6 -5 -5
    6 5 -5
    6 5 5
    6 5 5
    6 -5 -5
    -6 5 -5
    6 -5 -5
    -6 5 -5
    -6 5 -5
    6 -5 -5
    6 -5 -5
    -6 5 -5
    6 5 5
    -6 5 -5
    -6 -5 5
    -6 -5 5
    -6 5 -5
    7 -5 5
    -7 5 5
    -7 5 5
    7 5 -5
    -7 5 5
    -7 5 5
    7 5 -5
    -7 -5 -5
    7 -5 5
    7 -5 -5
    -7 5 -5
    -7 5 -5
    -7 -5 5
    7 5 5
    -7 -5 5
    7 5 5
    7 -5 -5
    -8 -5 -5
    8 -5 5
    8 -5 5
    8 5 -5
    -8 5 5
    -8 -5 -5
    -8 5 5
    8 5 -5
    8 5 5
    -8 -5 5
    8 5 5
    -8 5 -5
    8 -5 -5
    -8 5 -5
    -8 -5 5
    9 5 -5
    9 5 -5
    -9 5 5
    -9 -5 -5
    9 -5 5
    -9 -5 -5
    -9 5 5
    -9 5 -5
    -9 -5 5
    9 -5 -5
    -9 -5 5
    -9 5 -5
    9 5 5
    9 5 5
    10 5 -5
    10 -5 5
    -10 -5 -5
    -10 -5 -5
    10 5 -5
    -10 5 5
    -10 5 5
    -10 5 -5
    -10 5 -5
    10 5 5
    10 5 5
    10 -5 -5
    -10 -5 5
    -10 -5 5
    11 5 -5
    -11 5 5
    -11 -5 -5
    11 -5 5
    11 5 -5
    -11 -5 -5
    -11 5 -5
    -11 -5 5
    -11 -5 5
    11 5 5
    11 -5 -5
    -11 5 -5
    11 5 5
    0 6 -5
    0 -6 5
    0 6 -5
    0 6 5
    0 6 -5
    0 -6 5
    0 6 5
    0 6 5
    0 6 -5
    0 -6 5
    0 6 5
    0 6 -5
    0 6 5
    0 -6 -5
    0 -6 5
    0 6 5
    0 -6 -5
    0 6 -5
    0 -6 -5
    0 6 5
    0 6 -5
    1 -6 5
    1 6 -5
    -1 6 5
    -1 6 5
    -1 6 5
    1 6 -5
    -1 6 5
    1 -6 5
    -1 6 5
    1 6 -5
    1 6 -5
    -1 6 5
    1 6 -5
    1 6 -5
    -1 6 5
    1 6 -5
    1 -6 5
    1 -6 5
    -1 -6 5
    1 6 5
    1 -6 -5
    1 -6 -5
    -1 6 -5
    -1 6 -5
    1 -6 -5
    -1 6 -5
    -1 6 -5
    1 6 5
    -1 6 -5
    1 6 5
    -1 -6 5
    -1 6 -5
    -1 6 -5
    1 -6 -5
    1 6 5
    -1 -6 5
    -1 -6 5
    -1 -6 5
    -2 6 5
    -2 6 5
    2 -6 5
    2 -6 5
    2 6 -5
    -2 6 5
    2 -6 5
    2 6 -5
    2 -6 5
    2 -6 5
    -2 6 5
    -2 6 5
    2 6 -5
    -2 6 5
    2 6 -5
    2 6 -5
    -2 6 5
    2 6 -5
    2 -6 -5
    -2 -6 5
    -2 -6 5
    2 -6 -5
    2 6 5
    -2 6 -5
    -2 6 -5
    -2 -6 5
    -2 6 -5
    2 6 5
    -2 6 -5
    2 6 5
    -2 6 -5
    2 -6 -5
    -2 -6 5
    2 -6 -5
    -2 6 -5
    2 6 5
    -3 6 5
    -3 -6 -5
    3 -6 5
    3 -6 5
    -3 6 5
    -3 6 5
    3 -6 5
    3 -6 5
    3 6 -5
    3 6 -5
    3 6 -5
    3 6 -5
    -3 -6 -5
    -3 6 5
    -3 6 5
    -3 6 5
    3 6 -5
    3 -6 5
    3 6 -5
    3 6 5
    -3 6 -5
    -3 6 -5
    3 -6 -5
    -3 6 -5
    -3 -6 5
    3 6 5
    3 6 5
    -3 6 -5
    -3 -6 5
    -3 -6 5
    -3 6 -5
    -3 6 -5
    3 -6 -5
    3 -6 -5
    3 -6 -5
    -3 -6 5
    3 6 5
    4 6 -5
    4 -6 5
    -4 -6 -5
    4 -6 5
    -4 6 5
    4 -6 5
    4 6 -5
    4 -6 5
    -4 6 5
    -4 6 5
    -4 -6 -5
    -4 6 5
    4 -6 5
    -4 6 5
    4 6 -5
    -4 -6 -5
    4 6 -5
    4 6 -5
    4 6 -5
    -4 6 5
    4 6 5
    4 6 5
    -4 -6 5
    4 6 5
    -4 6 -5
    -4 6 -5
    -4 -6 5
    4 6 5
    -4 6 -5
    4 -6 -5
    4 -6 -5
    4 -6 -5
    -4 6 -5
    4 6 5
    -4 6 -5
    -4 -6 5
    -4 -6 5
    4 -6 -5
    -4 6 -5
    -5 6 5
    -5 6 5
    5 -6 5
    5 -6 5
    5 6 -5
    -5 -6 -5
    5 6 -5
    5 -6 5
    -5 6 5
    5 6 -5
    -5 -6 -5
    5 6 -5
    5 -6 5
    -5 6 5
    -5 6 5
    5 6 -5
    -5 -6 -5
    5 -6 5
    5 6 5
    5 6 5
    5 6 5
    -5 6 -5
    -5 6 -5
    -5 6 -5
    5 -6 -5
    5 6 5
    5 6 5
    -5 6 -5
    5 6 5
    -5 -6 5
    5 -6 -5
    5 -6 -5
    -5 -6 5
    5 -6 -5
    -5 6 -5
    -5 6 -5
    -5 -6 5
    -5 -6 5
    6 -6 5
    6 -6 5
    6 -6 5
    -6 6 5
    6 6 -5
    -6 6 5
    6 6 -5
    6 6 -5
    -6 6 5
    -6 6 5
    -6 -6 -5
    -6 -6 5
    -6 6 -5
    6 -6 -5
    6 -6 -5
    -6 6 -5
    -6 -6 5
    6 6 5
    6 6 5
    6 -6 -5
    -6 6 -5
    -6 6 -5
    -6 6 -5
    -6 6 -5
    -7 6 5
    -7 6 5
    -7 6 5
    7 6 -5
    7 6 -5
    -7 6 5
    7 -6 5
    -7 -6 -5
    7 -6 5
    -7 -6 5
    7 -6 -5
    -7 6 -5
    7 -6 -5
    -7 6 -5
    7 6 5
    -7 6 -5
    7 6 5
    7 -6 -5
    -7 6 -5
    -7 -6 5
    -8 -6 -5
    -8 6 5
    8 6 -5
    -8 -6 -5
    8 -6 5
    -8 6 5
    8 -6 5
    8 6 -5
    8 6 5
    8 6 5
    8 -6 -5
    -8 6 -5
    -8 6 -5
    -8 -6 5
    -8 -6 5
    9 -6 5
    -9 -6 -5
    -9 -6 -5
    9 6 -5
    -9 6 5
    9 6 -5
    9 -6 5
    -9 6 5
    -9 6 -5
    9 6 5
    9 -6 -5
    -9 -6 5
    -9 -6 5
    -9 6 -5
    9 6 5
    10 -6 5
    10 6 -5
    -10 6 5
    -10 6 5
    -10 -6 -5
    10 6 -5
    -10 -6 -5
    -10 6 -5
    -10 -6 5
    10 -6 -5
    -10 6 -5
    10 6 5
    -10 -6 5
    10 6 5
    -11 -6 -5
    -11 6 5
    11 6 -5
    11 6 -5
    -11 -6 -5
    11 -6 5
    11 6 5
    -11 -6 5
    -11 6 -5
    -11 6 -5
    -11 -6 5
    11 -6 -5
    0 -7 -5
    0 -7 -5
    0 -7 5
    0 -7 5
    0 7 5
    0 7 -5
    0 7 5
    0 7 5
    0 7 5
    0 -7 5
    0 7 5
    0 7 -5
    0 7 -5
    0 7 -5
    0 7 5
    0 7 5
    0 7 -5
    0 -7 5
    0 -7 -5
    0 7 5
    0 7 -5
    0 7 -5
    -1 7 5
    -1 7 5
    -1 7 5
    1 -7 5
    1 7 -5
    -1 7 5
    1 -7 5
    1 7 -5
    -1 7 5
    1 -7 5
    -1 7 5
    1 7 -5
    -1 7 5
    1 7 -5
    1 7 -5
    1 -7 5
    1 7 -5
    1 7 -5
    -1 -7 5
    -1 7 -5
    1 7 5
    -1 -7 5
    -1 7 -5
    1 7 5
    -1 7 -5
    1 -7 -5
    1 -7 -5
    1 7 5
    -1 -7 5
    -1 7 -5
    1 -7 -5
    -1 -7 5
    -1 7 -5
    -1 7 -5
    1 -7 -5
    -1 7 -5
    -1 -7 5
    1 7 5
    2 7 -5
    2 -7 5
    -2 7 5
    -2 7 5
    -2 7 5
    2 7 -5
    2 -7 5
    -2 7 5
    2 7 -5
    2 -7 5
    -2 7 5
    2 7 -5
    2 -7 5
    -2 7 5
    2 7 -5
    -2 7 5
    2 7 -5
    2 -7 5
    2 -7 -5
    -2 -7 5
    2 7 5
    -2 7 -5
    -2 7 -5
    2 7 5
    2 -7 -5
    -2 7 -5
    -2 7 -5
    -2 7 -5
    2 -7 -5
    2 7 5
    -2 7 -5
    2 -7 -5
    2 7 5
    -2 -7 5
    -2 -7 5
    -2 -7 5
    3 7 -5
    -3 7 5
    -3 7 5
    3 7 -5
    3 -7 5
    -3 -7 -5
    3 7 -5
    -3 7 5
    3 7 -5
    -3 7 5
    3 -7 5
    3 -7 5
    -3 7 5
    3 7 -5
    -3 7 5
    3 7 -5
    3 -7 5
    -3 7 5
    3 -7 5
    3 7 -5
    -3 7 -5
    3 -7 -5
    -3 7 -5
    -3 -7 5
    -3 7 -5
    -3 7 -5
    -3 7 -5
    3 -7 -5
    -3 -7 5
    3 -7 -5
    3 7 5
    3 7 5
    -3 -7 5
    3 7 5
    -3 7 -5
    3 -7 -5
    -3 -7 5
    -4 7 5
    4 7 -5
    -4 7 5
    4 -7 5
    -4 7 5
    4 7 -5
    4 7 -5
    4 -7 5
    -4 7 5
    -4 7 5
    4 -7 5
    -4 -7 -5
    4 7 -5
    4 7 -5
    -4 -7 -5
    4 -7 5
    -4 7 5
    -4 -7 -5
    -4 7 5
    4 -7 -5
    4 -7 -5
    4 7 5
    -4 -7 5
    4 7 5
    4 7 5
    4 -7 -5
    4 -7 -5
    -4 7 -5
    -4 -7 5
    -4 -7 5
    4 7 5
    4 7 5
    -4 7 -5
    -4 7 -5
    -4 7 -5
    -4 -7 5
    4 7 5
    -4 7 -5
    -4 7 -5
    5 -7 5
    5 7 -5
    -5 7 5
    -5 -7 -5
    -5 7 5
    5 7 -5
    5 -7 5
    -5 7 5
    5 -7 5
    5 7 -5
    -5 -7 -5
    5 -7 5
    -5 7 5
    -5 7 5
    5 7 -5
    5 7 5
    -5 7 -5
    -5 7 -5
    -5 -7 5
    5 -7 -5
    -5 -7 5
    5 7 5
    -5 7 -5
    5 7 5
    -5 -7 5
    5 -7 -5
    -5 7 -5
    5 7 5
    5 7 5
    -5 7 -5
    -5 7 -5
    5 -7 -5
    6 7 -5
    -6 7 5
    6 7 -5
    6 -7 5
    -6 7 5
    -6 7 5
    -6 -7 -5
    -6 7 5
    6 -7 5
    6 -7 5
    6 7 -5
    -6 -7 5
    6 -7 -5
    -6 7 -5
    6 7 5
    -6 -7 5
    -6 7 -5
    -6 7 -5
    -6 7 -5
    6 7 5
    6 -7 -5
    -6 7 -5
    7 7 -5
    -7 -7 -5
    -7 7 5
    -7 -7 -5
    -7 7 5
    7 7 -5
    -7 7 5
    7 -7 5
    7 -7 5
    7 7 5
    -7 7 -5
    -7 -7 5
    -7 7 -5
    -7 -7 5
    7 -7 -5
    7 7 5
    -7 7 -5
    -7 7 -5
    7 -7 -5
    -8 7 5
    8 -7 5
    -8 7 5
    8 7 -5
    -8 -7 -5
    -8 -7 -5
    8 7 -5
    8 -7 5
    8 7 5
    -8 7 -5
    -8 -7 5
    8 7 5
    -8 -7 5
    -8 7 -5
    8 -7 -5
    9 -7 5
    9 7 -5
    -9 -7 -5
    9 7 -5
    9 -7 5
    -9 -7 -5
    -9 7 5
    -9 7 5
    9 -7 -5
    -9 -7 5
    9 7 5
    -9 7 -5
    9 7 5
    -9 -7 5
    -9 7 -5
    10 7 -5
    -10 7 5
    -10 7 5
    10 -7 5
    -10 -7 -5
    -10 -7 -5
    10 7 -5
    10 7 5
    -10 -7 5
    10 7 5
    10 -7 -5
    -10 -7 5
    -10 7 -5
    -10 7 -5
    -11 -7 -5
    -11 -7 -5
    11 7 -5
    11 7 -5
    11 -7 5
    -11 7 5
    -11 -7 5
    -11 7 -5
    11 7 5
    -11 7 -5
    11 -7 -5
    -11 -7 5
    0 8 5
    0 8 5
    0 -8 -5
    0 8 5
    0 8 5
    0 -8 5
    0 8 5
    0 8 -5
    0 -8 -5
    0 8 -5
    0 8 -5
    0 -8 5
    0 8 -5
    0 8 5
    0 -8 -5
    0 -8 5
    0 8 5
    0 8 -5
    0 8 5
    0 8 -5
    0 -8 5
    0 8 -5
    1 8 -5
    1 8 -5
    -1 8 5
    1 -8 5
    -1 8 5
    1 8 -5
    -1 8 5
    1 -8 5
    -1 8 5
    1 8 -5
    1 -8 5
    -1 8 5
    1 8 -5
    1 8 -5
    1 8 -5
    -1 8 5
    -1 8 -5
    1 8 5
    -1 -8 5
    1 -8 -5
    1 -8 -5
    -1 8 -5
    1 8 5
    -1 8 -5
    -1 -8 5
    1 -8 -5
    1 -8 -5
    -1 8 -5
    -1 -8 5
    -1 8 -5
    -1 -8 5
    1 -8 -5
    -1 -8 5
    -1 8 -5
    -1 8 -5
    1 8 5
    1 8 5
    -2 8 5
    -2 8 5
    -2 8 5
    -2 8 5
    2 -8 5
    -2 8 5
    2 8 -5
    2 -8 5
    2 8 -5
    2 8 -5
    2 -8 5
    2 8 -5
    2 -8 5
    2 8 -5
    -2 8 5
    2 8 -5
    -2 8 5
    2 -8 5
    -2 -8 5
    2 8 5
    -2 -8 5
    -2 8 -5
    -2 8 -5
    2 8 5
    2 -8 -5
    2 -8 -5
    -2 -8 5
    2 8 5
    -2 8 -5
    -2 8 -5
    -2 8 -5
    2 -8 -5
    2 -8 -5
    -2 -8 5
    2 8 5
    -2 8 -5
    -2 -8 5
    3 8 -5
    3 -8 5
    -3 8 5
    -3 8 5
    3 -8 5
    -3 8 5
    -3 8 5
    3 8 -5
    -3 8 5
    3 8 -5
    3 -8 5
    3 8 -5
    3 8 -5
    -3 8 5
    3 -8 5
    3 8 -5
    3 8 -5
    -3 -8 -5
    -3 8 -5
    -3 -8 5
    -3 8 -5
    3 -8 -5
    -3 -8 5
    -3 -8 5
    3 -8 -5
    3 8 5
    -3 8 -5
    -3 8 -5
    -3 8 -5
    3 8 5
    3 8 5
    -3 8 -5
    -3 -8 5
    3 -8 -5
    3 -8 -5
    4 -8 5
    -4 8 5
    -4 -8 -5
    4 8 -5
    -4 8 5
    4 8 -5
    4 8 -5
    4 8 -5
    4 -8 5
    -4 8 5
    -4 8 5
    4 -8 5
    -4 8 5
    4 8 -5
    4 -8 5
    -4 8 5
    -4 8 -5
    -4 8 -5
    4 8 5
    4 8 5
    -4 -8 5
    -4 8 -5
    4 -8 -5
    4 8 5
    -4 8 -5
    -4 8 -5
    -4 8 -5
    4 -8 -5
    -4 -8 5
    -4 -8 5
    4 8 5
    4 -8 -5
    -5 8 5
    -5 8 5
    -5 8 5
    5 -8 5
    -5 -8 -5
    5 8 -5
    5 8 -5
    5 -8 5
    5 8 -5
    -5 8 5
    -5 -8 -5
    -5 8 5
    5 -8 5
    -5 -8 5
    5 8 5
    -5 8 -5
    -5 8 -5
    -5 8 -5
    5 8 5
    -5 -8 5
    5 -8 -5
    -5 8 -5
    5 8 5
    5 -8 -5
    -5 8 -5
    5 8 5
    6 8 -5
    -6 -8 -5
    -6 8 5
    6 8 -5
    -6 -8 -5
    6 -8 5
    -6 8 5
    6 8 -5
    6 -8 5
    -6 8 5
    -6 8 -5
    6 8 5
    -6 -8 5
    -6 -8 5
    6 -8 -5
    6 8 5
    -6 8 -5
    -6 8 -5
    -6 8 -5
    6 -8 -5
    7 8 -5
    7 -8 5
    -7 8 5
    -7 -8 -5
    -7 -8 -5
    -7 8 5
    7 -8 5
    -7 8 5
    7 8 -5
    -7 8 -5
    -7 8 -5
    7 -8 -5
    -7 8 -5
    7 8 5
    -7 8 -5
    -7 -8 5
    -7 -8 5
    7 -8 -5
    -8 8 5
    -8 -8 -5
    8 -8 5
    -8 8 5
    8 -8 5
    8 8 -5
    8 8 -5
    -8 -8 -5
    -8 8 5
    -8 -8 5
    8 8 5
    -8 8 -5
    8 -8 -5
    8 8 5
    -8 -8 5
    -8 8 -5
    9 8 -5
    9 -8 5
    -9 8 5
    -9 -8 -5
    9 8 -5
    -9 8 5
    9 -8 5
    -9 -8 -5
    -9 8 -5
    -9 -8 5
    -9 -8 5
    9 8 5
    9 -8 -5
    9 8 5
    -9 8 -5
    -10 -8 -5
    -10 8 5
    -10 8 5
    10 8 -5
    -10 -8 -5
    10 -8 5
    10 8 -5
    -10 -8 5
    -10 8 -5
    10 8 5
    -10 -8 5
    10 -8 -5
    10 8 5
    -10 8 -5
    0 9 5
    0 -9 5
    0 9 -5
    0 9 -5
    0 -9 -5
    0 -9 5
    0 -9 -5
    0 9 5
    0 9 -5
    0 -9 -5
    0 9 5
    0 -9 -5
    0 9 5
    0 9 -5
    0 9 5
    0 9 -5
    0 9 -5
    0 9 5
    0 9 -5
    0 -9 5
    0 -9 5
    0 -9 -5
    1 9 -5
    -1 9 5
    1 9 -5
    -1 9 5
    1 9 -5
    1 9 -5
    1 -9 5
    1 9 -5
    -1 9 5
    -1 -9 -5
    1 9 -5
    -1 9 5
    1 -9 5
    -1 9 5
    1 -9 5
    -1 9 5
    1 -9 5
    1 9 -5
    1 9 5
    1 -9 -5
    -1 9 -5
    1 9 5
    1 -9 -5
    1 9 5
    -1 9 -5
    -1 9 -5
    1 9 5
    1 -9 -5
    -1 9 -5
    1 -9 -5
    -1 -9 5
    -1 9 -5
    -1 -9 5
    1 -9 -5
    -1 -9 5
    -1 9 -5
    -1 -9 5
    -1 -9 5
    2 -9 5
    2 -9 5
    2 9 -5
    2 9 -5
    -2 9 5
    -2 9 5
    2 9 -5
    -2 9 5
    2 -9 5
    2 9 -5
    2 9 -5
    2 9 -5
    -2 9 5
    -2 9 5
    2 9 -5
    -2 9 5
    2 -9 5
    2 -9 -5
    -2 9 -5
    2 9 5
    2 9 5
    2 -9 -5
    -2 9 -5
    -2 -9 5
    -2 -9 5
    2 9 5
    2 -9 -5
    -2 9 -5
    -2 -9 5
    -2 -9 5
    -2 9 -5
    -2 -9 5
    -2 9 -5
    -2 9 -5
    2 -9 -5
    2 9 5
    3 -9 5
    3 -9 5
    -3 9 5
    -3 9 5
    -3 -9 -5
    3 9 -5
    3 9 -5
    3 9 -5
    -3 9 5
    -3 9 5
    3 9 -5
    3 -9 5
    -3 9 5
    3 9 -5
    -3 9 5
    -3 9 -5
    -3 9 -5
    3 9 5
    3 -9 -5
    -3 9 -5
    -3 9 -5
    3 -9 -5
    3 9 5
    -3 9 -5
    -3 9 -5
    -3 -9 5
    -3 -9 5
    3 9 5
    3 -9 -5
    -3 9 -5
    -3 -9 5
    -4 9 5
    4 9 -5
    4 -9 5
    -4 9 5
    -4 9 5
    4 -9 5
    -4 9 5
    -4 9 5
    4 9 -5
    4 9 -5
    4 9 -5
    -4 -9 -5
    4 9 5
    -4 9 -5
    4 9 5
    -4 9 -5
    4 9 5
    -4 -9 5
    -4 9 -5
    -4 9 -5
    -4 9 -5
    4 9 5
    4 -9 -5
    4 -9 -5
    -4 -9 5
    -5 9 5
    5 9 -5
    -5 9 5
    -5 9 5
    5 -9 5
    5 -9 5
    -5 9 5
    5 9 -5
    -5 -9 -5
    -5 9 5
    -5 -9 -5
    5 9 -5
    -5 -9 5
    5 9 5
    -5 9 -5
    5 -9 -5
    5 9 5
    -5 9 -5
    -5 9 -5
    -5 9 -5
    5 9 5
    5 -9 -5
    -5 -9 5
    -6 -9 -5
    -6 9 5
    -6 9 5
    6 -9 5
    -6 9 5
    -6 9 5
    6 9 -5
    -6 -9 -5
    6 -9 5
    6 9 -5
    6 -9 -5
    -6 9 -5
    -6 -9 5
    -6 9 -5
    -6 9 -5
    -6 -9 5
    -6 9 -5
    6 -9 -5
    6 9 5
    6 9 5
    -7 9 5
    7 -9 5
    -7 9 5
    7 9 -5
    7 -9 5
    -7 -9 -5
    -7 9 5
    -7 9 5
    -7 -9 -5
    7 9 -5
    -7 9 -5
    -7 -9 5
    -7 9 -5
    7 9 5
    -7 9 -5
    7 9 5
    -7 -9 5
    -7 9 -5
    7 -9 -5
    -8 9 5
    -8 -9 -5
    8 -9 5
    -8 9 5
    8 9 -5
    8 9 -5
    -8 9 5
    -8 -9 -5
    8 -9 5
    8 9 5
    -8 -9 5
    -8 9 -5
    8 9 5
    8 -9 -5
    -8 -9 5
    -8 9 -5
    -9 -9 -5
    9 9 -5
    -9 9 5
    9 -9 5
    -9 -9 -5
    9 -9 5
    -9 9 5
    9 9 -5
    -9 -9 5
    9 9 5
    -9 9 -5
    -9 9 -5
    9 -9 -5
    -9 -9 5
    9 9 5
    -10 -9 -5
    10 -9 5
    -10 9 5
    10 9 -5
    -10 9 5
    -10 -9 -5
    10 -9 5
    10 9 -5
    -10 9 -5
    10 -9 -5
    -10 -9 5
    -10 9 -5
    10 9 5
    -10 -9 5
    0 10 5
    0 10 5
    0 -10 -5
    0 10 5
    0 10 -5
    0 -10 5
    0 10 -5
    0 -10 -5
    0 10 -5
    0 10 5
    0 10 -5
    0 -10 -5
    0 -10 5
    0 10 5
    0 10 5
    0 -10 -5
    0 -10 -5
    0 -10 5
    0 10 -5
    1 -10 5
    -1 -10 -5
    -1 10 5
    1 10 -5
    -1 10 5
    -1 10 5
    -1 10 5
    1 10 -5
    1 10 -5
    1 10 -5
    1 10 -5
    1 -10 5
    1 10 -5
    -1 10 5
    -1 10 5
    1 -10 5
    -1 -10 -5
    -1 10 5
    1 10 5
    1 10 5
    -1 10 -5
    1 10 5
    -1 10 -5
    -1 10 -5
    1 -10 -5
    1 -10 -5
    1 -10 -5
    -1 10 -5
    1 10 5
    1 10 5
    1 -10 -5
    -1 10 -5
    -1 -10 5
    -1 -10 5
    -1 -10 5
    -1 10 -5
    1 10 5
    2 10 -5
    2 10 -5
    2 -10 5
    -2 10 5
    -2 -10 -5
    -2 10 5
    2 10 -5
    2 10 -5
    -2 10 5
    2 10 -5
    -2 10 5
    -2 10 5
    2 -10 5
    -2 -10 5
    -2 -10 5
    -2 10 -5
    2 10 5
    -2 10 -5
    2 10 5
    2 -10 -5
    2 10 5
    2 -10 -5
    -2 10 -5
    2 -10 -5
    2 10 5
    -2 -10 5
    3 10 -5
    -3 -10 -5
    3 -10 5
    -3 10 5
    3 10 -5
    3 10 -5
    -3 10 5
    3 -10 5
    -3 -10 -5
    3 10 -5
    -3 10 5
    -3 10 5
    -3 10 -5
    3 10 5
    3 -10 -5
    -3 10 -5
    -3 10 -5
    -3 -10 5
    3 -10 -5
    -3 -10 5
    3 10 5
    3 10 5
    -3 -10 5
    -4 10 5
    -4 -10 -5
    4 10 -5
    -4 10 5
    4 10 -5
    4 10 -5
    4 -10 5
    -4 10 5
    -4 -10 -5
    -4 10 5
    4 -10 5
    4 10 5
    4 -10 -5
    -4 10 -5
    -4 10 -5
    -4 -10 5
    4 10 5
    4 -10 -5
    4 10 5
    -4 10 -5
    4 10 5
    5 10 -5
    -5 10 5
    -5 10 5
    -5 10 5
    5 10 -5
    5 -10 5
    -5 10 5
    -5 -10 -5
    -5 -10 -5
    -5 10 5
    5 -10 5
    5 10 -5
    -5 -10 5
    -5 -10 5
    -5 10 -5
    -5 10 -5
    -5 10 -5
    -5 10 -5
    5 -10 -5
    5 10 5
    -5 10 -5
    5 -10 -5
    5 10 5
    5 10 5
    6 -10 5
    -6 10 5
    -6 10 5
    6 -10 5
    6 10 -5
    -6 -10 -5
    -6 10 5
    -6 -10 -5
    -6 10 5
    6 10 -5
    6 10 5
    6 -10 -5
    -6 -10 5
    -6 -10 5
    -6 10 -5
    6 -10 -5
    -6 10 -5
    -6 10 -5
    -6 10 -5
    6 10 5
    -7 10 5
    -7 -10 -5
    7 -10 5
    -7 10 5
    -7 10 5
    7 10 -5
    7 10 -5
    -7 10 5
    -7 -10 -5
    7 -10 5
    7 10 5
    -7 -10 5
    -7 10 -5
    7 -10 -5
    7 10 5
    -7 10 -5
    -7 -10 5
    -7 10 -5
    -8 -10 -5
    -8 10 5
    -8 10 5
    8 -10 5
    8 -10 5
    8 10 -5
    -8 -10 -5
    -8 10 5
    -8 10 5
    8 10 5
    -8 10 -5
    8 10 5
    8 -10 -5
    -8 -10 5
    -9 10 5
    -9 10 5
    9 -10 5
    -9 10 5
    9 10 -5
    -9 -10 -5
    -9 -10 -5
    9 -10 5
    9 10 5
    9 10 5
    -9 -10 5
    9 -10 -5
    -9 10 -5
    -10 10 5
    -10 -10 -5
    -10 10 5
    10 -10 5
    -10 -10 -5
    10 -10 5
    -10 10 5
    10 -10 -5
    -10 -10 5
    -10 10 -5
    0 -11 -5
    0 11 5
    0 11 -5
    0 11 5
    0 11 5
    0 11 5
    0 -11 5
    0 11 -5
    0 11 -5
    0 -11 5
    0 -11 -5
    0 11 5
    0 -11 -5
    0 11 5
    0 11 -5
    -1 -11 -5
    1 -11 5
    1 11 -5
    -1 -11 -5
    -1 11 5
    1 11 -5
    1 -11 5
    -1 11 5
    -1 11 5
    -1 11 5
    -1 11 5
    1 11 -5
    1 11 -5
    -1 -11 5
    1 11 5
    1 -11 -5
    1 11 5
    -1 -11 5
    1 11 5
    -1 11 -5
    1 11 5
    1 -11 -5
    1 -11 -5
    1 11 5
    1 11 5
    -1 11 -5
    2 11 -5
    2 11 -5
    2 -11 5
    -2 11 5
    -2 11 5
    -2 11 5
    2 11 -5
    -2 -11 -5
    -2 -11 -5
    2 -11 5
    2 -11 -5
    2 11 5
    -2 11 -5
    2 11 5
    -2 -11 5
    2 -11 -5
    -2 -11 5
    -2 11 -5
    2 11 5
    2 11 5
    -2 11 -5
    3 -11 5
    3 -11 5
    3 11 -5
    3 11 -5
    -3 -11 -5
    -3 11 5
    -3 11 5
    -3 11 5
    -3 11 5
    -3 -11 -5
    -3 11 -5
    -3 -11 5
    3 11 5
    3 11 5
    -3 11 -5
    -3 11 -5
    3 -11 -5
    3 11 5
    -3 -11 5
    3 -11 -5
    -4 11 5
    4 -11 5
    -4 11 5
    -4 11 5
    4 11 -5
    4 -11 5
    -4 -11 -5
    -4 -11 -5
    -4 11 5
    4 11 -5
    4 11 5
    -4 11 -5
    -4 11 -5
    4 11 5
    4 11 5
    4 11 5
    4 -11 -5
    -4 11 -5
    -4 -11 5
    4 -11 -5
    -5 -11 -5
    -5 11 5
    -5 11 5
    -5 11 5
    5 11 -5
    5 11 -5
    5 -11 5
    -5 -11 -5
    5 11 -5
    -5 11 5
    5 -11 5
    5 -11 -5
    -5 -11 5
    -5 11 -5
    5 11 5
    5 11 5
    -5 11 -5
    -5 11 -5
    5 -11 -5
    -6 -11 -5
    6 -11 5
    6 11 -5
    6 -11 5
    -6 -11 -5
    -6 11 5
    -6 11 5
    -6 11 5
    -6 11 5
    6 11 -5
    -6 11 5
    6 11 5
    -6 -11 5
    -6 11 -5
    6 11 5
    6 -11 -5
    -6 11 -5
    -6 11 -5
    -7 11 5
    7 -11 5
    -7 11 5
    7 11 -5
    -7 11 5
    -7 11 5
    -7 -11 -5
    -7 -11 -5
    7 11 -5
    7 -11 5
    7 11 5
    7 11 5
    -7 -11 5
    -7 11 -5
    7 -11 -5
    -7 11 -5
    -7 11 -5
    8 11 -5
    -8 11 5
    -8 -11 -5
    -8 11 5
    8 11 -5
    -8 11 5
    -8 -11 -5
    8 -11 5
    8 -11 5
    -8 11 5
    8 -11 -5
    8 11 5
    -8 11 -5
    -8 -11 5
    8 11 5
    -9 -11 -5
    9 -11 5
    9 11 -5
    -9 11 5
    9 -11 5
    -9 -11 -5
    -9 11 5
    -9 11 5
    9 11 -5
    9 11 5
    -9 11 -5
    -9 -11 5
    9 11 5
    9 -11 -5
    0 12 5
    0 -12 -5
    0 12 5
    0 12 -5
    0 -12 -5
    0 -12 5
    0 12 5
    0 12 -5
    0 12 -5
    0 12 -5
    0 12 5
    1 12 -5
    -1 12 5
    -1 -12 -5
    1 12 -5
    -1 12 5
    -1 12 5
    -1 12 5
    1 -12 5
    1 12 -5
    -1 -12 -5
    1 -12 5
    1 12 5
    -1 -12 5
    1 -12 -5
    1 12 5
    -1 12 -5
    -1 12 -5
    1 12 5
    1 12 5
    1 12 5
    -1 -12 5
    1 -12 -5
    1 12 5
    -1 12 -5
    2 12 -5
    -2 -12 -5
    -2 12 5
    -2 12 5
    2 12 -5
    2 12 -5
    -2 -12 -5
    -2 12 5
    2 -12 5
    2 12 -5
    2 -12 5
    2 12 5
    -2 12 -5
    -2 12 -5
    2 12 5
    -2 -12 5
    2 12 5
    2 -12 -5
    2 12 5
    2 12 5
    2 12 5
    2 -12 -5
    -2 -12 5
    -2 12 -5
    -3 12 5
    3 -12 5
    3 12 -5
    -3 -12 -5
    3 12 -5
    3 -12 5
    -3 12 5
    -3 -12 -5
    -3 12 5
    3 12 -5
    -3 12 5
    -3 12 -5
    -3 12 -5
    3 12 5
    3 12 5
    3 12 5
    3 12 5
    3 -12 -5
    3 -12 -5
    -3 -12 5
    3 12 5
    -3 12 -5
    -3 -12 5
    -4 12 5
    4 12 -5
    -4 -12 -5
    4 -12 5
    -4 -12 -5
    4 -12 5
    -4 12 5
    4 12 -5
    4 12 -5
    -4 12 5
    -4 12 5
    4 -12 -5
    -4 -12 5
    4 12 5
    4 12 5
    4 12 5
    -4 12 -5
    -4 -12 5
    -4 12 -5
    -4 12 -5
    4 -12 -5
    -5 12 5
    5 -12 5
    5 12 -5
    5 12 -5
    -5 12 5
    -5 12 5
    -5 -12 -5
    5 12 -5
    -5 -12 -5
    -5 12 5
    5 -12 5
    5 -12 -5
    5 12 5
    -5 -12 5
    -5 12 -5
    5 12 5
    -5 12 -5
    -5 12 -5
    -6 -12 -5
    -6 12 5
    6 -12 5
    -6 12 5
    -6 -12 -5
    6 12 -5
    -6 12 5
    6 12 -5
    6 -12 5
    -6 12 5
    -6 -12 5
    -6 12 -5
    -6 12 -5
    6 -12 -5
    6 12 5
    -6 12 -5
    6 12 5
    -7 12 5
    -7 12 5
    7 12 -5
    7 12 -5
    7 -12 5
    7 -12 5
    -7 -12 -5
    -7 -12 -5
    -7 12 5
    7 -12 -5
    7 12 5
    -7 12 -5
    7 12 5
    -7 12 -5
    -7 12 -5
    -7 -12 5
    8 -12 5
    8 -12 5
    8 12 -5
    -8 12 5
    -8 -12 -5
    -8 12 5
    -8 -12 -5
    8 12 -5
    -8 12 -5
    8 12 5
    -8 -12 5
    8 12 5
    8 -12 -5
    9 12 -5
    9 -12 5
    9 -12 5
    -9 12 5
    -9 -12 -5
    -9 12 -5
    9 -12 -5
    -9 -12 5
    0 13 -5
    0 -13 5
    0 -13 -5
    0 -13 -5
    0 13 5
    0 13 5
    0 13 -5
    0 13 -5
    0 13 -5
    0 13 5
    -1 -13 -5
    1 -13 5
    1 13 -5
    -1 -13 -5
    -1 13 5
    1 13 -5
    1 13 -5
    1 -13 5
    -1 13 5
    1 13 -5
    -1 13 5
    1 13 5
    -1 13 -5
    -1 13 -5
    -1 -13 5
    -1 -13 5
    1 13 5
    1 -13 -5
    -1 13 -5
    1 -13 -5
    2 -13 5
    -2 -13 -5
    2 13 -5
    2 -13 5
    -2 -13 -5
    2 13 -5
    2 13 -5
    -2 13 5
    -2 13 5
    -2 13 5
    2 -13 -5
    2 13 5
    -2 -13 5
    -2 -13 5
    -2 13 -5
    2 -13 -5
    2 13 5
    -2 13 -5
    -2 13 -5
    2 13 5
    2 13 5
    -3 13 5
    3 13 -5
    3 13 -5
    -3 13 5
    3 -13 5
    3 13 -5
    -3 -13 -5
    -3 -13 -5
    3 -13 5
    3 13 5
    -3 13 -5
    3 13 5
    -3 13 -5
    3 -13 -5
    3 -13 -5
    -3 13 -5
    -3 -13 5
    -3 -13 5
    3 13 5
    3 13 5
    4 -13 5
    4 13 -5
    -4 -13 -5
    -4 13 5
    4 13 -5
    4 -13 5
    -4 13 5
    4 13 -5
    -4 13 5
    4 13 5
    -4 13 -5
    4 -13 -5
    4 13 5
    -4 -13 5
    -4 13 -5
    -4 13 -5
    4 13 5
    -4 -13 5
    -5 13 5
    -5 13 5
    5 13 -5
    5 13 -5
    5 13 -5
    5 -13 5
    -5 -13 -5
    5 -13 5
    -5 13 5
    -5 -13 5
    -5 13 -5
    5 -13 -5
    -5 -13 5
    -5 13 -5
    5 13 5
    5 13 5
    -5 13 -5
    -6 13 5
    -6 13 5
    6 13 -5
    -6 -13 -5
    -6 13 5
    6 -13 5
    6 -13 5
    6 13 -5
    -6 13 -5
    -6 13 -5
    6 13 5
    -6 -13 5
    6 -13 -5
    -6 13 -5
    6 13 5
    -7 -13 -5
    -7 13 5
    -7 13 5
    7 13 -5
    7 13 -5
    7 -13 5
    7 -13 5
    7 13 5
    7 -13 -5
    -7 -13 5
    -7 13 -5
    7 13 5
    -7 13 -5
    -7 13 -5
    8 13 -5
    -8 13 5
    8 13 -5
    -8 -13 -5
    8 -13 5
    -8 13 5
    8 -13 5
    8 -13 -5
    -8 13 -5
    8 13 5
    8 13 5
    -8 -13 5
    0 14 -5
    0 14 5
    0 -14 -5
    0 14 5
    0 14 -5
    0 14 -5
    0 -14 5
    0 -14 -5
    0 14 5
    1 -14 5
    -1 14 5
    -1 14 5
    1 14 -5
    -1 -14 -5
    1 14 -5
    1 14 -5
    -1 -14 -5
    1 14 -5
    -1 14 5
    1 -14 5
    -1 14 -5
    -1 14 -5
    1 -14 -5
    1 14 5
    1 -14 -5
    1 14 5
    -1 -14 5
    1 14 5
    -1 14 -5
    -2 14 5
    -2 -14 -5
    2 14 -5
    2 14 -5
    2 -14 5
    2 14 -5
    -2 14 5
    -2 14 5
    2 -14 5
    2 14 5
    2 -14 -5
    -2 -14 5
    -2 14 -5
    -2 -14 5
    2 14 5
    -2 14 -5
    2 14 5
    2 -14 -5
    -2 14 -5
    2 14 5
    3 14 -5
    -3 -14 -5
    3 14 -5
    -3 14 5
    3 -14 5
    -3 14 5
    -3 14 5
    -3 -14 -5
    3 14 -5
    3 -14 5
    3 14 5
    -3 -14 5
    3 14 5
    -3 14 -5
    -3 14 -5
    -3 -14 5
    3 14 5
    -3 14 -5
    3 -14 -5
    4 14 -5
    -4 -14 -5
    4 -14 5
    -4 14 5
    4 14 -5
    -4 -14 -5
    4 14 -5
    -4 14 5
    4 -14 5
    -4 14 -5
    -4 -14 5
    4 14 5
    4 14 5
    -4 14 -5
    -4 14 -5
    4 -14 -5
    -4 -14 5
    4 14 5
    -5 -14 -5
    5 14 -5
    5 -14 5
    -5 14 5
    -5 14 5
    5 14 -5
    5 -14 5
    5 14 -5
    -5 14 5
    -5 -14 5
    -5 -14 5
    5 14 5
    -5 14 -5
    5 14 5
    -5 14 -5
    5 -14 -5
    -5 14 -5
    -6 14 5
    -6 -14 -5
    6 14 -5
    6 -14 5
    -6 14 5
    6 14 -5
    -6 14 5
    6 -14 5
    -6 -14 5
    6 14 5
    6 -14 -5
    -6 14 -5
    -6 14 -5
    6 14 5
    -6 -14 5
    -6 14 -5
    -7 -14 -5
    -7 14 5
    7 -14 5
    -7 14 5
    7 14 -5
    7 -14 5
    7 14 -5
    -7 14 -5
    -7 14 -5
    -7 -14 5
    7 14 5
    7 14 5
    7 -14 -5
    -7 -14 5
    -7 14 -5
    0 15 5
    0 15 5
    0 15 5
    0 15 -5
    0 -15 -5
    0 15 -5
    0 -15 5
    0 -15 5
    0 -15 -5
    1 15 -5
    1 -15 5
    -1 15 5
    -1 15 5
    1 -15 5
    -1 -15 -5
    1 15 -5
    -1 15 5
    -1 -15 -5
    1 15 -5
    1 15 5
    -1 -15 5
    -1 15 -5
    1 -15 -5
    1 -15 -5
    1 15 5
    1 15 5
    -1 15 -5
    -1 15 -5
    -2 15 5
    -2 15 5
    2 -15 5
    2 15 -5
    2 -15 5
    -2 15 5
    2 15 -5
    2 15 -5
    -2 -15 -5
    2 -15 -5
    2 15 5
    -2 15 -5
    -2 15 -5
    2 15 5
    -2 -15 5
    2 15 5
    2 15 5
    -2 15 -5
    3 -15 5
    3 15 -5
    3 15 -5
    3 15 -5
    -3 -15 -5
    3 -15 5
    -3 15 5
    -3 15 5
    -3 15 5
    -3 -15 5
    -3 15 -5
    -3 15 -5
    3 15 5
    3 15 5
    3 -15 -5
    3 15 5
    -3 15 -5
    -4 15 5
    -4 15 5
    4 15 -5
    4 -15 5
    4 15 -5
    4 -15 5
    -4 -15 -5
    -4 15 5
    -4 -15 -5
    4 15 -5
    4 15 5
    -4 -15 5
    4 -15 -5
    4 15 5
    4 15 5
    -4 -15 5
    -4 15 -5
    -4 15 -5
    -4 15 -5
    -5 15 5
    -5 -15 -5
    5 15 -5
    -5 -15 -5
    -5 15 5
    5 -15 5
    5 -15 5
    5 15 -5
    5 15 -5
    5 15 5
    -5 15 -5
    -5 -15 5
    5 15 5
    -5 -15 5
    -5 15 -5
    -5 15 -5
    5 -15 -5
    6 15 -5
    6 -15 5
    6 15 -5
    6 -15 5
    -6 -15 -5
    -6 15 5
    -6 15 -5
    6 15 5
    -6 15 -5
    -6 15 -5
    6 -15 -5
    -6 -15 5
    -6 -15 5
    6 15 5
    7 15 -5
    7 -15 5
    7 15 5
    7 -15 -5
    -7 -15 5
    0 16 -5
    0 16 -5
    0 16 5
    0 16 5
    0 -16 -5
    0 -16 5
    0 -16 5
    0 -16 -5
    0 16 5
    -1 16 5
    -1 16 5
    1 -16 5
    1 16 -5
    -1 -16 -5
    1 16 -5
    1 -16 5
    -1 -16 -5
    1 16 -5
    -1 16 5
    1 16 5
    1 16 5
    1 -16 -5
    -1 16 -5
    -1 16 -5
    1 16 5
    -1 -16 5
    2 -16 5
    -2 16 5
    2 16 -5
    -2 16 5
    2 16 -5
    -2 16 5
    2 16 -5
    -2 -16 -5
    2 -16 5
    -2 -16 -5
    -2 16 -5
    -2 16 -5
    2 16 5
    -2 16 -5
    2 16 5
    2 -16 -5
    -2 -16 5
    3 -16 5
    3 16 -5
    3 16 -5
    -3 16 5
    3 16 -5
    3 -16 5
    -3 -16 -5
    -3 16 5
    -3 16 5
    -3 16 -5
    3 16 5
    -3 -16 5
    -3 16 -5
    3 16 5
    3 -16 -5
    3 16 5
    -3 16 -5
    -4 16 5
    4 16 -5
    4 16 -5
    -4 16 5
    -4 -16 -5
    -4 16 5
    4 -16 5
    4 -16 5
    4 16 -5
    -4 16 -5
    -4 16 -5
    -4 16 -5
    -4 -16 5
    4 16 5
    4 16 5
    4 -16 -5
    5 -16 5
    5 -16 5
    5 16 -5
    -5 16 5
    -5 16 5
    5 16 -5
    -5 16 5
    -5 -16 -5
    -5 16 -5
    -5 -16 5
    5 16 5
    -5 16 -5
    -5 -16 5
    5 -16 -5
    -5 16 -5
    5 16 5
    0 17 5
    0 -17 5
    0 17 5
    0 17 -5
    0 -17 5
    0 -17 -5
    0 17 5
    0 17 -5
    1 17 -5
    -1 17 5
    1 -17 5
    -1 -17 -5
    -1 17 5
    -1 -17 -5
    1 -17 5
    -1 17 5
    -1 17 -5
    1 17 5
    -1 17 -5
    -1 -17 5
    -1 17 -5
    -1 -17 5
    1 17 5
    1 -17 -5
    -2 17 5
    2 17 -5
    2 -17 5
    2 -17 5
    -2 -17 -5
    -2 17 5
    -2 -17 -5
    -2 17 5
    2 17 -5
    2 17 -5
    2 17 5
    -2 17 -5
    2 -17 -5
    -2 17 -5
    -2 -17 5
    2 17 5
    -3 17 5
    3 -17 5
    3 17 -5
    -3 17 5
    3 17 -5
    -3 -17 -5
    -3 17 5
    3 17 -5
    -3 -17 -5
    3 -17 5
    -3 -17 5
    3 -17 -5
    -3 17 -5
    -3 17 -5
    3 17 5
    -3 17 -5
    4 -17 5
    4 17 -5
    -4 17 5
    -4 -17 -5
    4 17 -5
    4 17 -5
    4 -17 5
    -4 17 5
    -4 17 5
    -4 17 -5
    -4 17 -5
    4 17 5
    -4 -17 5
    -4 17 -5
    4 17 5
    4 -17 -5
    0 18 5
    0 18 -5
    0 -18 5
    0 18 5
    0 -18 -5
    0 18 5
    0 -18 5
    0 18 -5
    1 -18 5
    -1 -18 -5
    -1 18 5
    1 18 -5
    -1 18 5
    1 18 -5
    1 -18 5
    -1 18 5
    1 -18 -5
    -1 18 -5
    1 18 5
    1 18 5
    -1 -18 5
    -1 -18 5
    -1 18 -5
    -2 18 5
    -2 18 5
    2 18 -5
    -2 18 5
    2 -18 5
    -2 -18 -5
    2 -18 5
    2 18 5
    -2 18 -5
    2 18 5
    -2 -18 5
    -2 18 -5
    -2 18 -5
    2 -18 -5
    0 0 -6
    0 0 -6
    0 0 6
    0 0 6
    0 0 6
    0 0 6
    0 0 6
    0 0 -6
    0 0 6
    0 0 -6
    0 0 -6
    -1 0 -6
    1 0 6
    1 0 -6
    1 0 6
    1 0 6
    -1 0 6
    1 0 6
    1 0 -6
    -1 0 6
    -1 0 6
    1 0 -6
    1 0 -6
    -1 0 6
    -1 0 6
    -1 0 -6
    1 0 6
    1 0 6
    -1 0 -6
    -1 0 6
    -2 0 -6
    -2 0 -6
    2 0 6
    2 0 6
    -2 0 6
    2 0 -6
    -2 0 -6
    2 0 6
    2 0 -6
    -2 0 -6
    2 0 6
    -2 0 6
    2 0 -6
    2 0 6
    2 0 -6
    -2 0 6
    -2 0 6
    -2 0 6
    -2 0 6
    3 0 -6
    -3 0 -6
    3 0 -6
    -3 0 6
    3 0 6
    -3 0 6
    3 0 6
    -3 0 -6
    -3 0 6
    -3 0 -6
    -3 0 6
    -3 0 6
    -3 0 -6
    3 0 6
    3 0 -6
    3 0 6
    -3 0 -6
    3 0 -6
    -3 0 6
    -4 0 -6
    -4 0 6
    -4 0 -6
    -4 0 6
    4 0 -6
    4 0 -6
    4 0 -6
    4 0 -6
    -4 0 -6
    -4 0 -6
    -4 0 6
    4 0 6
    4 0 6
    4 0 6
    -4 0 6
    4 0 6
    -4 0 6
    -4 0 6
    4 0 6
    5 0 6
    5 0 6
    -5 0 6
    -5 0 6
    -5 0 6
    5 0 -6
    -5 0 6
    -5 0 -6
    -5 0 6
    5 0 6
    5 0 6
    5 0 -6
    -5 0 6
    -5 0 -6
    -5 0 -6
    5 0 -6
    -5 0 -6
    5 0 -6
    6 0 -6
    6 0 -6
    -6 0 6
    -6 0 6
    -6 0 6
    6 0 6
    6 0 6
    -6 0 -6
    6 0 6
    6 0 -6
    -6 0 -6
    6 0 6
    -6 0 6
    -6 0 6
    6 0 -6
    -6 0 6
    -6 0 -6
    7 0 6
    -7 0 -6
    -7 0 6
    -7 0 6
    7 0 -6
    -7 0 -6
    7 0 -6
    7 0 -6
    7 0 6
    7 0 6
    -7 0 6
    -7 0 6
    -8 0 -6
    8 0 -6
    8 0 6
    8 0 6
    -8 0 6
    -8 0 6
    8 0 -6
    9 0 -6
    9 0 6
    9 0 -6
    9 0 6
    -9 0 -6
    9 0 6
    -9 0 6
    -9 0 -6
    -9 0 6
    9 0 -6
    10 0 -6
    10 0 6
    -10 0 6
    10 0 6
    10 0 -6
    -10 0 -6
    -10 0 6
    10 0 6
    -10 0 -6
    11 0 6
    -11 0 -6
    -11 0 -6
    11 0 6
    11 0 -6
    -11 0 6
    11 0 -6
    11 0 6
    12 0 -6
    -12 0 6
    -12 0 -6
    12 0 -6
    0 -1 6
    0 1 -6
    0 -1 6
    0 -1 -6
    0 -1 -6
    0 -1 6
    0 1 -6
    0 1 6
    0 1 -6
    0 -1 -6
    0 1 6
    0 1 6
    0 -1 6
    0 1 6
    0 1 6
    0 -1 6
    0 1 -6
    0 1 6
    0 -1 6
    -1 -1 -6
    1 -1 6
    1 1 -6
    -1 1 6
    -1 1 6
    1 -1 6
    -1 -1 -6
    1 1 -6
    -1 1 6
    1 -1 6
    1 -1 6
    1 -1 6
    1 1 -6
    1 -1 6
    -1 1 6
    -1 1 6
    1 1 -6
    -1 1 6
    1 1 -6
    1 -1 6
    1 1 6
    -1 -1 6
    -1 -1 6
    1 1 6
    1 1 6
    1 1 6
    -1 -1 6
    1 1 6
    1 -1 -6
    1 -1 -6
    -1 -1 6
    -1 1 -6
    1 -1 -6
    1 1 6
    -1 1 -6
    1 -1 -6
    -1 -1 6
    2 1 -6
    -2 1 6
    2 1 -6
    2 -1 6
    2 -1 6
    2 -1 6
    2 1 -6
    2 -1 6
    -2 -1 -6
    -2 1 6
    2 1 -6
    -2 1 6
    -2 -1 -6
    2 1 -6
    -2 1 6
    -2 1 6
    2 -1 6
    2 1 6
    2 1 6
    -2 1 -6
    2 1 6
    2 1 6
    -2 1 -6
    2 -1 -6
    -2 -1 6
    -2 1 -6
    -2 -1 6
    2 -1 -6
    -2 -1 6
    2 1 6
    2 1 6
    -2 -1 6
    2 -1 -6
    -2 1 -6
    2 1 6
    2 -1 -6
    -2 1 -6
    -2 -1 6
    -2 -1 6
    2 1 6
    3 1 -6
    -3 -1 -6
    -3 -1 -6
    -3 1 6
    -3 1 6
    3 -1 6
    -3 1 6
    -3 1 6
    -3 1 6
    3 -1 6
    -3 1 6
    3 -1 6
    3 1 -6
    -3 -1 -6
    3 -1 6
    3 1 -6
    3 -1 6
    3 1 -6
    3 -1 -6
    -3 -1 6
    -3 1 -6
    -3 1 -6
    3 -1 -6
    -3 1 -6
    -3 -1 6
    3 1 6
    3 -1 -6
    -3 -1 6
    3 1 6
    -3 1 -6
    -3 -1 6
    -3 -1 6
    -3 1 -6
    3 -1 -6
    3 1 6
    4 -1 6
    4 -1 6
    4 -1 6
    -4 -1 -6
    -4 -1 -6
    -4 1 6
    -4 1 6
    -4 -1 -6
    4 1 -6
    4 -1 6
    4 1 -6
    4 -1 6
    -4 1 6
    4 1 -6
    4 1 -6
    -4 1 6
    -4 1 6
    -4 1 6
    -4 -1 6
    -4 -1 6
    -4 1 -6
    4 1 6
    -4 1 -6
    -4 1 -6
    4 -1 -6
    4 -1 -6
    -4 -1 6
    4 -1 -6
    4 1 6
    4 1 6
    -4 -1 6
    -4 1 -6
    -4 -1 6
    -4 -1 6
    4 -1 -6
    -4 1 -6
    -5 1 6
    -5 -1 -6
    -5 1 6
    5 1 -6
    5 -1 6
    5 -1 6
    5 1 -6
    -5 1 6
    -5 -1 -6
    -5 1 6
    -5 1 6
    5 -1 6
    -5 1 6
    5 1 -6
    5 1 -6
    -5 -1 -6
    5 -1 6
    5 -1 6
    5 -1 -6
    5 1 6
    5 -1 -6
    5 1 6
    -5 1 -6
    5 1 6
    5 -1 -6
    5 1 6
    -5 -1 6
    5 -1 -6
    -5 -1 6
    -5 1 -6
    -5 -1 6
    -5 -1 6
    -5 -1 6
    -5 1 -6
    -5 -1 6
    -5 1 -6
    -6 -1 -6
    -6 -1 -6
    6 1 -6
    6 -1 6
    -6 1 6
    6 -1 6
    -6 1 6
    6 -1 6
    -6 1 6
    6 -1 6
    -6 -1 -6
    6 1 -6
    -6 1 6
    -6 1 6
    6 -1 6
    -6 1 6
    6 1 -6
    6 1 -6
    6 1 6
    6 -1 -6
    -6 -1 6
    6 1 6
    6 1 6
    -6 -1 6
    -6 1 -6
    -6 -1 6
    -6 -1 6
    -6 1 -6
    6 -1 -6
    -6 1 -6
    6 -1 -6
    6 1 6
    6 -1 -6
    -6 -1 6
    7 1 -6
    7 -1 6
    7 1 -6
    7 1 -6
    -7 1 6
    7 -1 6
    -7 -1 -6
    7 -1 6
    -7 1 6
    -7 1 6
    -7 1 6
    -7 1 6
    7 1 -6
    7 -1 -6
    7 1 6
    7 -1 -6
    7 -1 -6
    -7 1 -6
    7 -1 -6
    -7 -1 6
    -7 1 -6
    -7 -1 6
    7 1 6
    7 1 6
    7 1 6
    -7 -1 6
    -7 -1 6
    8 1 -6
    8 -1 6
    8 1 -6
    -8 1 6
    -8 1 6
    -8 1 6
    8 1 -6
    -8 -1 -6
    -8 1 6
    8 -1 6
    -8 1 -6
    8 -1 -6
    -8 -1 6
    8 -1 -6
    -8 -1 6
    8 1 6
    8 1 6
    8 -1 -6
    8 1 6
    -9 1 6
    9 1 -6
    -9 1 6
    9 -1 6
    9 -1 6
    -9 -1 -6
    -9 -1 -6
    9 1 -6
    9 1 -6
    9 -1 -6
    -9 -1 6
    -9 1 -6
    9 1 6
    -9 1 -6
    -9 1 -6
    9 -1 -6
    -9 -1 6
    9 1 6
    9 1 6
    10 -1 6
    -10 1 6
    10 1 -6
    -10 1 6
    10 -1 6
    10 1 -6
    10 -1 6
    -10 -1 -6
    -10 -1 -6
    10 1 -6
    10 -1 -6
    10 1 6
    10 1 6
    -10 -1 6
    10 1 6
    -10 -1 6
    -10 1 -6
    -10 1 -6
    -11 1 6
    11 1 -6
    11 -1 6
    -11 -1 -6
    11 1 -6
    11 -1 6
    -11 -1 -6
    11 1 6
    11 1 6
    11 -1 -6
    -11 -1 6
    11 1 6
    11 -1 -6
    -11 1 -6
    -11 -1 6
    -12 -1 -6
    -12 1 6
    12 1 -6
    12 1 -6
    12 -1 -6
    -12 -1 6
    12 -1 -6
    -12 1 -6
    0 2 6
    0 -2 -6
    0 -2 -6
    0 -2 6
    0 2 6
    0 -2 6
    0 -2 -6
    0 2 6
    0 2 6
    0 -2 6
    0 2 -6
    0 2 -6
    0 2 6
    0 2 -6
    0 -2 6
    0 2 -6
    0 -2 6
    -1 2 6
    -1 2 6
    1 2 -6
    1 2 -6
    -1 2 6
    1 -2 6
    1 -2 6
    1 2 -6
    -1 -2 -6
    1 2 -6
    1 -2 6
    -1 2 6
    1 -2 6
    -1 -2 -6
    -1 -2 6
    -1 -2 6
    1 2 6
    1 2 6
    1 -2 -6
    1 2 6
    -1 -2 6
    -1 2 -6
    -1 2 -6
    1 -2 -6
    -1 2 -6
    1 2 6
    1 -2 -6
    -1 2 -6
    -1 -2 6
    -1 2 -6
    1 2 6
    1 2 6
    1 -2 -6
    1 2 6
    -1 -2 6
    -1 2 -6
    -2 -2 -6
    2 2 -6
    -2 2 6
    2 -2 6
    2 2 -6
    2 2 -6
    2 -2 6
    -2 2 6
    2 -2 6
    -2 2 6
    -2 -2 -6
    -2 2 6
    2 -2 6
    -2 2 6
    2 -2 6
    -2 2 6
    2 2 -6
    2 2 -6
    2 2 6
    2 -2 -6
    2 2 6
    2 2 6
    -2 -2 6
    -2 2 -6
    2 -2 -6
    2 2 6
    -2 -2 6
    -2 -2 6
    -2 2 -6
    2 -2 -6
    -2 -2 6
    -2 -2 6
    -2 2 -6
    2 2 6
    2 -2 -6
    -2 2 -6
    -2 2 -6
    2 2 6
    3 -2 6
    -3 2 6
    3 -2 6
    3 2 -6
    3 2 -6
    -3 -2 -6
    -3 -2 -6
    -3 2 6
    3 2 -6
    3 2 -6
    -3 2 6
    3 2 -6
    3 -2 6
    -3 2 6
    -3 -2 -6
    -3 2 6
    3 -2 6
    3 -2 6
    -3 2 6
    3 -2 -6
    -3 2 -6
    -3 2 -6
    -3 2 -6
    -3 -2 6
    -3 -2 6
    -3 -2 6
    -3 2 -6
    3 -2 -6
    3 2 6
    3 2 6
    3 2 6
    -3 -2 6
    3 2 6
    -3 -2 6
    3 -2 -6
    3 -2 -6
    -3 2 -6
    3 2 6
    4 -2 6
    4 2 -6
    4 -2 6
    4 2 -6
    -4 2 6
    4 2 -6
    -4 2 6
    -4 2 6
    4 -2 6
    4 -2 6
    4 2 -6
    4 -2 6
    -4 -2 -6
    -4 -2 -6
    4 2 -6
    -4 2 6
    -4 2 6
    -4 2 6
    -4 -2 -6
    4 -2 -6
    -4 -2 6
    -4 -2 6
    4 2 6
    -4 -2 6
    4 2 6
    4 2 6
    -4 2 -6
    -4 2 -6
    4 -2 -6
    -4 2 -6
    -4 -2 6
    4 -2 -6
    4 2 6
    4 2 6
    -4 -2 6
    -4 2 -6
    -4 2 -6
    5 -2 6
    -5 2 6
    5 -2 6
    5 2 -6
    -5 2 6
    -5 2 6
    -5 -2 -6
    5 2 -6
    5 2 -6
    5 -2 6
    -5 -2 -6
    5 2 -6
    -5 -2 -6
    5 -2 6
    -5 2 6
    5 -2 6
    -5 2 6
    -5 2 6
    5 2 -6
    -5 -2 6
    -5 -2 6
    5 -2 -6
    -5 -2 6
    -5 -2 6
    5 2 6
    5 2 6
    5 -2 -6
    5 2 6
    5 -2 -6
    5 2 6
    -5 2 -6
    -5 -2 6
    -5 2 -6
    -5 2 -6
    -5 2 -6
    5 2 6
    5 -2 -6
    -5 -2 6
    -5 2 -6
    6 2 -6
    6 2 -6
    -6 -2 -6
    -6 -2 -6
    6 -2 6
    6 -2 6
    -6 2 6
    -6 -2 -6
    -6 2 6
    6 2 -6
    6 -2 6
    -6 2 6
    -6 2 6
    6 2 -6
    6 2 -6
    6 -2 6
    6 -2 6
    -6 2 6
    -6 2 6
    6 -2 -6
    -6 -2 6
    6 2 6
    -6 2 -6
    6 -2 -6
    6 2 6
    6 -2 -6
    -6 -2 6
    6 2 6
    -6 2 -6
    -6 -2 6
    6 2 6
    -6 -2 6
    -6 2 -6
    -6 -2 6
    6 2 6
    6 -2 -6
    -6 2 -6
    -7 -2 -6
    -7 2 6
    7 -2 6
    7 2 -6
    -7 2 6
    7 2 -6
    7 2 -6
    -7 2 6
    -7 2 6
    -7 2 6
    7 2 -6
    7 -2 6
    7 -2 6
    7 -2 6
    7 -2 -6
    -7 -2 6
    7 -2 -6
    -7 -2 6
    -7 2 -6
    7 2 6
    7 2 6
    7 2 6
    -7 2 -6
    7 -2 -6
    7 -2 -6
    -7 -2 6
    8 2 -6
    8 -2 6
    -8 2 6
    -8 -2 -6
    -8 2 6
    8 -2 6
    8 2 -6
    -8 2 6
    8 2 -6
    -8 -2 6
    8 2 6
    -8 2 -6
    8 -2 -6
    8 2 6
    8 2 6
    8 -2 -6
    -8 -2 6
    -9 -2 -6
    9 -2 6
    9 -2 6
    9 2 -6
    -9 2 6
    -9 2 6
    -9 -2 -6
    9 2 -6
    9 2 -6
    9 2 6
    -9 2 -6
    -9 2 -6
    9 2 6
    -9 -2 6
    -9 2 -6
    9 2 6
    9 -2 -6
    -9 -2 6
    -10 -2 -6
    10 2 -6
    10 2 -6
    -10 -2 -6
    -10 2 6
    10 2 -6
    10 -2 6
    10 -2 -6
    10 2 6
    10 2 6
    -10 2 -6
    -10 -2 6
    -10 2 -6
    -10 -2 6
    -11 -2 -6
    -11 -2 -6
    11 2 -6
    -11 2 6
    11 -2 6
    11 2 -6
    11 2 -6
    11 -2 6
    -11 -2 6
    11 2 6
    -11 2 -6
    11 2 6
    -11 -2 6
    11 -2 -6
    0 -3 -6
    0 3 6
    0 -3 -6
    0 -3 6
    0 3 6
    0 3 6
    0 3 6
    0 3 6
    0 -3 6
    0 3 -6
    0 3 -6
    0 3 6
    0 -3 6
    0 -3 6
    0 -3 -6
    0 3 -6
    0 -3 6
    0 3 -6
    0 3 6
    0 3 -6
    1 3 -6
    1 3 -6
    -1 3 6
    -1 3 6
    -1 3 6
    -1 3 6
    1 -3 6
    -1 -3 -6
    1 -3 6
    -1 3 6
    1 -3 6
    1 3 -6
    1 -3 6
    1 3 -6
    -1 3 6
    -1 -3 -6
    -1 3 6
    -1 3 6
    1 3 6
    1 3 6
    -1 -3 6
    -1 -3 6
    -1 -3 6
    -1 3 -6
    -1 3 -6
    1 -3 -6
    -1 -3 6
    -1 -3 6
    1 -3 -6
    1 3 6
    1 3 6
    1 -3 -6
    -1 3 -6
    -1 3 -6
    1 -3 -6
    1 3 6
    -1 3 -6
    -1 -3 6
    -1 3 -6
    2 -3 6
    -2 3 6
    2 -3 6
    -2 3 6
    2 3 -6
    -2 3 6
    -2 -3 -6
    -2 3 6
    2 -3 6
    -2 3 6
    -2 -3 -6
    -2 3 6
    2 -3 6
    2 -3 6
    2 3 -6
    2 3 -6
    -2 3 6
    -2 -3 6
    2 -3 -6
    2 -3 -6
    2 3 6
    -2 3 -6
    -2 3 -6
    2 3 6
    2 3 6
    2 3 6
    2 -3 -6
    -2 3 -6
    -2 -3 6
    2 3 6
    -2 -3 6
    -2 -3 6
    -2 -3 6
    2 -3 -6
    -2 3 -6
    -2 3 -6
    2 3 6
    2 -3 -6
    3 -3 6
    -3 3 6
    3 3 -6
    -3 3 6
    -3 3 6
    3 3 -6
    -3 -3 -6
    3 3 -6
    3 -3 6
    -3 3 6
    -3 3 6
    -3 -3 -6
    -3 -3 -6
    -3 3 6
    3 -3 6
    3 -3 6
    3 -3 6
    3 3 6
    -3 3 -6
    -3 3 -6
    3 -3 -6
    -3 3 -6
    3 -3 -6
    3 3 6
    -3 3 -6
    3 -3 -6
    -3 -3 6
    -3 -3 6
    3 -3 -6
    -3 3 -6
    3 3 6
    -3 -3 6
    3 3 6
    3 3 6
    -3 -3 6
    3 -3 -6
    -4 3 6
    -4 3 6
    -4 3 6
    4 3 -6
    -4 3 6
    4 -3 6
    4 3 -6
    4 -3 6
    -4 3 6
    4 3 -6
    -4 -3 -6
    4 3 -6
    -4 -3 -6
    4 -3 6
    -4 -3 -6
    4 -3 6
    -4 3 6
    4 3 -6
    4 -3 6
    -4 -3 6
    4 -3 -6
    -4 3 -6
    -4 -3 6
    -4 -3 6
    -4 3 -6
    -4 3 -6
    4 3 6
    4 3 6
    4 -3 -6
    4 -3 -6
    -4 3 -6
    4 3 6
    -4 -3 6
    -4 3 -6
    4 -3 -6
    4 3 6
    4 -3 -6
    4 3 6
    5 3 -6
    -5 3 6
    5 -3 6
    5 3 -6
    5 -3 6
    -5 3 6
    -5 3 6
    5 -3 6
    -5 3 6
    -5 3 6
    5 -3 6
    5 3 -6
    5 -3 6
    -5 -3 -6
    -5 -3 -6
    5 3 -6
    -5 -3 -6
    5 3 -6
    -5 3 6
    -5 -3 6
    -5 -3 6
    -5 3 -6
    -5 -3 6
    5 -3 -6
    -5 3 -6
    5 3 6
    -5 3 -6
    5 -3 -6
    5 3 6
    -5 3 -6
    5 -3 -6
    5 -3 -6
    -5 3 -6
    5 3 6
    5 3 6
    -5 -3 6
    6 3 -6
    6 3 -6
    6 -3 6
    6 -3 6
    -6 -3 -6
    -6 3 6
    -6 -3 -6
    -6 3 6
    6 3 -6
    6 3 -6
    -6 3 6
    6 3 -6
    -6 -3 -6
    -6 3 6
    6 -3 6
    6 -3 6
    6 -3 6
    -6 3 6
    -6 3 6
    6 3 6
    -6 3 -6
    -6 3 -6
    6 -3 -6
    -6 -3 6
    6 3 6
    -6 -3 6
    -6 -3 6
    -6 3 -6
    -6 3 -6
    6 -3 -6
    6 -3 -6
    6 3 6
    -6 -3 6
    6 -3 -6
    6 3 6
    -6 3 -6
    7 3 -6
    7 -3 6
    -7 3 6
    -7 3 6
    -7 -3 -6
    7 -3 6
    7 -3 6
    7 3 -6
    7 3 -6
    -7 3 6
    -7 3 6
    -7 3 6
    -7 3 6
    7 -3 6
    7 3 6
    7 -3 -6
    -7 3 -6
    7 -3 -6
    -7 3 -6
    7 -3 -6
    7 3 6
    7 -3 -6
    -7 -3 6
    -7 -3 6
    8 3 -6
    -8 3 6
    -8 -3 -6
    8 -3 6
    8 -3 6
    -8 3 6
    -8 3 6
    8 3 -6
    8 3 -6
    -8 -3 6
    8 3 6
    -8 3 -6
    -8 3 -6
    -8 -3 6
    8 3 6
    8 -3 -6
    -9 3 6
    9 3 -6
    -9 -3 -6
    -9 -3 -6
    9 -3 6
    9 3 -6
    9 3 -6
    -9 3 6
    9 3 6
    -9 3 -6
    -9 3 -6
    -9 -3 6
    -9 -3 6
    -9 3 -6
    9 3 6
    9 -3 -6
    -10 -3 -6
    10 3 -6
    10 3 -6
    -10 3 6
    -10 -3 -6
    10 -3 6
    -10 3 -6
    -10 3 -6
    10 3 6
    10 3 6
    -10 -3 6
    -10 -3 6
    10 -3 -6
    11 3 -6
    11 -3 6
    11 3 -6
    -11 -3 -6
    -11 -3 -6
    -11 3 6
    -11 -3 6
    11 3 6
    -11 -3 6
    -11 3 -6
    11 3 6
    11 -3 -6
    0 4 -6
    0 -4 6
    0 4 6
    0 4 -6
    0 -4 6
    0 -4 6
    0 -4 -6
    0 4 6
    0 4 6
    0 -4 6
    0 -4 -6
    0 -4 -6
    0 4 -6
    0 4 -6
    0 -4 6
    0 4 6
    0 4 6
    0 4 6
    -1 4 6
    1 4 -6
    -1 4 6
    1 4 -6
    1 -4 6
    -1 4 6
    -1 4 6
    -1 4 6
    1 4 -6
    1 4 -6
    1 4 -6
    -1 4 6
    -1 4 6
    1 4 -6
    1 -4 6
    1 -4 6
    1 -4 6
    1 -4 -6
    -1 -4 6
    -1 4 -6
    -1 4 -6
    1 4 6
    1 4 6
    -1 4 -6
    -1 -4 6
    -1 -4 6
    1 4 6
    1 -4 -6
    1 -4 -6
    1 -4 -6
    -1 4 -6
    -1 4 -6
    -1 4 -6
    -1 -4 6
    1 4 6
    2 -4 6
    2 4 -6
    2 4 -6
    -2 4 6
    -2 -4 -6
    2 4 -6
    -2 4 6
    -2 4 6
    2 -4 6
    -2 4 6
    -2 -4 -6
    -2 4 6
    2 -4 6
    2 -4 6
    2 4 -6
    -2 4 6
    -2 4 6
    2 4 -6
    2 -4 6
    2 -4 6
    2 4 -6
    2 -4 -6
    2 4 6
    2 4 6
    -2 -4 6
    -2 4 -6
    -2 -4 6
    2 -4 -6
    2 4 6
    2 -4 -6
    -2 4 -6
    2 -4 -6
    2 4 6
    -2 4 -6
    -2 4 -6
    -2 -4 6
    -2 -4 6
    2 4 6
    2 4 6
    -2 4 -6
    -3 4 6
    3 -4 6
    -3 4 6
    3 4 -6
    -3 -4 -6
    -3 4 6
    -3 4 6
    -3 4 6
    -3 4 6
    3 4 -6
    -3 -4 -6
    3 -4 6
    3 4 -6
    3 -4 6
    3 -4 6
    3 -4 6
    3 4 -6
    3 4 -6
    -3 -4 -6
    3 4 -6
    -3 -4 6
    3 -4 -6
    3 4 6
    -3 -4 6
    3 4 6
    -3 4 -6
    3 -4 -6
    3 4 6
    3 4 6
    3 -4 -6
    -3 4 -6
    3 -4 -6
    3 4 6
    -3 -4 6
    -3 4 -6
    3 4 6
    -3 4 -6
    -3 -4 6
    -3 4 -6
    3 -4 -6
    -4 4 6
    -4 4 6
    4 -4 6
    4 4 -6
    4 -4 6
    4 4 -6
    -4 -4 -6
    4 -4 6
    4 -4 6
    -4 -4 -6
    -4 4 6
    4 -4 6
    -4 4 6
    4 4 -6
    -4 4 6
    -4 -4 -6
    4 4 -6
    4 4 -6
    -4 4 6
    -4 4 -6
    -4 -4 6
    4 -4 -6
    4 4 6
    -4 -4 6
    4 4 6
    4 4 6
    4 4 6
    4 -4 -6
    4 -4 -6
    4 4 6
    -4 -4 6
    -4 4 -6
    -4 4 -6
    4 -4 -6
    -4 -4 6
    -4 4 -6
    -4 4 -6
    4 -4 -6
    5 -4 6
    -5 4 6
    5 4 -6
    5 -4 6
    -5 4 6
    -5 4 6
    -5 4 6
    5 -4 6
    -5 -4 -6
    5 4 -6
    5 -4 6
    5 -4 6
    5 4 -6
    -5 4 6
    5 4 -6
    -5 -4 -6
    -5 -4 -6
    -5 4 6
    -5 4 -6
    5 -4 -6
    5 4 6
    -5 4 -6
    -5 4 -6
    5 4 6
    -5 4 -6
    5 4 6
    -5 -4 6
    5 -4 -6
    5 -4 -6
    -5 -4 6
    5 -4 -6
    -5 -4 6
    -5 4 -6
    -5 -4 6
    5 4 6
    5 -4 -6
    6 4 -6
    -6 4 6
    6 -4 6
    -6 4 6
    -6 -4 -6
    -6 4 6
    -6 4 6
    -6 4 6
    -6 4 6
    -6 -4 -6
    6 -4 6
    6 4 -6
    6 -4 6
    6 -4 6
    6 -4 6
    6 4 -6
    6 4 -6
    -6 4 -6
    6 -4 -6
    6 4 6
    -6 -4 6
    -6 4 -6
    6 -4 -6
    -6 -4 6
    6 -4 -6
    -6 4 -6
    6 4 6
    6 -4 -6
    -6 4 -6
    -6 -4 6
    -6 4 -6
    6 4 6
    6 4 6
    7 4 -6
    7 -4 6
    -7 4 6
    7 -4 6
    -7 4 6
    -7 4 6
    -7 -4 -6
    -7 4 6
    7 4 -6
    -7 4 6
    7 -4 6
    7 -4 6
    7 -4 -6
    7 4 6
    -7 -4 6
    7 4 6
    -7 4 -6
    -7 4 -6
    -7 -4 6
    7 -4 -6
    -8 4 6
    8 4 -6
    8 4 -6
    8 -4 6
    -8 4 6
    8 -4 6
    -8 -4 -6
    8 -4 -6
    -8 4 -6
    8 4 6
    -8 -4 6
    -8 -4 6
    -8 4 -6
    8 4 6
    -9 -4 -6
    9 4 -6
    9 4 -6
    -9 4 6
    9 -4 6
    -9 4 6
    -9 -4 -6
    9 4 6
    -9 -4 6
    -9 4 -6
    9 -4 -6
    -9 4 -6
    9 4 6
    -9 -4 6
    -10 -4 -6
    -10 4 6
    10 -4 6
    10 4 -6
    -10 -4 -6
    10 4 -6
    10 -4 -6
    -10 -4 6
    -10 -4 6
    10 4 6
    -10 4 -6
    10 4 6
    -10 4 -6
    -11 -4 -6
    11 -4 6
    -11 -4 -6
    11 4 -6
    11 4 -6
    -11 4 6
    11 -4 -6
    -11 -4 6
    11 4 6
    -11 4 -6
    -11 -4 6
    -11 4 -6
    0 5 -6
    0 5 6
    0 5 -6
    0 5 -6
    0 -5 -6
    0 -5 6
    0 5 -6
    0 -5 6
    0 5 -6
    0 -5 6
    0 -5 -6
    0 5 6
    0 -5 6
    0 -5 -6
    0 5 6
    0 5 6
    0 5 6
    0 5 -6
    1 5 -6
    1 5 -6
    -1 5 6
    -1 5 6
    1 -5 6
    1 5 -6
    1 -5 6
    1 -5 6
    1 5 -6
    1 -5 6
    1 -5 6
    1 5 -6
    -1 5 6
    1 5 -6
    -1 5 6
    -1 5 6
    -1 5 6
    1 5 -6
    -1 5 -6
    -1 -5 6
    1 5 6
    -1 -5 6
    -1 5 -6
    1 -5 -6
    -1 5 -6
    -1 -5 6
    1 -5 -6
    -1 -5 6
    -1 5 -6
    -1 5 -6
    1 5 6
    -1 5 -6
    1 5 6
    1 5 6
    1 -5 -6
    -1 -5 6
    1 -5 -6
    2 5 -6
    -2 5 6
    2 -5 6
    -2 5 6
    -2 5 6
    2 -5 6
    2 5 -6
    2 -5 6
    -2 5 6
    -2 5 6
    2 5 -6
    2 5 -6
    -2 5 6
    2 -5 6
    2 -5 6
    2 -5 6
    2 5 -6
    -2 5 6
    2 5 -6
    2 5 -6
    -2 -5 6
    2 5 6
    -2 -5 6
    -2 -5 6
    2 -5 -6
    -2 5 -6
    -2 5 -6
    -2 5 -6
    -2 5 -6
    2 5 6
    2 -5 -6
    -2 5 -6
    2 5 6
    2 5 6
    2 -5 -6
    2 -5 -6
    -2 -5 6
    3 5 -6
    3 5 -6
    3 -5 6
    3 -5 6
    -3 5 6
    3 -5 6
    -3 5 6
    -3 -5 -6
    3 -5 6
    -3 -5 -6
    3 -5 6
    -3 5 6
    -3 5 6
    -3 5 6
    -3 -5 -6
    -3 5 6
    3 5 -6
    -3 5 6
    3 5 -6
    3 5 -6
    3 -5 -6
    3 -5 -6
    3 5 6
    -3 -5 6
    -3 -5 6
    -3 5 -6
    -3 5 -6
    3 5 6
    3 5 6
    3 5 6
    -3 -5 6
    3 -5 -6
    3 5 6
    -3 5 -6
    -3 -5 6
    -3 5 -6
    3 5 6
    3 -5 -6
    -4 5 6
    4 5 -6
    4 -5 6
    4 -5 6
    -4 -5 -6
    4 -5 6
    4 -5 6
    -4 5 6
    4 5 -6
    -4 -5 -6
    4 5 -6
    -4 5 6
    4 5 -6
    -4 5 6
    4 5 -6
    -4 -5 -6
    4 -5 6
    4 5 -6
    -4 5 6
    -4 5 6
    4 -5 -6
    -4 -5 6
    -4 5 -6
    4 -5 -6
    -4 5 -6
    -4 -5 6
    4 -5 -6
    4 5 6
    -4 5 -6
    4 5 6
    4 -5 -6
    4 5 6
    4 5 6
    -4 -5 6
    -4 -5 6
    4 -5 -6
    4 5 6
    -4 5 -6
    -4 5 -6
    4 5 6
    -5 5 6
    -5 5 6
    -5 -5 -6
    5 -5 6
    5 -5 6
    5 -5 6
    5 5 -6
    -5 5 6
    5 -5 6
    5 -5 6
    5 5 -6
    -5 5 6
    -5 -5 -6
    -5 5 6
    5 5 -6
    5 5 -6
    -5 -5 -6
    -5 5 6
    5 5 -6
    5 -5 -6
    5 -5 -6
    -5 5 -6
    5 -5 -6
    5 5 6
    -5 -5 6
    5 5 6
    -5 -5 6
    -5 -5 6
    5 5 6
    -5 5 -6
    -5 5 -6
    5 -5 -6
    5 5 6
    5 5 6
    -5 -5 6
    -5 5 -6
    -5 5 -6
    6 5 -6
    6 -5 6
    -6 5 6
    6 -5 6
    6 5 -6
    -6 5 6
    -6 -5 -6
    6 -5 6
    6 5 -6
    6 -5 6
    -6 5 6
    6 -5 6
    -6 5 6
    -6 5 6
    -6 5 -6
    6 5 6
    6 -5 -6
    6 -5 -6
    -6 -5 6
    -6 -5 6
    6 5 6
    6 -5 -6
    -6 5 -6
    -6 5 -6
    -6 5 -6
    -6 5 -6
    6 5 6
    -6 5 -6
    6 -5 -6
    -7 5 6
    -7 5 6
    7 5 -6
    -7 5 6
    -7 -5 -6
    7 -5 6
    7 -5 6
    -7 5 6
    7 5 -6
    -7 5 -6
    7 5 6
    -7 -5 6
    -7 5 -6
    7 -5 -6
    7 -5 -6
    -7 -5 6
    7 5 6
    8 5 -6
    8 5 -6
    8 -5 6
    -8 5 6
    8 -5 6
    -8 5 6
    -8 -5 -6
    -8 5 -6
    -8 -5 6
    8 5 6
    8 -5 -6
    -8 -5 6
    8 5 6
    -8 5 -6
    9 5 -6
    9 -5 6
    9 5 -6
    -9 5 6
    -9 5 6
    -9 -5 -6
    -9 -5 -6
    9 -5 -6
    -9 -5 6
    -9 -5 6
    9 5 6
    -9 5 -6
    -9 5 -6
    9 5 6
    10 -5 6
    -10 5 6
    -10 -5 -6
    -10 5 6
    10 5 -6
    10 5 -6
    -10 -5 -6
    -10 5 -6
    10 5 6
    -10 5 -6
    10 5 6
    10 -5 -6
    -10 -5 6
    -10 -5 6
    -11 -5 -6
    -11 5 6
    11 5 -6
    11 5 -6
    11 -5 6
    -11 -5 -6
    -11 5 -6
    -11 5 -6
    11 -5 -6
    -11 -5 6
    11 5 6
    -11 -5 6
    0 -6 6
    0 6 -6
    0 6 -6
    0 6 6
    0 6 -6
    0 -6 6
    0 6 6
    0 -6 -6
    0 -6 6
    0 6 -6
    0 -6 -6
    0 6 6
    0 6 6
    0 6 6
    0 6 -6
    0 6 -6
    0 -6 -6
    0 -6 6
    0 -6 -6
    -1 6 6
    1 6 -6
    1 6 -6
    1 -6 6
    -1 6 6
    -1 6 6
    1 6 -6
    1 6 -6
    1 -6 6
    1 6 -6
    1 6 -6
    1 -6 6
    1 -6 6
    -1 6 6
    1 6 -6
    -1 6 6
    -1 6 6
    1 6 6
    -1 6 -6
    -1 6 -6
    -1 6 -6
    1 -6 -6
    -1 -6 6
    -1 -6 6
    1 6 6
    -1 6 -6
    -1 -6 6
    1 6 6
    -1 -6 6
    1 -6 -6
    1 6 6
    -1 6 -6
    1 -6 -6
    1 -6 -6
    -1 6 -6
    -1 -6 6
    2 -6 6
    2 6 -6
    2 6 -6
    2 -6 6
    -2 6 6
    2 6 -6
    2 -6 6
    2 6 -6
    -2 6 6
    2 6 -6
    -2 6 6
    2 6 -6
    2 -6 6
    -2 6 6
    -2 6 6
    -2 6 6
    2 -6 6
    -2 6 6
    2 -6 6
    2 6 -6
    -2 6 -6
    2 6 6
    2 -6 -6
    -2 6 -6
    -2 6 -6
    2 -6 -6
    2 6 6
    2 6 6
    -2 -6 6
    -2 -6 6
    -2 6 -6
    -2 -6 6
    -2 6 -6
    -2 -6 6
    2 -6 -6
    2 -6 -6
    -2 6 -6
    2 6 6
    3 6 -6
    -3 6 6
    3 -6 6
    3 -6 6
    3 6 -6
    -3 6 6
    3 -6 6
    3 6 -6
    3 6 -6
    3 -6 6
    -3 6 6
    -3 6 6
    3 6 -6
    -3 6 6
    -3 6 6
    3 6 -6
    -3 6 6
    3 -6 6
    -3 6 -6
    -3 -6 6
    -3 6 -6
    -3 6 -6
    3 -6 -6
    3 -6 -6
    3 -6 -6
    3 6 6
    -3 -6 6
    -3 6 -6
    -3 6 -6
    -3 6 -6
    3 6 6
    -3 -6 6
    3 6 6
    -3 -6 6
    3 -6 -6
    4 -6 6
    4 6 -6
    -4 6 6
    -4 6 6
    -4 6 6
    4 -6 6
    4 6 -6
    4 6 -6
    -4 6 6
    -4 6 6
    4 6 -6
    4 6 -6
    -4 -6 -6
    4 6 -6
    4 -6 6
    -4 6 6
    4 -6 6
    4 -6 6
    -4 -6 -6
    -4 -6 -6
    -4 6 -6
    4 6 6
    -4 6 -6
    4 6 6
    -4 -6 6
    -4 6 -6
    -4 6 -6
    4 6 6
    4 -6 -6
    -4 -6 6
    4 -6 -6
    4 -6 -6
    4 -6 -6
    -4 6 -6
    -4 6 -6
    4 6 6
    4 6 6
    -4 -6 6
    -4 -6 6
    5 -6 6
    -5 -6 -6
    5 6 -6
    -5 6 6
    5 -6 6
    5 6 -6
    -5 6 6
    -5 -6 -6
    -5 -6 -6
    -5 6 6
    5 -6 6
    -5 6 6
    5 6 -6
    5 6 -6
    5 6 -6
    -5 6 6
    5 -6 6
    5 -6 6
    -5 -6 6
    -5 -6 6
    -5 6 -6
    5 -6 -6
    -5 -6 6
    -5 6 -6
    5 -6 -6
    5 6 6
    5 -6 -6
    -5 -6 6
    5 6 6
    5 -6 -6
    5 6 6
    5 6 6
    -5 6 -6
    5 6 6
    -5 6 -6
    5 6 6
    -5 6 -6
    -5 6 -6
    6 -6 6
    -6 6 6
    -6 -6 -6
    6 -6 6
    -6 6 6
    -6 6 6
    6 6 -6
    -6 6 6
    6 6 -6
    6 6 -6
    6 -6 6
    6 6 6
    6 -6 -6
    -6 6 -6
    -6 6 -6
    -6 6 -6
    -6 6 -6
    -6 -6 6
    6 6 6
    -6 -6 6
    -6 6 -6
    6 -6 -6
    -6 6 -6
    6 -6 -6
    -7 6 6
    -7 6 6
    -7 6 6
    7 6 -6
    7 -6 6
    7 6 -6
    -7 6 6
    7 -6 6
    -7 -6 -6
    7 6 6
    7 6 6
    -7 6 -6
    -7 -6 6
    -7 6 -6
    -7 6 -6
    -7 6 -6
    7 -6 -6
    -7 -6 6
    -8 6 6
    8 -6 6
    8 6 -6
    8 6 -6
    -8 -6 -6
    -8 -6 -6
    -8 6 6
    8 -6 6
    -8 -6 6
    8 -6 -6
    -8 6 -6
    8 6 6
    -8 6 -6
    -8 -6 6
    8 6 6
    -9 6 6
    -9 -6 -6
    -9 6 6
    9 6 -6
    9 6 -6
    -9 -6 -6
    9 -6 6
    9 -6 6
    9 6 6
    -9 -6 6
    -9 6 -6
    9 -6 -6
    -9 6 -6
    -9 -6 6
    9 6 6
    -10 -6 -6
    -10 6 6
    -10 6 6
    -10 -6 -6
    10 -6 6
    10 6 -6
    10 6 -6
    -10 6 -6
    -10 -6 6
    10 -6 -6
    -10 6 -6
    -10 -6 6
    10 6 6
    10 6 6
    11 6 -6
    11 -6 6
    -11 -6 -6
    -11 6 6
    -11 -6 -6
    11 6 -6
    -11 -6 6
    11 -6 -6
    -11 6 -6
    -11 6 -6
    11 6 6
    -11 -6 6
    0 7 -6
    0 7 -6
    0 7 6
    0 -7 6
    0 -7 -6
    0 7 -6
    0 -7 -6
    0 7 6
    0 -7 6
    0 -7 -6
    0 7 -6
    0 -7 -6
    0 7 -6
    0 7 6
    0 -7 6
    0 7 -6
    0 7 6
    0 7 -6
    0 7 6
    0 -7 6
    0 7 6
    -1 7 6
    1 7 -6
    1 -7 6
    1 7 -6
    1 -7 6
    -1 7 6
    -1 7 6
    1 7 -6
    1 7 -6
    -1 7 6
    -1 7 6
    -1 7 6
    1 7 -6
    1 7 -6
    1 7 -6
    -1 7 6
    1 -7 6
    1 -7 -6
    -1 -7 6
    1 -7 -6
    1 7 6
    -1 -7 6
    -1 7 -6
    1 7 6
    1 7 6
    1 -7 -6
    1 -7 -6
    -1 7 -6
    -1 7 -6
    -1 -7 6
    -1 -7 6
    -1 7 -6
    1 7 6
    -1 7 -6
    -1 7 -6
    2 7 -6
    2 7 -6
    2 7 -6
    2 -7 6
    2 7 -6
    2 -7 6
    -2 7 6
    -2 7 6
    2 7 -6
    -2 7 6
    -2 7 6
    2 7 -6
    -2 7 6
    2 7 -6
    2 -7 6
    2 -7 6
    -2 7 6
    -2 7 6
    2 -7 6
    -2 7 -6
    2 7 6
    2 7 6
    -2 -7 6
    -2 -7 6
    -2 -7 6
    2 -7 -6
    -2 7 -6
    -2 -7 6
    2 7 6
    2 -7 -6
    -2 -7 6
    2 -7 -6
    -2 7 -6
    2 -7 -6
    -2 7 -6
    -2 7 -6
    -2 7 -6
    2 7 6
    -2 7 -6
    -3 7 6
    3 -7 6
    3 7 -6
    -3 7 6
    -3 7 6
    -3 7 6
    3 7 -6
    -3 7 6
    3 7 -6
    -3 7 6
    -3 7 6
    3 -7 6
    3 7 -6
    3 7 -6
    3 -7 6
    3 -7 6
    -3 7 -6
    -3 7 -6
    3 7 6
    -3 -7 6
    -3 -7 6
    3 7 6
    3 -7 -6
    -3 7 -6
    -3 7 -6
    -3 7 -6
    3 -7 -6
    -3 -7 6
    3 7 6
    3 7 6
    -3 -7 6
    3 -7 -6
    3 -7 -6
    -3 7 -6
    4 7 -6
    4 -7 6
    -4 7 6
    4 -7 6
    4 -7 6
    -4 7 6
    4 7 -6
    -4 -7 -6
    4 7 -6
    -4 -7 -6
    -4 -7 -6
    -4 7 6
    4 7 -6
    -4 7 6
    -4 7 6
    4 7 -6
    -4 7 6
    4 -7 6
    -4 7 6
    4 -7 -6
    4 7 6
    4 7 6
    -4 -7 6
    4 7 6
    4 -7 -6
    -4 -7 6
    -4 7 -6
    4 -7 -6
    4 -7 -6
    4 7 6
    -4 7 -6
    -4 7 -6
    -4 7 -6
    -4 7 -6
    -4 -7 6
    4 7 6
    -4 7 -6
    -4 -7 6
    4 7 6
    -5 -7 -6
    5 7 -6
    -5 -7 -6
    5 -7 6
    5 -7 6
    -5 7 6
    5 -7 6
    -5 7 6
    5 7 -6
    5 7 -6
    5 -7 6
    -5 7 6
    -5 7 6
    5 -7 -6
    5 7 6
    5 -7 -6
    5 -7 -6
    -5 7 -6
    5 7 6
    -5 -7 6
    -5 -7 6
    -5 7 -6
    -5 7 -6
    -5 7 -6
    5 7 6
    5 7 6
    5 7 6
    -5 7 -6
    -5 7 -6
    5 7 6
    6 7 -6
    -6 7 6
    -6 7 6
    -6 7 6
    -6 -7 -6
    6 -7 6
    6 7 -6
    6 -7 6
    6 -7 6
    6 7 -6
    6 -7 -6
    -6 7 -6
    6 7 6
    -6 7 -6
    -6 -7 6
    -6 7 -6
    -6 7 -6
    -6 7 -6
    -6 -7 6
    6 -7 -6
    6 7 6
    -7 7 6
    7 7 -6
    7 7 -6
    -7 7 6
    7 -7 6
    -7 -7 -6
    -7 7 6
    7 -7 6
    7 -7 -6
    7 7 6
    -7 7 -6
    -7 7 -6
    -7 7 -6
    -7 7 -6
    -7 -7 6
    -7 -7 6
    7 7 6
    7 -7 -6
    8 -7 6
    -8 -7 -6
    -8 7 6
    8 -7 6
    -8 7 6
    8 7 -6
    8 7 -6
    -8 -7 -6
    -8 7 6
    -8 -7 6
    -8 7 -6
    8 7 6
    8 -7 -6
    8 7 6
    -8 -7 6
    -8 7 -6
    9 -7 6
    9 -7 6
    9 7 -6
    -9 7 6
    9 7 -6
    -9 -7 -6
    -9 7 6
    -9 -7 -6
    9 7 6
    -9 -7 6
    9 -7 -6
    -9 7 -6
    -9 -7 6
    -9 7 -6
    9 7 6
    -10 -7 -6
    10 -7 6
    -10 7 6
    -10 -7 -6
    10 7 -6
    10 7 -6
    -10 7 6
    10 7 6
    -10 -7 6
    10 -7 -6
    -10 7 -6
    -10 -7 6
    10 7 6
    -10 7 -6
    -11 -7 -6
    -11 7 6
    -11 -7 -6
    11 7 -6
    11 -7 6
    11 -7 -6
    -11 7 -6
    -11 -7 6
    -11 7 -6
    -11 -7 6
    0 -8 -6
    0 -8 -6
    0 -8 6
    0 8 -6
    0 -8 -6
    0 8 -6
    0 -8 6
    0 -8 -6
    0 -8 6
    0 8 6
    0 8 6
    0 -8 6
    0 8 -6
    0 8 6
    0 8 -6
    0 8 -6
    0 8 -6
    0 8 6
    0 8 6
    0 8 -6
    0 8 6
    1 -8 6
    -1 8 6
    1 -8 6
    -1 8 6
    1 8 -6
    -1 8 6
    -1 8 6
    -1 8 6
    -1 8 6
    1 -8 6
    1 8 -6
    -1 8 6
    1 8 -6
    1 8 -6
    1 8 -6
    1 8 -6
    1 8 -6
    1 -8 6
    -1 -8 6
    -1 -8 6
    -1 8 -6
    -1 8 -6
    -1 8 -6
    -1 8 -6
    -1 8 -6
    -1 8 -6
    1 -8 -6
    1 8 6
    1 -8 -6
    -1 -8 6
    1 8 6
    -1 -8 6
    -1 8 -6
    1 8 6
    1 -8 -6
    1 -8 -6
    1 8 6
    2 -8 6
    2 8 -6
    2 8 -6
    -2 8 6
    2 -8 6
    -2 8 6
    2 -8 6
    -2 8 6
    -2 8 6
    2 8 -6
    2 -8 6
    2 -8 6
    -2 8 6
    2 8 -6
    -2 8 6
    2 8 -6
    -2 8 6
    2 8 -6
    2 8 6
    -2 -8 6
    2 8 6
    -2 8 -6
    -2 8 -6
    2 8 6
    -2 -8 6
    -2 -8 6
    -2 8 -6
    2 -8 -6
    2 -8 -6
    2 8 6
    -2 8 -6
    2 -8 -6
    -2 -8 6
    2 -8 -6
    -2 -8 6
    -3 8 6
    3 8 -6
    3 -8 6
    3 8 -6
    -3 8 6
    3 8 -6
    3 -8 6
    -3 8 6
    3 8 -6
    3 -8 6
    -3 8 6
    3 8 -6
    -3 8 6
    -3 8 6
    3 8 -6
    3 8 -6
    3 -8 6
    3 8 6
    -3 8 -6
    -3 8 -6
    3 8 6
    -3 8 -6
    -3 8 -6
    -3 -8 6
    -3 8 -6
    -3 -8 6
    3 -8 -6
    -3 8 -6
    -3 -8 6
    3 -8 -6
    3 -8 -6
    -3 -8 6
    3 -8 -6
    3 8 6
    3 8 6
    -4 8 6
    -4 8 6
    -4 8 6
    -4 8 6
    4 -8 6
    4 8 -6
    -4 8 6
    -4 8 6
    4 8 -6
    4 8 -6
    4 -8 6
    -4 -8 -6
    4 8 -6
    4 -8 6
    4 -8 6
    4 8 6
    -4 -8 6
    4 -8 -6
    -4 8 -6
    4 8 6
    4 -8 -6
    -4 8 -6
    -4 -8 6
    -4 8 -6
    -4 8 -6
    -4 8 -6
    4 8 6
    -4 8 -6
    -4 -8 6
    4 -8 -6
    4 8 6
    -5 -8 -6
    5 8 -6
    5 8 -6
    -5 8 6
    5 -8 6
    5 -8 6
    -5 8 6
    -5 8 6
    -5 8 6
    -5 8 6
    5 -8 6
    5 8 -6
    -5 -8 -6
    5 8 6
    5 8 6
    5 8 6
    -5 8 -6
    5 -8 -6
    -5 8 -6
    -5 8 -6
    5 -8 -6
    -5 -8 6
    -5 8 -6
    -5 -8 6
    -5 8 -6
    5 8 6
    6 8 -6
    -6 8 6
    -6 -8 -6
    6 -8 6
    -6 8 6
    -6 8 6
    6 -8 6
    6 8 -6
    6 8 -6
    -6 8 6
    6 8 6
    -6 8 -6
    6 -8 -6
    6 8 6
    6 -8 -6
    -6 8 -6
    -6 8 -6
    -6 -8 6
    -6 -8 6
    -6 8 -6
    7 8 -6
    7 -8 6
    -7 8 6
    7 8 -6
    -7 -8 -6
    -7 -8 -6
    -7 8 6
    -7 8 6
    7 -8 6
    -7 -8 6
    7 -8 -6
    7 -8 -6
    -7 8 -6
    -7 8 -6
    -7 -8 6
    7 8 6
    -7 8 -6
    -7 8 -6
    -8 8 6
    -8 -8 -6
    8 -8 6
    -8 8 6
    -8 8 6
    8 8 -6
    8 -8 6
    -8 -8 -6
    8 8 -6
    -8 -8 6
    -8 8 -6
    -8 -8 6
    8 -8 -6
    8 8 6
    -8 8 -6
    8 8 6
    -9 -8 -6
    9 8 -6
    9 8 -6
    9 -8 6
    -9 8 6
    9 -8 6
    -9 8 6
    -9 -8 -6
    9 8 6
    -9 -8 6
    -9 -8 6
    -9 8 -6
    -9 8 -6
    9 8 6
    9 -8 -6
    -10 8 6
    -10 -8 -6
    -10 8 6
    10 -8 6
    10 8 -6
    10 8 -6
    -10 -8 -6
    -10 8 -6
    10 8 6
    -10 -8 6
    10 -8 -6
    -10 8 -6
    -10 -8 6
    0 9 6
    0 9 6
    0 -9 6
    0 -9 -6
    0 9 -6
    0 9 -6
    0 -9 6
    0 9 -6
    0 9 6
    0 -9 6
    0 -9 -6
    0 9 -6
    0 9 -6
    0 9 6
    0 -9 -6
    0 9 -6
    0 -9 6
    0 9 6
    0 9 6
    0 9 6
    1 9 -6
    1 9 -6
    -1 9 6
    1 9 -6
    1 -9 6
    1 -9 6
    1 9 -6
    1 9 -6
    1 -9 6
    1 9 -6
    1 9 -6
    -1 9 6
    -1 9 6
    -1 9 6
    -1 9 6
    1 -9 6
    -1 -9 -6
    -1 9 6
    -1 9 6
    -1 9 -6
    1 9 6
    1 9 6
    -1 9 -6
    1 -9 -6
    1 9 6
    -1 -9 6
    -1 -9 6
    1 -9 -6
    1 -9 -6
    1 -9 -6
    -1 9 -6
    -1 -9 6
    -1 9 -6
    -1 9 -6
    -1 -9 6
    -1 9 -6
    1 -9 -6
    1 9 6
    -2 9 6
    2 9 -6
    -2 9 6
    2 9 -6
    -2 9 6
    2 -9 6
    -2 9 6
    2 -9 6
    2 9 -6
    -2 9 6
    2 9 -6
    2 9 -6
    -2 9 6
    2 -9 6
    2 -9 6
    2 -9 -6
    2 -9 -6
    -2 9 -6
    2 9 6
    -2 -9 6
    -2 -9 6
    2 9 6
    -2 9 -6
    -2 -9 6
    -2 -9 6
    2 -9 -6
    2 -9 -6
    -2 9 -6
    -2 9 -6
    2 9 6
    2 9 6
    -2 9 -6
    -2 -9 6
    -2 9 -6
    -3 9 6
    3 -9 6
    -3 9 6
    3 9 -6
    3 9 -6
    -3 9 6
    3 -9 6
    -3 9 6
    -3 9 6
    3 9 -6
    3 9 -6
    -3 9 6
    3 9 -6
    -3 -9 -6
    3 -9 6
    3 -9 -6
    3 -9 -6
    -3 9 -6
    -3 9 -6
    -3 9 -6
    3 9 6
    -3 -9 6
    -3 -9 6
    3 -9 -6
    -3 9 -6
    -3 -9 6
    -3 9 -6
    -3 9 -6
    3 9 6
    3 9 6
    4 9 -6
    4 9 -6
    -4 9 6
    4 9 -6
    -4 9 6
    -4 9 6
    4 -9 6
    -4 -9 -6
    -4 9 6
    -4 9 6
    4 -9 6
    -4 9 -6
    -4 -9 6
    -4 -9 6
    4 9 6
    -4 9 -6
    4 -9 -6
    -4 9 -6
    4 9 6
    4 9 6
    4 -9 -6
    -4 9 -6
    4 9 6
    -4 9 -6
    -5 9 6
    5 9 -6
    5 9 -6
    -5 9 6
    5 -9 6
    5 9 -6
    5 -9 6
    -5 9 6
    -5 9 6
    -5 -9 -6
    -5 9 6
    5 9 6
    5 9 6
    -5 -9 6
    -5 -9 6
    5 9 6
    -5 9 -6
    -5 9 -6
    5 -9 -6
    -5 9 -6
    5 -9 -6
    -5 9 -6
    -6 9 6
    6 -9 6
    -6 -9 -6
    6 9 -6
    6 9 -6
    -6 9 6
    6 -9 6
    -6 -9 -6
    -6 9 6
    -6 9 6
    6 9 -6
    6 -9 -6
    -6 9 -6
    6 9 6
    6 -9 -6
    6 9 6
    -6 -9 6
    -6 9 -6
    -6 -9 6
    -6 9 -6
    -6 9 -6
    -7 -9 -6
    -7 9 6
    -7 9 6
    -7 -9 -6
    7 9 -6
    7 -9 6
    7 9 -6
    -7 9 6
    7 -9 6
    -7 9 6
    7 -9 -6
    -7 -9 6
    -7 9 -6
    -7 9 -6
    -7 9 -6
    7 9 6
    -7 -9 6
    7 9 6
    -7 9 -6
    -8 9 6
    -8 -9 -6
    -8 9 6
    8 9 -6
    8 9 -6
    8 -9 6
    -8 9 6
    -8 -9 -6
    8 -9 6
    -8 9 6
    8 -9 -6
    -8 -9 6
    -8 -9 6
    8 9 6
    -8 9 -6
    -8 9 -6
    8 9 6
    9 9 -6
    9 -9 6
    -9 9 6
    9 -9 6
    -9 9 6
    -9 -9 -6
    -9 9 6
    9 9 -6
    -9 -9 -6
    -9 -9 6
    9 9 6
    -9 9 -6
    -9 9 -6
    9 9 6
    9 -9 -6
    -9 -9 6
    10 -9 6
    10 9 -6
    -10 -9 -6
    -10 9 6
    -10 -9 -6
    -10 9 6
    -10 9 6
    10 9 -6
    10 -9 6
    -10 9 -6
    -10 -9 6
    10 9 6
    -10 -9 6
    10 -9 -6
    0 10 -6
    0 10 -6
    0 10 -6
    0 -10 6
    0 -10 6
    0 10 6
    0 10 -6
    0 -10 6
    0 10 -6
    0 10 6
    0 10 6
    0 10 -6
    0 10 6
    0 10 6
    0 -10 -6
    0 -10 -6
    0 10 6
    0 -10 -6
    0 10 6
    -1 10 6
    1 10 -6
    -1 10 6
    -1 10 6
    -1 -10 -6
    -1 10 6
    -1 10 6
    -1 10 6
    1 10 -6
    -1 -10 -6
    1 10 -6
    1 10 -6
    1 -10 6
    1 -10 6
    1 -10 6
    -1 10 6
    1 10 -6
    -1 10 -6
    1 -10 -6
    1 10 6
    1 10 6
    -1 10 -6
    -1 -10 6
    1 10 6
    -1 -10 6
    -1 10 -6
    1 -10 -6
    -1 10 -6
    -1 10 -6
    1 -10 -6
    -1 10 -6
    -1 -10 6
    1 10 6
    -2 10 6
    2 -10 6
    2 10 -6
    2 10 -6
    2 -10 6
    2 10 -6
    2 10 -6
    -2 10 6
    -2 10 6
    -2 10 6
    2 10 -6
    -2 -10 6
    2 -10 -6
    2 10 6
    2 -10 -6
    -2 10 -6
    2 10 6
    2 10 6
    2 10 6
    -2 -10 6
    -2 10 -6
    2 -10 -6
    -2 -10 6
    -2 10 -6
    3 10 -6
    -3 10 6
    -3 10 6
    3 10 -6
    3 10 -6
    -3 10 6
    -3 -10 -6
    3 -10 6
    -3 10 6
    3 -10 6
    3 10 6
    3 -10 -6
    -3 10 -6
    3 10 6
    3 -10 -6
    -3 10 -6
    -3 -10 6
    -3 10 -6
    -3 -10 6
    3 10 6
    -4 10 6
    -4 -10 -6
    4 -10 6
    4 10 -6
    4 10 -6
    -4 10 6
    -4 10 6
    4 10 -6
    4 -10 6
    -4 10 6
    -4 -10 -6
    4 10 6
    4 10 6
    -4 10 -6
    4 10 6
    -4 10 -6
    4 10 6
    4 -10 -6
    4 -10 -6
    -4 -10 6
    -4 10 -6
    5 -10 6
    -5 10 6
    5 10 -6
    -5 10 6
    -5 -10 -6
    -5 -10 -6
    5 -10 6
    -5 10 6
    5 10 -6
    -5 10 6
    5 10 -6
    -5 10 6
    -5 10 -6
    5 10 6
    5 10 6
    -5 10 -6
    5 -10 -6
    5 10 6
    5 -10 -6
    -5 -10 6
    -5 10 -6
    -6 -10 -6
    -6 -10 -6
    6 10 -6
    -6 10 6
    6 -10 6
    6 10 -6
    6 10 -6
    6 -10 6
    -6 10 6
    -6 10 6
    -6 10 6
    -6 10 -6
    6 10 6
    6 -10 -6
    -6 -10 6
    6 10 6
    -6 10 -6
    -6 10 -6
    -7 -10 -6
    7 -10 6
    -7 10 6
    7 10 -6
    -7 10 6
    7 10 -6
    -7 10 6
    -7 10 6
    7 -10 6
    -7 -10 -6
    -7 10 -6
    -7 10 -6
    7 10 6
    -7 10 -6
    -7 -10 6
    7 -10 -6
    7 10 6
    -8 10 6
    -8 -10 -6
    8 -10 6
    -8 10 6
    8 10 -6
    -8 -10 -6
    -8 10 6
    -8 10 6
    8 -10 6
    -8 -10 6
    8 10 6
    8 10 6
    -8 10 -6
    8 -10 -6
    -9 10 6
    9 -10 6
    -9 -10 -6
    9 10 -6
    -9 -10 -6
    -9 10 6
    -9 10 6
    9 -10 6
    9 10 6
    9 -10 -6
    -9 -10 6
    -9 10 -6
    9 10 6
    -10 -10 -6
    -10 10 6
    10 -10 6
    -10 10 6
    -10 10 6
    10 -10 6
    -10 -10 -6
    -10 -10 6
    -10 10 -6
    10 -10 -6
    0 11 -6
    0 11 6
    0 11 6
    0 11 -6
    0 -11 -6
    0 11 -6
    0 11 6
    0 -11 6
    0 11 -6
    0 -11 -6
    0 11 6
    0 11 6
    0 -11 -6
    0 -11 6
    -1 11 6
    -1 -11 -6
    -1 11 6
    -1 -11 -6
    1 -11 6
    1 11 -6
    -1 11 6
    -1 11 6
    1 11 -6
    -1 11 6
    1 -11 6
    1 11 -6
    1 11 6
    1 11 6
    1 -11 -6
    1 11 6
    1 -11 -6
    -1 -11 6
    1 -11 -6
    -1 11 -6
    -1 11 -6
    1 11 6
    1 11 6
    1 11 6
    -1 11 -6
    -1 -11 6
    -2 -11 -6
    -2 -11 -6
    -2 11 6
    2 11 -6
    -2 11 6
    2 -11 6
    -2 11 6
    -2 11 6
    2 11 -6
    2 -11 6
    2 11 -6
    2 11 -6
    2 11 6
    2 -11 -6
    -2 11 -6
    -2 -11 6
    2 11 6
    -2 -11 6
    -2 11 -6
    -2 11 -6
    2 11 6
    2 -11 -6
    2 11 6
    -3 -11 -6
    -3 11 6
    3 -11 6
    3 -11 6
    -3 -11 -6
    3 11 -6
    3 11 -6
    -3 11 6
    -3 11 6
    3 11 -6
    -3 11 6
    3 11 6
    3 -11 -6
    -3 11 -6
    -3 11 -6
    3 -11 -6
    -3 -11 6
    3 11 6
    -3 11 -6
    3 11 6
    -3 -11 6
    -4 11 6
    4 -11 6
    -4 -11 -6
    -4 -11 -6
    4 -11 6
    -4 11 6
    -4 11 6
    4 11 -6
    4 11 -6
    -4 11 6
    4 11 -6
    -4 11 -6
    -4 -11 6
    -4 11 -6
    4 -11 -6
    4 11 6
    4 11 6
    -4 11 -6
    4 11 6
    4 11 6
    -4 -11 6
    4 -11 -6
    -5 -11 -6
    5 11 -6
    -5 11 6
    -5 -11 -6
    5 -11 6
    -5 11 6
    5 11 -6
    -5 11 6
    5 -11 6
    -5 11 6
    5 11 6
    -5 11 -6
    -5 11 -6
    -5 -11 6
    5 -11 -6
    5 11 6
    -5 11 -6
    -6 11 6
    -6 -11 -6
    6 -11 6
    6 11 -6
    6 -11 6
    6 11 -6
    -6 11 6
    -6 11 6
    -6 -11 -6
    -6 11 -6
    -6 -11 6
    6 -11 -6
    6 11 6
    -6 11 -6
    -6 11 -6
    6 11 6
    -7 11 6
    7 -11 6
    -7 -11 -6
    7 11 -6
    7 -11 6
    -7 -11 -6
    -7 11 6
    -7 11 6
    7 11 -6
    -7 11 6
    7 11 6
    -7 11 -6
    7 -11 -6
    -7 -11 6
    -7 11 -6
    -7 11 -6
    7 11 6
    8 -11 6
    -8 11 6
    -8 -11 -6
    8 11 -6
    -8 11 6
    8 11 -6
    -8 -11 -6
    -8 11 6
    -8 11 6
    8 -11 6
    -8 11 -6
    8 -11 -6
    8 11 6
    -8 -11 6
    8 11 6
    -9 -11 -6
    9 11 -6
    -9 11 6
    -9 11 6
    9 11 -6
    9 -11 6
    -9 11 6
    -9 -11 -6
    9 -11 6
    -9 11 -6
    9 11 6
    -9 -11 6
    9 -11 -6
    0 12 6
    0 12 6
    0 12 6
    0 12 -6
    0 12 6
    0 12 -6
    0 -12 -6
    0 12 -6
    0 -12 6
    0 -12 6
    0 -12 -6
    0 12 -6
    -1 -12 -6
    1 12 -6
    -1 -12 -6
    1 12 -6
    1 -12 6
    1 -12 6
    -1 12 6
    1 12 -6
    -1 12 6
    1 12 -6
    -1 12 6
    -1 12 6
    1 -12 -6
    1 12 6
    1 12 6
    1 -12 -6
    -1 12 -6
    1 12 6
    1 12 6
    -1 -12 6
    -1 -12 6
    -1 12 -6
    1 12 6
    1 12 6
    -2 -12 -6
    2 12 -6
    2 -12 6
    2 -12 6
    2 12 -6
    2 12 -6
    -2 12 6
    -2 -12 -6
    -2 12 6
    -2 12 6
    -2 -12 6
    -2 12 -6
    2 12 6
    2 12 6
    -2 12 -6
    2 -12 -6
    2 -12 -6
    -2 12 -6
    2 12 6
    2 12 6
    -2 -12 6
    2 12 6
    -3 12 6
    3 12 -6
    3 -12 6
    3 12 -6
    -3 -12 -6
    3 -12 6
    -3 -12 -6
    3 12 -6
    -3 12 6
    -3 12 6
    -3 12 -6
    3 -12 -6
    -3 12 -6
    3 12 6
    3 -12 -6
    -3 12 -6
    -3 -12 6
    3 12 6
    3 12 6
    -3 -12 6
    4 12 -6
    -4 12 6
    4 12 -6
    4 12 -6
    -4 -12 -6
    -4 -12 -6
    -4 12 6
    4 -12 6
    4 -12 6
    -4 12 6
    -4 12 6
    -4 12 -6
    -4 12 -6
    4 -12 -6
    4 12 6
    -4 12 -6
    4 12 6
    -4 -12 6
    -4 -12 6
    4 12 6
    -5 12 6
    -5 12 6
    -5 -12 -6
    5 12 -6
    -5 12 6
    5 12 -6
    5 -12 6
    5 -12 6
    -5 12 6
    -5 -12 -6
    5 12 -6
    -5 12 -6
    5 12 6
    5 -12 -6
    5 12 6
    -5 -12 6
    -5 -12 6
    -5 12 -6
    -5 12 -6
    6 12 -6
    -6 -12 -6
    6 -12 6
    -6 12 6
    6 -12 6
    6 12 -6
    -6 12 6
    -6 -12 -6
    -6 12 6
    6 -12 -6
    -6 -12 6
    6 12 6
    -6 12 -6
    -6 12 -6
    6 12 6
    -6 12 -6
    -7 12 6
    -7 -12 -6
    -7 -12 -6
    7 12 -6
    -7 12 6
    7 12 -6
    7 -12 6
    7 -12 6
    -7 12 6
    -7 12 -6
    -7 -12 6
    7 12 6
    7 -12 -6
    7 12 6
    -7 12 -6
    -7 12 -6
    8 -12 6
    8 12 -6
    -8 -12 -6
    -8 12 6
    -8 12 6
    -8 12 6
    8 -12 6
    -8 12 6
    8 12 -6
    -8 -12 -6
    -8 12 -6
    -8 -12 6
    8 12 6
    8 12 6
    8 -12 -6
    9 12 -6
    9 -12 6
    -9 12 6
    9 -12 6
    -9 -12 -6
    9 -12 -6
    -9 12 -6
    -9 -12 6
    0 -13 -6
    0 13 -6
    0 13 -6
    0 -13 -6
    0 13 6
    0 13 -6
    0 -13 6
    0 13 -6
    0 13 6
    0 13 6
    -1 -13 -6
    -1 -13 -6
    1 -13 6
    1 -13 6
    1 13 -6
    1 13 -6
    -1 13 6
    1 13 -6
    -1 13 6
    -1 13 6
    1 -13 -6
    1 13 6
    -1 13 -6
    -1 13 -6
    1 -13 -6
    -1 -13 6
    1 13 6
    -1 13 -6
    -1 -13 6
    -2 -13 -6
    -2 13 6
    2 -13 6
    -2 13 6
    2 13 -6
    2 13 -6
    2 -13 6
    -2 13 6
    -2 -13 -6
    2 13 -6
    -2 13 -6
    -2 13 -6
    2 -13 -6
    2 -13 -6
    2 13 6
    -2 -13 6
    2 13 6
    -2 -13 6
    2 13 6
    2 13 6
    -2 13 -6
    -3 -13 -6
    -3 13 6
    3 13 -6
    3 -13 6
    3 -13 6
    -3 -13 -6
    3 13 -6
    -3 13 6
    3 13 -6
    -3 13 6
    3 -13 -6
    3 13 6
    -3 -13 6
    -3 13 -6
    3 13 6
    -3 13 -6
    -3 -13 6
    -3 13 -6
    3 13 6
    3 13 6
    4 13 -6
    4 13 -6
    4 13 -6
    4 -13 6
    -4 13 6
    -4 -13 -6
    4 -13 6
    -4 13 6
    -4 13 -6
    -4 13 -6
    4 13 6
    -4 13 -6
    4 13 6
    -4 -13 6
    4 13 6
    -4 -13 6
    4 -13 -6
    5 13 -6
    -5 13 6
    5 13 -6
    5 -13 6
    -5 13 6
    -5 13 6
    5 -13 6
    -5 -13 -6
    5 13 -6
    -5 -13 6
    -5 13 -6
    5 13 6
    -5 -13 6
    -5 13 -6
    -5 13 -6
    5 13 6
    5 -13 -6
    6 -13 6
    -6 13 6
    6 13 -6
    6 -13 6
    -6 13 6
    6 13 -6
    -6 -13 -6
    -6 -13 6
    -6 13 -6
    -6 -13 6
    -6 13 -6
    6 13 6
    -6 13 -6
    6 13 6
    6 -13 -6
    7 -13 6
    7 -13 6
    -7 -13 -6
    -7 13 6
    7 13 -6
    7 13 -6
    -7 13 6
    -7 13 -6
    -7 13 -6
    -7 -13 6
    7 13 6
    -7 13 -6
    7 13 6
    7 -13 -6
    8 13 -6
    8 -13 6
    -8 13 6
    8 13 -6
    -8 -13 -6
    8 -13 6
    -8 13 6
    8 13 6
    8 13 6
    -8 13 -6
    -8 -13 6
    8 -13 -6
    0 14 -6
    0 14 -6
    0 14 -6
    0 14 6
    0 -14 -6
    0 14 6
    0 -14 -6
    0 -14 6
    0 14 6
    0 14 -6
    1 14 -6
    1 14 -6
    1 -14 6
    -1 14 6
    1 14 -6
    1 14 -6
    -1 -14 -6
    -1 14 6
    1 -14 6
    -1 14 6
    -1 -14 -6
    1 -14 -6
    -1 14 -6
    1 14 6
    1 -14 -6
    -1 14 -6
    -1 14 -6
    1 14 6
    -1 -14 6
    1 14 6
    2 14 -6
    2 14 -6
    2 -14 6
    2 14 -6
    2 -14 6
    -2 14 6
    -2 14 6
    -2 14 6
    -2 -14 -6
    2 14 6
    -2 -14 6
    -2 -14 6
    2 14 6
    -2 14 -6
    2 -14 -6
    -2 14 -6
    -2 14 -6
    2 14 6
    2 14 6
    3 14 -6
    -3 -14 -6
    3 14 -6
    3 -14 6
    -3 14 6
    3 14 -6
    -3 14 6
    -3 -14 -6
    3 -14 6
    -3 14 6
    3 14 6
    3 -14 -6
    -3 14 -6
    -3 14 -6
    -3 -14 6
    3 14 6
    -3 14 -6
    -3 -14 6
    3 14 6
    4 -14 6
    4 14 -6
    -4 14 6
    4 -14 6
    4 14 -6
    -4 -14 -6
    4 14 -6
    -4 14 6
    -4 -14 -6
    -4 14 6
    -4 -14 6
    -4 14 -6
    -4 -14 6
    4 -14 -6
    4 14 6
    4 14 6
    -4 14 -6
    -4 14 -6
    4 14 6
    5 14 -6
    -5 14 6
    5 -14 6
    -5 14 6
    5 14 -6
    -5 -14 -6
    5 -14 6
    5 14 -6
    5 14 6
    -5 -14 6
    5 14 6
    5 -14 -6
    -5 -14 6
    -5 14 -6
    -5 14 -6
    -5 14 -6
    6 -14 6
    6 -14 6
    6 14 -6
    6 14 -6
    -6 -14 -6
    -6 14 6
    -6 14 -6
    -6 14 -6
    6 14 6
    -6 14 -6
    6 -14 -6
    -6 -14 6
    -6 -14 6
    6 14 6
    7 14 -6
    -7 14 6
    7 -14 6
    7 14 -6
    7 -14 6
    -7 -14 -6
    -7 14 -6
    -7 -14 6
    -7 14 -6
    7 14 6
    -7 -14 6
    7 -14 -6
    7 14 6
    -7 14 -6
    0 -15 -6
    0 -15 -6
    0 15 -6
    0 15 6
    0 -15 6
    0 15 6
    0 -15 6
    0 15 6
    1 15 -6
    1 -15 6
    -1 15 6
    -1 15 6
    1 15 -6
    -1 -15 -6
    1 -15 6
    1 15 -6
    -1 -15 -6
    -1 15 6
    -1 15 -6
    -1 -15 6
    -1 15 -6
    1 15 6
    1 15 6
    1 -15 -6
    -1 15 -6
    1 15 6
    1 -15 -6
    2 15 -6
    -2 15 6
    2 -15 6
    2 15 -6
    -2 -15 -6
    2 -15 6
    -2 -15 -6
    2 15 -6
    -2 15 6
    -2 15 6
    -2 15 -6
    2 15 6
    2 -15 -6
    -2 15 -6
    -2 15 -6
    2 15 6
    -2 -15 6
    3 15 -6
    -3 -15 -6
    3 15 -6
    3 -15 6
    -3 15 6
    3 15 -6
    3 -15 6
    -3 15 6
    -3 15 6
    3 -15 -6
    3 15 6
    -3 15 -6
    -3 15 -6
    3 15 6
    -3 -15 6
    3 15 6
    -3 15 -6
    4 15 -6
    4 -15 6
    -4 15 6
    -4 -15 -6
    -4 15 6
    -4 -15 -6
    4 15 -6
    -4 15 6
    4 15 -6
    4 -15 6
    4 15 6
    -4 15 -6
    4 15 6
    4 -15 -6
    -4 -15 6
    -4 -15 6
    4 15 6
    -4 15 -6
    -4 15 -6
    -5 15 6
    5 -15 6
    -5 -15 -6
    -5 15 6
    -5 15 6
    5 -15 6
    5 15 -6
    5 15 -6
    5 15 -6
    -5 -15 -6
    5 -15 -6
    -5 -15 6
    -5 15 -6
    5 15 6
    -5 15 -6
    5 15 6
    -5 -15 6
    -5 15 -6
    -6 -15 -6
    -6 15 6
    6 -15 6
    6 -15 6
    6 15 -6
    -6 15 6
    6 15 -6
    6 15 6
    -6 15 -6
    6 -15 -6
    6 15 6
    -6 -15 6
    -6 -15 6
    -6 15 -6
    -6 15 -6
    0 -16 -6
    0 -16 6
    0 16 6
    0 16 6
    0 -16 6
    0 16 -6
    0 16 -6
    0 16 6
    -1 -16 -6
    1 16 -6
    -1 16 6
    1 16 -6
    1 16 -6
    -1 -16 -6
    -1 16 6
    1 -16 6
    -1 16 6
    1 -16 6
    1 16 6
    1 -16 -6
    -1 -16 6
    -1 16 -6
    -1 16 -6
    1 16 6
    1 16 6
    2 -16 6
    -2 16 6
    2 -16 6
    -2 -16 -6
    -2 -16 -6
    2 16 -6
    2 16 -6
    -2 16 6
    -2 16 6
    2 16 -6
    -2 16 -6
    2 16 6
    2 -16 -6
    2 16 6
    -2 -16 6
    -2 16 -6
    -2 16 -6
    3 -16 6
    -3 16 6
    -3 16 6
    -3 -16 -6
    3 16 -6
    3 16 -6
    3 16 -6
    3 -16 6
    -3 16 6
    -3 16 -6
    3 16 6
    3 16 6
    3 -16 -6
    -3 16 -6
    -3 16 -6
    3 16 6
    -3 -16 6
    4 -16 6
    4 16 -6
    4 16 -6
    4 16 -6
    -4 16 6
    -4 -16 -6
    4 -16 6
    -4 16 6
    -4 16 6
    -4 16 -6
    -4 16 -6
    4 16 6
    4 -16 -6
    -4 16 -6
    -4 -16 6
    4 16 6
    -5 -16 -6
    5 16 -6
    -5 16 6
    5 -16 6
    -5 16 6
    5 -16 6
    -5 16 6
    5 16 -6
    -5 16 -6
    -5 16 -6
    5 16 6
    -5 -16 6
    -5 -16 6
    5 16 6
    -5 16 -6
    5 -16 -6
    0 -17 -6
    0 -17 6
    0 17 6
    0 -17 6
    0 17 -6
    0 17 6
    0 17 6
    0 17 -6
    -1 17 6
    -1 17 6
    1 -17 6
    1 -17 6
    -1 17 6
    1 17 -6
    -1 -17 -6
    -1 17 -6
    1 17 6
    1 17 6
    -1 -17 6
    -1 -17 6
    -1 17 -6
    1 -17 -6
    -1 17 -6
    -2 17 6
    -2 17 6
    2 17 -6
    -2 -17 -6
    -2 -17 -6
    2 17 -6
    2 -17 6
    2 -17 6
    -2 17 6
    2 17 -6
    -2 -17 6
    2 17 6
    -2 17 -6
    2 -17 -6
    2 17 6
    -2 17 -6
    -3 -17 -6
    -3 17 6
    -3 17 6
    3 17 -6
    3 17 -6
    3 -17 6
    -3 -17 -6
    -3 17 6
    3 -17 6
    3 17 -6
    3 -17 -6
    3 17 6
    3 17 6
    -3 17 -6
    -3 17 -6
    -3 17 -6
    -3 -17 6
    4 -17 6
    -4 17 6
    -4 17 6
    4 17 -6
    4 -17 6
    4 17 -6
    4 17 -6
    -4 -17 -6
    -4 17 6
    -4 -17 6
    4 17 6
    -4 17 -6
    4 -17 -6
    -4 17 -6
    4 17 6
    -4 17 -6
    0 18 6
    0 -18 -6
    0 18 -6
    0 -18 6
    0 18 -6
    0 -18 6
    0 18 6
    0 18 6
    1 -18 6
    -1 18 6
    1 18 -6
    1 18 -6
    -1 18 6
    -1 -18 -6
    1 -18 6
    -1 18 6
    1 18 6
    -1 -18 6
    -1 18 -6
    -1 -18 6
    1 -18 -6
    1 18 6
    -1 18 -6
    2 -18 6
    2 18 -6
    -2 18 6
    -2 18 6
    -2 -18 -6
    -2 18 6
    2 18 -6
    -2 -18 6
    -2 18 -6
    2 -18 -6
    -2 18 -6
    2 18 6
    -2 18 -6
    2 18 6
    0 0 7
    0 0 -7
    0 0 -7
    0 0 -7
    0 0 7
    0 0 7
    0 0 7
    0 0 -7
    0 0 7
    0 0 -7
    0 0 7
    1 0 -7
    1 0 -7
    -1 0 7
    -1 0 7
    -1 0 7
    -1 0 -7
    -1 0 -7
    1 0 7
    1 0 -7
    -1 0 7
    1 0 -7
    -1 0 7
    -1 0 -7
    1 0 7
    1 0 7
    -1 0 7
    -1 0 7
    -1 0 7
    1 0 7
    1 0 7
    -2 0 7
    2 0 7
    -2 0 7
    -2 0 7
    -2 0 7
    2 0 7
    2 0 7
    2 0 -7
    2 0 -7
    2 0 -7
    -2 0 -7
    -2 0 7
    2 0 7
    -2 0 -7
    -2 0 -7
    2 0 7
    -2 0 7
    2 0 7
    2 0 -7
    -3 0 -7
    3 0 7
    3 0 -7
    -3 0 7
    3 0 7
    -3 0 7
    3 0 7
    -3 0 7
    -3 0 7
    3 0 7
    3 0 7
    -3 0 7
    3 0 -7
    -3 0 -7
    -3 0 -7
    3 0 -7
    -3 0 -7
    3 0 -7
    -3 0 -7
    -4 0 7
    4 0 7
    4 0 -7
    4 0 -7
    -4 0 7
    -4 0 -7
    -4 0 -7
    4 0 7
    -4 0 -7
    4 0 -7
    4 0 7
    -4 0 7
    4 0 7
    -4 0 7
    4 0 -7
    -4 0 -7
    -4 0 7
    4 0 7
    -4 0 7
    -5 0 -7
    5 0 -7
    -5 0 7
    -5 0 7
    -5 0 7
    5 0 7
    -5 0 7
    5 0 -7
    5 0 7
    5 0 -7
    5 0 7
    5 0 -7
    5 0 7
    -5 0 -7
    5 0 7
    -5 0 -7
    -5 0 -7
    -5 0 7
    -5 0 7
    -6 0 -7
    6 0 7
    -6 0 7
    -6 0 7
    -6 0 7
    6 0 -7
    6 0 -7
    -6 0 -7
    6 0 -7
    -6 0 -7
    -6 0 7
    -6 0 7
    6 0 7
    6 0 -7
    6 0 7
    -6 0 7
    6 0 7
    7 0 -7
    7 0 -7
    -7 0 7
    7 0 -7
    -7 0 -7
    7 0 7
    -7 0 7
    -7 0 -7
    -7 0 7
    7 0 7
    7 0 7
    -7 0 7
    -8 0 7
    -8 0 7
    8 0 7
    8 0 -7
    -8 0 -7
    8 0 -7
    8 0 7
    9 0 7
    9 0 -7
    -9 0 -7
    9 0 7
    -9 0 7
    9 0 -7
    9 0 -7
    -9 0 7
    9 0 7
    -10 0 -7
    -10 0 7
    10 0 7
    -10 0 -7
    10 0 7
    10 0 7
    10 0 -7
    10 0 -7
    -10 0 7
    -11 0 -7
    11 0 7
    -11 0 -7
    11 0 7
    -11 0 7
    11 0 -7
    11 0 -7
    11 0 7
    -12 0 -7
    0 1 -7
    0 -1 7
    0 -1 7
    0 1 7
    0 1 7
    0 1 -7
    0 -1 -7
    0 1 -7
    0 1 -7
    0 1 7
    0 1 7
    0 1 7
    0 -1 -7
    0 -1 7
    0 -1 7
    0 -1 7
    0 -1 -7
    0 -1 -7
    0 1 7
    0 -1 7
    1 -1 7
    -1 1 7
    1 1 -7
    -1 1 7
    -1 1 7
    1 1 -7
    -1 1 7
    -1 1 7
    -1 -1 -7
    1 -1 7
    1 -1 7
    1 -1 7
    1 -1 7
    1 -1 7
    -1 1 7
    -1 -1 -7
    -1 1 7
    1 1 -7
    1 1 -7
    -1 1 7
    1 1 -7
    -1 -1 7
    1 -1 -7
    1 1 7
    -1 1 -7
    -1 -1 7
    -1 -1 7
    -1 -1 7
    1 1 7
    1 -1 -7
    1 -1 -7
    1 1 7
    1 1 7
    1 1 7
    -1 -1 7
    -1 -1 7
    -1 -1 7
    1 1 7
    -1 1 -7
    1 -1 -7
    -2 1 7
    2 1 -7
    -2 1 7
    2 -1 7
    2 -1 7
    -2 -1 -7
    2 1 -7
    -2 1 7
    2 -1 7
    -2 1 7
    2 1 -7
    2 1 -7
    -2 1 7
    2 1 -7
    -2 -1 -7
    -2 1 7
    2 -1 7
    2 -1 7
    -2 -1 7
    -2 1 -7
    -2 -1 7
    2 -1 -7
    2 1 7
    2 -1 -7
    2 -1 -7
    -2 -1 7
    2 1 7
    -2 -1 7
    2 -1 -7
    2 1 7
    2 1 7
    -2 1 -7
    -2 1 -7
    -2 -1 7
    2 1 7
    2 1 7
    2 1 7
    -2 -1 7
    -2 1 -7
    -2 1 -7
    3 -1 7
    3 -1 7
    -3 -1 -7
    -3 -1 -7
    3 1 -7
    -3 1 7
    -3 -1 -7
    -3 1 7
    -3 1 7
    -3 1 7
    -3 1 7
    -3 1 7
    3 -1 7
    3 1 -7
    3 1 -7
    3 -1 7
    3 -1 7
    3 1 -7
    -3 -1 7
    -3 1 -7
    -3 1 -7
    3 1 7
    3 1 7
    3 1 7
    3 -1 -7
    -3 -1 7
    -3 -1 7
    -3 -1 7
    -3 1 -7
    3 -1 -7
    -3 1 -7
    3 1 7
    3 -1 -7
    -3 -1 7
    3 1 7
    3 -1 -7
    -3 -1 7
    -3 1 -7
    4 -1 7
    -4 1 7
    4 -1 7
    -4 -1 -7
    4 1 -7
    -4 1 7
    4 1 -7
    -4 1 7
    -4 -1 -7
    4 1 -7
    4 -1 7
    4 1 -7
    4 -1 7
    -4 1 7
    -4 1 7
    -4 -1 -7
    4 -1 7
    -4 1 7
    -4 -1 7
    4 1 7
    4 -1 -7
    4 -1 -7
    -4 1 -7
    4 1 7
    4 -1 -7
    -4 1 -7
    -4 -1 7
    4 1 7
    -4 1 -7
    -4 -1 7
    4 -1 -7
    -4 -1 7
    -4 1 -7
    -4 1 -7
    -4 -1 7
    5 -1 7
    5 1 -7
    -5 -1 -7
    -5 1 7
    -5 1 7
    -5 -1 -7
    -5 1 7
    5 -1 7
    5 -1 7
    5 1 -7
    -5 1 7
    5 -1 7
    5 1 -7
    -5 1 7
    5 1 -7
    5 -1 7
    -5 -1 -7
    -5 1 7
    -5 -1 7
    -5 -1 7
    5 1 7
    5 1 7
    -5 -1 7
    -5 1 -7
    5 1 7
    5 -1 -7
    -5 -1 7
    5 -1 -7
    -5 1 -7
    5 -1 -7
    -5 -1 7
    -5 -1 7
    5 1 7
    -5 1 -7
    5 -1 -7
    -5 1 -7
    -5 1 -7
    6 1 -7
    6 -1 7
    -6 -1 -7
    6 1 -7
    6 -1 7
    -6 -1 -7
    -6 -1 -7
    6 -1 7
    -6 1 7
    -6 1 7
    -6 1 7
    6 1 -7
    6 -1 7
    6 -1 7
    6 1 -7
    -6 1 7
    -6 1 7
    -6 1 7
    -6 1 -7
    -6 -1 7
    6 -1 -7
    -6 1 -7
    -6 -1 7
    6 -1 -7
    -6 -1 7
    6 -1 -7
    6 -1 -7
    6 1 7
    6 1 7
    6 1 7
    -6 1 -7
    6 1 7
    -6 -1 7
    -6 -1 7
    -7 1 7
    7 -1 7
    -7 1 7
    7 1 -7
    7 1 -7
    7 1 -7
    7 1 -7
    -7 1 7
    -7 1 7
    -7 -1 -7
    7 -1 7
    7 -1 7
    -7 1 -7
    -7 -1 7
    -7 -1 7
    7 -1 -7
    7 -1 -7
    7 -1 -7
    -7 -1 7
    7 -1 -7
    7 1 7
    -7 1 -7
    7 1 7
    7 1 7
    -8 1 7
    8 1 -7
    -8 -1 -7
    8 1 -7
    8 -1 7
    8 1 -7
    8 -1 7
    -8 1 7
    -8 1 7
    -8 1 7
    8 -1 -7
    8 1 7
    -8 1 -7
    8 1 7
    8 -1 -7
    8 1 7
    -8 -1 7
    -8 -1 7
    8 -1 -7
    9 1 -7
    9 1 -7
    -9 1 7
    9 -1 7
    -9 1 7
    9 -1 7
    -9 -1 -7
    9 1 -7
    -9 1 -7
    9 -1 -7
    9 1 7
    -9 -1 7
    9 1 7
    9 1 7
    -9 -1 7
    -10 1 7
    10 -1 7
    -10 -1 -7
    10 -1 7
    10 1 -7
    10 1 -7
    -10 1 7
    -10 -1 -7
    10 1 -7
    10 -1 7
    -10 -1 7
    -10 1 -7
    10 1 7
    -10 -1 7
    10 1 7
    -10 1 -7
    10 -1 -7
    -10 1 -7
    10 1 7
    11 1 -7
    11 -1 7
    11 1 -7
    -11 -1 -7
    11 -1 7
    -11 -1 -7
    -11 1 7
    -11 1 -7
    11 1 7
    11 -1 -7
    11 1 7
    -11 -1 7
    -11 -1 7
    11 -1 -7
    11 1 7
    0 2 -7
    0 2 7
    0 -2 -7
    0 2 -7
    0 2 7
    0 -2 7
    0 2 -7
    0 2 7
    0 -2 -7
    0 -2 7
    0 2 7
    0 -2 7
    0 2 7
    0 2 -7
    0 -2 7
    0 2 7
    0 -2 -7
    0 -2 7
    -1 -2 -7
    1 -2 7
    1 -2 7
    1 -2 7
    1 2 -7
    1 2 -7
    1 2 -7
    -1 2 7
    -1 2 7
    -1 2 7
    -1 2 7
    1 -2 7
    1 2 -7
    -1 2 7
    -1 -2 -7
    1 -2 7
    -1 -2 7
    1 2 7
    -1 -2 7
    -1 -2 7
    -1 2 -7
    1 2 7
    1 2 7
    -1 2 -7
    -1 -2 7
    -1 2 -7
    1 2 7
    1 -2 -7
    1 -2 -7
    1 -2 -7
    -1 2 -7
    1 2 7
    1 2 7
    -1 -2 7
    -1 2 -7
    -1 -2 7
    -2 2 7
    -2 -2 -7
    2 -2 7
    -2 2 7
    2 2 -7
    2 -2 7
    -2 2 7
    -2 -2 -7
    -2 2 7
    2 -2 7
    2 2 -7
    -2 2 7
    2 -2 7
    2 2 -7
    2 2 -7
    2 2 -7
    2 -2 7
    -2 2 -7
    2 2 7
    -2 2 -7
    2 -2 -7
    2 -2 -7
    2 2 7
    2 -2 -7
    2 2 7
    2 2 7
    2 2 7
    -2 2 -7
    2 2 7
    -2 -2 7
    -2 -2 7
    -2 -2 7
    -2 2 -7
    -2 2 -7
    -2 -2 7
    -2 -2 7
    2 -2 -7
    3 -2 7
    3 -2 7
    -3 2 7
    -3 -2 -7
    -3 2 7
    -3 -2 -7
    3 -2 7
    -3 2 7
    3 2 -7
    -3 2 7
    -3 -2 -7
    3 -2 7
    -3 2 7
    3 2 -7
    -3 2 7
    3 2 -7
    3 -2 7
    3 2 -7
    3 2 -7
    3 2 7
    -3 -2 7
    3 2 7
    3 -2 -7
    3 2 7
    -3 2 -7
    -3 2 -7
    3 -2 -7
    -3 2 -7
    3 2 7
    3 2 7
    3 -2 -7
    -3 2 -7
    -3 -2 7
    -3 -2 7
    -3 2 -7
    3 -2 -7
    -3 -2 7
    -3 -2 7
    -4 2 7
    4 -2 7
    -4 2 7
    4 -2 7
    4 -2 7
    -4 -2 -7
    -4 2 7
    -4 -2 -7
    4 2 -7
    4 2 -7
    4 -2 7
    -4 2 7
    4 2 -7
    -4 2 7
    4 2 -7
    4 2 -7
    -4 -2 -7
    4 -2 7
    -4 2 7
    4 2 7
    -4 2 -7
    4 2 7
    -4 -2 7
    4 2 7
    4 -2 -7
    4 -2 -7
    -4 -2 7
    4 -2 -7
    -4 2 -7
    -4 -2 7
    -4 2 -7
    -4 2 -7
    4 2 7
    -4 -2 7
    -4 2 -7
    4 2 7
    -4 -2 7
    -4 -2 7
    4 -2 -7
    -5 2 7
    -5 2 7
    5 2 -7
    -5 2 7
    -5 2 7
    5 2 -7
    -5 -2 -7
    5 -2 7
    -5 2 7
    5 2 -7
    -5 -2 -7
    5 -2 7
    -5 -2 -7
    -5 2 7
    5 2 -7
    5 -2 7
    5 -2 7
    5 2 -7
    5 -2 7
    -5 -2 7
    5 2 7
    5 2 7
    -5 2 -7
    -5 2 -7
    -5 2 -7
    5 -2 -7
    -5 -2 7
    -5 -2 7
    5 -2 -7
    5 2 7
    -5 -2 7
    5 2 7
    -5 -2 7
    -5 2 -7
    5 -2 -7
    -5 2 -7
    5 2 7
    5 -2 -7
    -6 -2 -7
    6 2 -7
    6 -2 7
    6 -2 7
    -6 2 7
    -6 2 7
    -6 2 7
    6 -2 7
    6 -2 7
    6 2 -7
    -6 -2 -7
    -6 2 7
    6 -2 7
    6 2 -7
    6 2 -7
    -6 2 7
    6 2 -7
    -6 -2 -7
    -6 2 7
    6 2 7
    6 2 7
    6 -2 -7
    -6 2 -7
    6 2 7
    6 2 7
    -6 2 -7
    -6 -2 7
    -6 -2 7
    -6 -2 7
    6 2 7
    6 -2 -7
    6 -2 -7
    -6 2 -7
    -6 -2 7
    -6 -2 7
    -6 2 -7
    6 -2 -7
    -7 2 7
    7 -2 7
    -7 2 7
    -7 2 7
    7 -2 7
    7 2 -7
    7 2 -7
    7 2 -7
    7 -2 7
    -7 2 7
    -7 2 7
    7 -2 7
    -7 -2 -7
    7 2 -7
    -7 -2 7
    7 -2 -7
    7 -2 -7
    7 -2 -7
    7 2 7
    -7 2 -7
    7 2 7
    7 2 7
    7 -2 -7
    -7 2 -7
    -7 -2 7
    -7 -2 7
    -8 2 7
    8 -2 7
    -8 -2 -7
    8 2 -7
    -8 2 7
    8 -2 7
    -8 2 7
    8 2 -7
    8 2 -7
    8 2 7
    -8 -2 7
    8 2 7
    -8 -2 7
    8 -2 -7
    8 2 7
    8 -2 -7
    -8 2 -7
    9 2 -7
    9 2 -7
    9 -2 7
    -9 2 7
    9 -2 7
    -9 2 7
    -9 -2 -7
    9 2 -7
    -9 2 -7
    9 2 7
    -9 -2 7
    9 2 7
    9 2 7
    9 -2 -7
    -9 -2 7
    -9 2 -7
    -9 2 -7
    10 2 -7
    -10 -2 -7
    10 2 -7
    10 -2 7
    -10 2 7
    -10 -2 -7
    10 2 -7
    -10 2 -7
    10 2 7
    10 2 7
    -10 2 -7
    10 -2 -7
    -10 -2 7
    -10 -2 7
    11 2 -7
    -11 -2 -7
    -11 2 7
    11 -2 7
    -11 -2 -7
    11 2 -7
    11 -2 7
    -11 2 -7
    -11 -2 7
    -11 -2 7
    11 -2 -7
    11 -2 -7
    11 2 7
    0 -3 7
    0 3 -7
    0 -3 7
    0 3 -7
    0 3 -7
    0 -3 -7
    0 3 7
    0 3 7
    0 3 7
    0 3 7
    0 3 7
    0 -3 7
    0 -3 7
    0 -3 7
    0 -3 7
    0 3 -7
    0 -3 -7
    0 3 7
    0 3 -7
    0 -3 -7
    -1 3 7
    -1 3 7
    1 3 -7
    -1 3 7
    1 3 -7
    1 -3 7
    -1 3 7
    1 -3 7
    1 3 -7
    -1 3 7
    -1 3 7
    1 3 -7
    -1 -3 -7
    -1 -3 -7
    1 -3 7
    -1 3 7
    1 -3 7
    1 -3 7
    -1 -3 7
    -1 -3 7
    1 3 7
    1 3 7
    -1 3 -7
    -1 3 -7
    -1 3 -7
    -1 -3 7
    -1 -3 7
    -1 3 -7
    1 -3 -7
    1 -3 -7
    1 3 7
    1 3 7
    1 3 7
    -1 3 -7
    1 -3 -7
    -1 3 -7
    -1 -3 7
    1 -3 -7
    -1 -3 7
    2 3 -7
    -2 3 7
    -2 3 7
    2 -3 7
    -2 -3 -7
    -2 3 7
    2 -3 7
    -2 -3 -7
    -2 3 7
    2 3 -7
    -2 3 7
    -2 3 7
    2 -3 7
    2 3 -7
    2 -3 7
    2 -3 7
    2 3 -7
    -2 3 7
    -2 -3 7
    2 3 7
    2 3 7
    2 -3 -7
    -2 -3 7
    2 3 7
    -2 -3 7
    2 -3 -7
    -2 3 -7
    -2 -3 7
    -2 3 -7
    2 -3 -7
    -2 3 -7
    2 -3 -7
    -2 3 -7
    2 3 7
    -2 -3 7
    -2 3 -7
    2 -3 -7
    2 3 7
    2 3 7
    -3 3 7
    3 -3 7
    -3 3 7
    -3 3 7
    -3 -3 -7
    3 3 -7
    3 -3 7
    3 -3 7
    -3 3 7
    -3 -3 -7
    3 -3 7
    3 3 -7
    3 -3 7
    -3 3 7
    3 3 -7
    3 3 -7
    -3 3 7
    -3 -3 -7
    3 -3 -7
    -3 -3 7
    -3 3 -7
    3 3 7
    -3 3 -7
    -3 -3 7
    3 3 7
    3 3 7
    3 3 7
    3 -3 -7
    -3 3 -7
    -3 -3 7
    3 3 7
    3 -3 -7
    -3 -3 7
    -3 3 -7
    3 -3 -7
    3 -3 -7
    -3 3 -7
    -3 -3 7
    4 3 -7
    -4 -3 -7
    -4 3 7
    -4 -3 -7
    -4 -3 -7
    4 -3 7
    4 3 -7
    4 3 -7
    4 -3 7
    4 3 -7
    -4 3 7
    -4 3 7
    4 3 -7
    -4 3 7
    4 -3 7
    -4 3 7
    4 -3 7
    -4 3 7
    -4 -3 7
    4 -3 -7
    -4 -3 7
    -4 -3 7
    -4 -3 7
    4 3 7
    -4 -3 7
    4 -3 -7
    -4 3 -7
    4 3 7
    4 3 7
    4 -3 -7
    4 3 7
    -4 3 -7
    -4 3 -7
    4 -3 -7
    -4 3 -7
    4 3 7
    -4 3 -7
    -5 3 7
    5 -3 7
    5 3 -7
    5 3 -7
    -5 -3 -7
    5 3 -7
    5 -3 7
    5 3 -7
    5 -3 7
    -5 -3 -7
    -5 3 7
    5 3 -7
    5 -3 7
    5 -3 7
    -5 3 7
    -5 3 7
    -5 3 7
    -5 -3 -7
    -5 3 7
    -5 -3 7
    -5 -3 7
    -5 -3 7
    5 3 7
    -5 -3 7
    5 3 7
    5 3 7
    5 3 7
    -5 3 -7
    -5 3 -7
    5 -3 -7
    -5 3 -7
    5 -3 -7
    5 -3 -7
    5 -3 -7
    -5 3 -7
    -5 3 -7
    -6 -3 -7
    -6 3 7
    6 3 -7
    6 -3 7
    6 -3 7
    -6 -3 -7
    -6 3 7
    -6 3 7
    -6 3 7
    6 3 -7
    6 -3 7
    6 3 -7
    -6 3 7
    6 -3 7
    -6 3 7
    6 3 -7
    -6 -3 -7
    6 -3 7
    6 3 -7
    6 3 7
    6 -3 -7
    6 -3 -7
    -6 3 -7
    -6 3 -7
    -6 3 -7
    6 3 7
    6 3 7
    -6 -3 7
    -6 -3 7
    -6 -3 7
    6 -3 -7
    6 3 7
    6 -3 -7
    -6 -3 7
    -6 3 -7
    -6 3 -7
    -7 3 7
    7 3 -7
    7 -3 7
    7 -3 7
    -7 3 7
    -7 3 7
    7 3 -7
    7 3 -7
    -7 3 7
    7 -3 7
    -7 3 7
    7 -3 7
    -7 -3 -7
    -7 3 7
    -7 3 -7
    -7 -3 7
    7 -3 -7
    7 -3 -7
    -7 -3 7
    7 3 7
    -7 3 -7
    7 3 7
    7 -3 -7
    7 -3 -7
    8 -3 7
    -8 -3 -7
    8 3 -7
    -8 3 7
    8 3 -7
    -8 3 7
    8 -3 7
    8 3 -7
    -8 3 7
    -8 3 -7
    8 3 7
    -8 -3 7
    8 3 7
    -8 -3 7
    8 -3 -7
    9 -3 7
    9 3 -7
    -9 -3 -7
    -9 3 7
    9 3 -7
    9 3 -7
    -9 3 7
    9 3 7
    -9 -3 7
    -9 -3 7
    -9 3 -7
    -9 3 -7
    -9 3 -7
    9 3 7
    9 -3 -7
    -10 -3 -7
    10 3 -7
    10 3 -7
    -10 3 7
    10 -3 7
    -10 -3 -7
    -10 3 -7
    -10 3 -7
    -10 -3 7
    10 -3 -7
    10 3 7
    -10 -3 7
    10 3 7
    11 3 -7
    11 -3 7
    11 3 -7
    -11 -3 -7
    -11 -3 -7
    -11 3 7
    -11 -3 7
    11 3 7
    -11 -3 7
    -11 3 -7
    11 -3 -7
    0 4 7
    0 4 7
    0 -4 7
    0 -4 -7
    0 4 7
    0 -4 -7
    0 4 7
    0 4 7
    0 4 -7
    0 4 7
    0 -4 -7
    0 4 -7
    0 -4 7
    0 -4 7
    0 4 -7
    0 4 -7
    0 4 7
    0 -4 7
    0 4 -7
    1 4 -7
    1 -4 7
    -1 4 7
    -1 4 7
    -1 4 7
    1 -4 7
    1 -4 7
    -1 -4 -7
    -1 4 7
    1 -4 7
    -1 -4 -7
    -1 4 7
    1 4 -7
    1 -4 7
    -1 4 7
    1 4 -7
    1 4 7
    -1 -4 7
    -1 4 -7
    -1 4 -7
    1 -4 -7
    -1 4 -7
    1 -4 -7
    1 -4 -7
    1 4 7
    -1 -4 7
    -1 4 -7
    1 -4 -7
    -1 4 -7
    -1 -4 7
    1 4 7
    1 4 7
    1 4 7
    -1 -4 7
    -1 4 -7
    -1 -4 7
    1 4 7
    -2 4 7
    2 -4 7
    -2 4 7
    -2 4 7
    2 -4 7
    2 -4 7
    2 4 -7
    -2 4 7
    2 4 -7
    2 4 -7
    -2 4 7
    -2 -4 -7
    -2 4 7
    2 -4 7
    2 4 -7
    -2 4 7
    2 -4 7
    2 4 -7
    -2 -4 -7
    2 4 -7
    2 -4 7
    2 4 7
    2 4 7
    2 4 7
    2 -4 -7
    -2 -4 7
    2 4 7
    2 -4 -7
    2 -4 -7
    -2 -4 7
    -2 -4 7
    -2 4 -7
    -2 -4 7
    -2 4 -7
    2 4 7
    -2 4 -7
    -2 4 -7
    -2 4 -7
    2 -4 -7
    -3 4 7
    -3 4 7
    -3 4 7
    3 4 -7
    3 -4 7
    3 -4 7
    -3 -4 -7
    3 4 -7
    -3 4 7
    -3 -4 -7
    3 4 -7
    3 -4 7
    3 -4 7
    -3 4 7
    -3 4 7
    3 4 -7
    3 -4 7
    3 -4 -7
    3 -4 -7
    -3 4 -7
    3 4 7
    -3 4 -7
    3 4 7
    -3 -4 7
    -3 4 -7
    -3 -4 7
    3 -4 -7
    -3 -4 7
    -3 4 -7
    3 4 7
    3 4 7
    3 4 7
    3 -4 -7
    3 -4 -7
    -3 -4 7
    -3 4 -7
    3 4 7
    -4 -4 -7
    4 4 -7
    4 4 -7
    -4 4 7
    4 -4 7
    4 4 -7
    -4 4 7
    4 4 -7
    4 -4 7
    -4 4 7
    -4 4 7
    -4 4 7
    -4 -4 -7
    4 4 -7
    4 -4 7
    -4 -4 -7
    4 -4 7
    -4 4 7
    4 -4 7
    4 4 7
    4 4 7
    -4 4 -7
    4 4 7
    -4 4 -7
    -4 -4 7
    4 -4 -7
    -4 4 -7
    4 -4 -7
    4 -4 -7
    -4 -4 7
    -4 4 -7
    4 -4 -7
    4 4 7
    4 4 7
    4 -4 -7
    -4 -4 7
    -4 -4 7
    -4 4 -7
    -5 -4 -7
    5 4 -7
    5 -4 7
    5 -4 7
    5 4 -7
    -5 4 7
    -5 4 7
    5 -4 7
    -5 4 7
    -5 -4 -7
    5 -4 7
    5 4 -7
    -5 4 7
    5 4 -7
    -5 4 7
    -5 -4 -7
    -5 4 7
    5 -4 7
    5 -4 -7
    -5 -4 7
    5 -4 -7
    5 4 7
    5 4 7
    -5 4 -7
    5 4 7
    5 4 7
    5 4 7
    5 -4 -7
    5 -4 -7
    -5 -4 7
    -5 -4 7
    -5 4 -7
    -5 4 -7
    -5 -4 7
    -5 4 -7
    -5 4 -7
    -6 -4 -7
    6 4 -7
    6 -4 7
    -6 4 7
    -6 4 7
    -6 4 7
    6 -4 7
    6 4 -7
    -6 4 7
    6 4 -7
    6 4 -7
    6 -4 7
    -6 4 7
    6 -4 7
    -6 -4 -7
    -6 4 7
    6 -4 7
    -6 4 -7
    6 -4 -7
    6 4 7
    -6 -4 7
    6 -4 -7
    6 4 7
    6 -4 -7
    -6 4 -7
    -6 4 -7
    6 4 7
    -6 4 -7
    -6 -4 7
    -6 -4 7
    6 4 7
    6 -4 -7
    -6 4 -7
    7 4 -7
    7 -4 7
    -7 4 7
    -7 4 7
    -7 4 7
    -7 4 7
    7 -4 7
    7 4 -7
    7 -4 7
    -7 -4 -7
    -7 4 7
    7 -4 7
    -7 -4 7
    -7 4 -7
    7 4 7
    7 4 7
    -7 -4 7
    7 -4 -7
    7 -4 -7
    -7 4 -7
    -8 4 7
    8 -4 7
    8 -4 7
    -8 -4 -7
    -8 4 7
    8 4 -7
    8 4 -7
    -8 -4 7
    -8 -4 7
    8 4 7
    8 -4 -7
    8 4 7
    -8 4 -7
    -8 4 -7
    9 4 -7
    9 4 -7
    9 -4 7
    -9 -4 -7
    -9 4 7
    -9 4 7
    -9 -4 -7
    -9 -4 7
    9 -4 -7
    -9 4 -7
    9 4 7
    9 4 7
    -9 4 -7
    -9 -4 7
    10 4 -7
    -10 4 7
    -10 -4 -7
    10 4 -7
    -10 -4 -7
    10 -4 7
    -10 4 -7
    -10 -4 7
    -10 4 -7
    10 4 7
    -10 -4 7
    10 4 7
    10 -4 -7
    -11 4 7
    11 4 -7
    11 4 -7
    11 -4 7
    -11 -4 -7
    -11 -4 -7
    -11 -4 7
    -11 -4 7
    -11 4 -7
    11 4 7
    -11 4 -7
    11 -4 -7
    0 5 7
    0 -5 -7
    0 5 7
    0 5 7
    0 5 7
    0 -5 7
    0 5 7
    0 5 7
    0 5 7
    0 -5 7
    0 5 -7
    0 5 -7
    0 5 -7
    0 -5 -7
    0 -5 -7
    0 5 -7
    0 -5 7
    0 -5 7
    -1 5 7
    1 -5 7
    -1 5 7
    1 -5 7
    -1 5 7
    1 -5 7
    1 5 -7
    1 5 -7
    -1 5 7
    1 5 -7
    -1 5 7
    1 5 -7
    1 -5 7
    1 -5 7
    1 5 -7
    -1 5 7
    -1 5 7
    1 5 -7
    1 -5 -7
    1 5 7
    1 5 7
    1 -5 -7
    -1 5 -7
    -1 5 -7
    1 5 7
    -1 -5 7
    -1 -5 7
    -1 -5 7
    1 -5 -7
    1 5 7
    1 -5 -7
    -1 5 -7
    -1 -5 7
    -1 -5 7
    -1 5 -7
    -1 5 -7
    -2 5 7
    2 5 -7
    2 -5 7
    -2 5 7
    2 -5 7
    2 -5 7
    -2 5 7
    2 5 -7
    -2 5 7
    -2 5 7
    -2 5 7
    2 -5 7
    2 -5 7
    2 5 -7
    -2 5 7
    2 5 -7
    2 5 -7
    2 -5 7
    2 5 -7
    2 5 7
    -2 5 -7
    2 5 7
    2 -5 -7
    2 -5 -7
    -2 -5 7
    2 5 7
    -2 5 -7
    2 5 7
    -2 -5 7
    -2 -5 7
    -2 5 -7
    -2 5 -7
    2 -5 -7
    -2 -5 7
    2 -5 -7
    -2 5 -7
    -3 -5 -7
    3 5 -7
    3 -5 7
    3 5 -7
    3 5 -7
    -3 5 7
    3 -5 7
    3 -5 7
    3 -5 7
    -3 5 7
    3 5 -7
    -3 5 7
    -3 5 7
    -3 5 7
    -3 5 7
    3 5 -7
    -3 -5 -7
    3 -5 7
    -3 5 7
    3 5 7
    -3 -5 7
    -3 -5 7
    3 -5 -7
    3 -5 -7
    -3 5 -7
    3 5 7
    3 5 7
    3 5 7
    -3 5 -7
    3 5 7
    3 5 7
    3 -5 -7
    -3 5 -7
    -3 -5 7
    -3 5 -7
    -3 -5 7
    -3 5 -7
    3 -5 -7
    3 5 7
    4 5 -7
    4 -5 7
    4 5 -7
    -4 -5 -7
    4 -5 7
    -4 5 7
    -4 -5 -7
    -4 5 7
    4 -5 7
    -4 -5 -7
    4 5 -7
    4 5 -7
    -4 5 7
    -4 5 7
    -4 5 7
    4 -5 7
    4 5 -7
    -4 5 7
    4 -5 7
    -4 5 -7
    4 5 7
    -4 5 -7
    4 5 7
    4 -5 -7
    -4 -5 7
    4 5 7
    -4 5 -7
    -4 5 -7
    -4 -5 7
    4 5 7
    4 -5 -7
    -4 -5 7
    4 -5 -7
    -4 -5 7
    4 5 7
    -4 5 -7
    4 -5 -7
    4 5 7
    4 -5 -7
    -5 5 7
    5 5 -7
    -5 5 7
    -5 -5 -7
    -5 5 7
    5 5 -7
    5 -5 7
    5 -5 7
    -5 -5 -7
    5 -5 7
    5 5 -7
    -5 -5 -7
    -5 5 7
    5 5 -7
    5 -5 7
    5 5 -7
    -5 5 7
    -5 5 7
    5 -5 7
    5 5 7
    5 -5 -7
    -5 5 -7
    5 -5 -7
    5 5 7
    5 5 7
    -5 5 -7
    -5 -5 7
    -5 5 -7
    5 -5 -7
    -5 -5 7
    -5 -5 7
    5 -5 -7
    -5 5 -7
    5 5 7
    5 5 7
    -5 -5 7
    -5 5 -7
    -6 -5 -7
    6 -5 7
    6 -5 7
    -6 5 7
    -6 5 7
    -6 5 7
    -6 5 7
    -6 5 7
    6 5 -7
    6 -5 7
    6 5 -7
    6 -5 7
    6 5 -7
    -6 5 7
    6 -5 7
    -6 -5 7
    6 5 7
    6 -5 -7
    -6 5 -7
    6 5 7
    -6 5 -7
    6 -5 -7
    -6 5 -7
    -6 -5 7
    -6 5 -7
    6 5 7
    -6 5 -7
    7 5 -7
    -7 5 7
    7 -5 7
    -7 5 7
    7 5 -7
    -7 -5 -7
    7 -5 7
    -7 5 7
    -7 5 7
    -7 5 -7
    7 5 7
    -7 -5 7
    7 -5 -7
    -7 -5 7
    -7 5 -7
    7 5 7
    7 -5 -7
    -8 5 7
    8 5 -7
    -8 5 7
    8 5 -7
    -8 -5 -7
    8 -5 7
    8 -5 7
    -8 5 -7
    -8 -5 7
    -8 5 -7
    8 5 7
    8 5 7
    -8 -5 7
    8 -5 -7
    -9 -5 -7
    -9 -5 -7
    9 5 -7
    9 -5 7
    9 -5 7
    -9 5 7
    9 5 -7
    -9 5 7
    -9 -5 7
    9 5 7
    -9 5 -7
    -9 -5 7
    -9 5 -7
    9 -5 -7
    9 5 7
    -10 -5 -7
    10 5 -7
    10 5 -7
    -10 5 7
    -10 -5 -7
    10 -5 7
    -10 -5 7
    -10 -5 7
    10 5 7
    10 -5 -7
    -10 5 -7
    10 5 7
    -10 5 -7
    11 -5 7
    -11 5 7
    11 5 -7
    11 5 -7
    -11 -5 -7
    -11 -5 -7
    -11 5 -7
    -11 -5 7
    11 5 7
    11 -5 -7
    -11 -5 7
    -11 5 -7
    0 6 7
    0 6 -7
    0 6 -7
    0 6 7
    0 -6 7
    0 6 7
    0 6 7
    0 -6 -7
    0 -6 -7
    0 6 -7
    0 -6 -7
    0 -6 7
    0 6 7
    0 6 -7
    0 -6 -7
    0 -6 7
    0 6 -7
    0 6 -7
    0 -6 7
    0 6 7
    0 6 -7
    -1 6 7
    1 6 -7
    1 -6 7
    1 6 -7
    -1 6 7
    1 6 -7
    -1 6 7
    -1 6 7
    1 -6 7
    1 6 -7
    1 6 -7
    -1 6 7
    -1 6 7
    -1 6 7
    1 -6 7
    1 6 -7
    -1 6 -7
    1 6 7
    -1 6 -7
    -1 -6 7
    1 6 7
    1 -6 -7
    1 6 7
    1 -6 -7
    -1 6 -7
    -1 -6 7
    1 -6 -7
    1 -6 -7
    -1 -6 7
    -1 6 -7
    -1 -6 7
    -1 6 -7
    1 6 7
    -2 6 7
    2 6 -7
    2 -6 7
    2 6 -7
    -2 6 7
    -2 6 7
    2 6 -7
    -2 6 7
    -2 6 7
    -2 6 7
    2 6 -7
    2 6 -7
    2 -6 7
    -2 6 7
    2 6 -7
    2 -6 7
    2 6 -7
    2 -6 7
    2 -6 7
    2 -6 7
    2 -6 -7
    2 6 7
    2 6 7
    2 6 7
    -2 6 -7
    -2 -6 7
    -2 6 -7
    -2 6 -7
    2 -6 -7
    -2 6 -7
    -2 -6 7
    -2 -6 7
    2 6 7
    2 -6 -7
    2 -6 -7
    -2 -6 7
    -2 6 -7
    -3 6 7
    3 6 -7
    -3 6 7
    3 6 -7
    3 -6 7
    3 6 -7
    3 6 -7
    -3 6 7
    -3 6 7
    3 6 -7
    3 -6 7
    3 -6 7
    -3 6 7
    -3 6 7
    3 6 -7
    -3 6 7
    3 -6 7
    3 -6 7
    3 6 7
    3 6 7
    -3 -6 7
    3 -6 -7
    3 -6 -7
    -3 -6 7
    -3 -6 7
    3 6 7
    3 -6 -7
    3 -6 -7
    -3 -6 7
    -3 6 -7
    -3 6 -7
    -3 6 -7
    -3 6 -7
    -4 6 7
    4 6 -7
    4 6 -7
    4 -6 7
    -4 6 7
    4 6 -7
    -4 -6 -7
    -4 6 7
    4 6 -7
    -4 -6 -7
    4 -6 7
    4 -6 7
    4 6 -7
    4 -6 7
    -4 -6 -7
    -4 6 7
    4 -6 7
    -4 6 7
    -4 6 7
    4 -6 -7
    -4 6 -7
    4 6 7
    4 6 7
    -4 6 -7
    -4 6 -7
    -4 6 -7
    4 6 7
    -4 -6 7
    4 -6 -7
    4 6 7
    4 6 7
    -4 -6 7
    -4 -6 7
    4 -6 -7
    4 -6 -7
    -4 -6 7
    4 6 7
    -4 6 -7
    5 6 -7
    -5 -6 -7
    -5 6 7
    5 6 -7
    5 6 -7
    -5 -6 -7
    5 -6 7
    5 -6 7
    5 6 -7
    -5 6 7
    -5 6 7
    -5 6 7
    5 -6 7
    5 -6 7
    5 6 -7
    -5 -6 -7
    -5 6 7
    5 -6 7
    5 6 7
    -5 -6 7
    -5 -6 7
    5 -6 -7
    -5 -6 7
    5 6 7
    -5 6 -7
    5 -6 -7
    -5 6 -7
    5 6 7
    -5 6 -7
    5 6 7
    -5 6 -7
    5 -6 -7
    5 -6 -7
    -5 6 -7
    -5 6 -7
    -5 -6 7
    5 6 7
    -6 6 7
    6 6 -7
    -6 6 7
    -6 6 7
    6 -6 7
    -6 -6 -7
    6 -6 7
    6 6 -7
    6 -6 7
    6 6 -7
    -6 6 7
    -6 -6 7
    6 -6 -7
    -6 6 -7
    -6 6 -7
    -6 6 -7
    6 6 7
    6 6 7
    6 -6 -7
    -6 6 -7
    -6 -6 7
    -6 6 -7
    6 -6 -7
    -6 6 -7
    7 6 -7
    7 -6 7
    7 6 -7
    -7 -6 -7
    -7 6 7
    -7 6 7
    -7 6 7
    7 -6 7
    -7 6 -7
    7 6 7
    7 6 7
    7 -6 -7
    -7 -6 7
    -7 -6 7
    -7 6 -7
    8 6 -7
    -8 6 7
    8 -6 7
    -8 -6 -7
    -8 6 7
    8 -6 7
    8 6 -7
    8 -6 -7
    -8 6 -7
    -8 -6 7
    8 6 7
    -8 -6 7
    8 6 7
    -8 6 -7
    9 6 -7
    -9 6 7
    -9 -6 -7
    9 6 -7
    -9 -6 -7
    9 -6 7
    9 -6 7
    -9 6 7
    -9 6 -7
    -9 -6 7
    9 6 7
    9 6 7
    -9 -6 7
    9 -6 -7
    -9 6 -7
    10 -6 7
    -10 6 7
    10 6 -7
    -10 -6 -7
    10 6 -7
    -10 6 7
    -10 -6 -7
    -10 -6 7
    -10 6 -7
    10 -6 -7
    10 6 7
    -10 6 -7
    -10 -6 7
    11 -6 7
    -11 6 7
    11 6 -7
    11 6 -7
    -11 -6 -7
    -11 -6 -7
    -11 -6 7
    -11 -6 7
    11 -6 -7
    11 6 7
    -11 6 -7
    -11 6 -7
    0 -7 7
    0 -7 7
    0 7 -7
    0 -7 -7
    0 7 7
    0 7 7
    0 7 -7
    0 7 7
    0 7 -7
    0 -7 7
    0 -7 7
    0 7 7
    0 -7 -7
    0 7 7
    0 7 -7
    0 -7 -7
    0 7 -7
    0 7 7
    0 7 7
    0 -7 -7
    0 7 -7
    1 -7 7
    -1 7 7
    -1 7 7
    1 7 -7
    1 -7 7
    1 -7 7
    -1 7 7
    1 7 -7
    -1 7 7
    1 7 -7
    -1 7 7
    1 7 -7
    1 7 -7
    -1 7 7
    1 -7 7
    1 7 -7
    -1 7 7
    1 7 -7
    -1 -7 7
    1 -7 -7
    -1 7 -7
    1 7 7
    -1 7 -7
    1 -7 -7
    -1 7 -7
    1 7 7
    -1 7 -7
    1 7 7
    1 -7 -7
    -1 7 -7
    -1 7 -7
    -1 -7 7
    -1 -7 7
    1 7 7
    1 -7 -7
    -1 -7 7
    2 7 -7
    2 -7 7
    2 -7 7
    2 7 -7
    2 -7 7
    -2 7 7
    -2 7 7
    2 -7 7
    2 7 -7
    2 7 -7
    2 7 -7
    -2 7 7
    2 7 -7
    -2 7 7
    2 7 -7
    -2 7 7
    -2 7 7
    -2 7 7
    2 -7 7
    2 7 7
    2 -7 -7
    -2 -7 7
    2 -7 -7
    -2 -7 7
    2 7 7
    2 -7 -7
    2 7 7
    -2 7 -7
    -2 -7 7
    -2 7 -7
    2 -7 -7
    -2 7 -7
    -2 -7 7
    -2 7 -7
    -2 7 -7
    2 7 7
    -2 7 -7
    -2 -7 7
    3 7 -7
    3 -7 7
    3 -7 7
    3 7 -7
    3 -7 7
    -3 7 7
    -3 7 7
    3 7 -7
    3 -7 7
    -3 7 7
    -3 7 7
    -3 7 7
    -3 7 7
    -3 7 7
    3 7 -7
    3 7 -7
    -3 -7 7
    -3 7 -7
    -3 -7 7
    -3 -7 7
    -3 7 -7
    -3 7 -7
    3 7 7
    -3 -7 7
    3 7 7
    -3 7 -7
    3 -7 -7
    -3 7 -7
    3 -7 -7
    -3 7 -7
    3 7 7
    3 -7 -7
    3 -7 -7
    4 -7 7
    -4 7 7
    4 7 -7
    -4 7 7
    -4 -7 -7
    4 7 -7
    -4 7 7
    -4 7 7
    -4 -7 -7
    -4 7 7
    4 -7 7
    4 -7 7
    -4 7 7
    -4 7 7
    4 7 -7
    4 7 -7
    4 -7 7
    4 7 -7
    -4 -7 7
    -4 7 -7
    4 7 7
    4 7 7
    -4 7 -7
    -4 7 -7
    -4 7 -7
    -4 -7 7
    4 7 7
    4 7 7
    4 -7 -7
    4 -7 -7
    -4 7 -7
    4 7 7
    4 -7 -7
    4 -7 -7
    4 7 7
    -4 -7 7
    -4 7 -7
    -4 -7 7
    5 -7 7
    5 7 -7
    -5 7 7
    5 7 -7
    -5 7 7
    -5 -7 -7
    -5 7 7
    5 -7 7
    -5 -7 -7
    -5 7 7
    -5 7 7
    5 -7 7
    5 7 -7
    -5 -7 7
    5 -7 -7
    -5 7 -7
    -5 -7 7
    5 7 7
    -5 7 -7
    -5 7 -7
    5 7 7
    5 -7 -7
    -5 7 -7
    5 7 7
    -5 7 -7
    5 7 7
    5 -7 -7
    5 7 7
    -5 7 -7
    -6 -7 -7
    -6 7 7
    -6 7 7
    6 -7 7
    6 7 -7
    6 -7 7
    6 7 -7
    6 -7 7
    6 7 -7
    -6 7 7
    6 -7 -7
    -6 7 -7
    -6 -7 7
    6 7 7
    6 -7 -7
    6 7 7
    -6 7 -7
    -6 7 -7
    -6 7 -7
    -6 7 -7
    -6 -7 7
    7 7 -7
    -7 7 7
    7 -7 7
    -7 -7 -7
    -7 7 7
    7 7 -7
    7 -7 7
    -7 7 7
    -7 7 -7
    -7 7 -7
    7 -7 -7
    -7 -7 7
    -7 -7 7
    7 7 7
    -7 7 -7
    7 7 7
    -7 7 -7
    -8 7 7
    -8 7 7
    8 7 -7
    -8 7 7
    8 -7 7
    8 7 -7
    8 -7 7
    -8 -7 -7
    -8 -7 -7
    -8 7 -7
    -8 7 -7
    8 7 7
    -8 -7 7
    -8 -7 7
    8 7 7
    8 -7 -7
    9 -7 7
    -9 7 7
    9 7 -7
    9 7 -7
    -9 -7 -7
    9 -7 7
    -9 7 7
    -9 -7 -7
    9 7 7
    -9 7 -7
    -9 -7 7
    9 7 7
    -9 7 -7
    -9 -7 7
    9 -7 -7
    10 7 -7
    -10 -7 -7
    10 7 -7
    -10 -7 -7
    -10 7 7
    10 -7 7
    -10 7 7
    -10 -7 7
    10 7 7
    10 -7 -7
    -10 7 -7
    -10 -7 7
    -10 7 -7
    -11 -7 -7
    11 7 -7
    -11 7 7
    11 -7 7
    -11 -7 -7
    -11 7 -7
    -11 -7 7
    -11 -7 7
    -11 7 -7
    11 -7 -7
    0 8 7
    0 -8 -7
    0 8 7
    0 8 7
    0 8 7
    0 -8 -7
    0 8 -7
    0 8 -7
    0 8 7
    0 8 -7
    0 8 -7
    0 8 7
    0 -8 7
    0 -8 -7
    0 8 -7
    0 -8 7
    0 8 -7
    0 8 -7
    0 -8 -7
    0 -8 7
    0 -8 7
    0 8 7
    1 8 -7
    1 8 -7
    -1 8 7
    -1 8 7
    -1 8 7
    1 -8 7
    1 8 -7
    1 8 -7
    -1 8 7
    -1 8 7
    -1 8 7
    1 8 -7
    -1 8 7
    1 -8 7
    1 8 -7
    1 8 -7
    1 -8 7
    1 -8 7
    -1 8 -7
    1 8 7
    -1 -8 7
    1 8 7
    -1 -8 7
    1 -8 -7
    -1 -8 7
    1 8 7
    -1 8 -7
    -1 8 -7
    -1 8 -7
    -1 8 -7
    1 -8 -7
    -1 -8 7
    1 -8 -7
    1 8 7
    -1 8 -7
    1 -8 -7
    -2 8 7
    2 -8 7
    -2 8 7
    2 8 -7
    -2 8 7
    2 -8 7
    -2 8 7
    -2 8 7
    2 8 -7
    2 8 -7
    -2 8 7
    2 8 -7
    2 -8 7
    2 8 -7
    2 8 -7
    2 -8 7
    2 -8 7
    -2 8 7
    2 8 -7
    -2 8 -7
    2 -8 -7
    2 -8 -7
    2 8 7
    -2 8 -7
    2 8 7
    2 -8 -7
    -2 -8 7
    -2 -8 7
    -2 8 -7
    2 -8 -7
    -2 8 -7
    2 8 7
    -2 -8 7
    -2 -8 7
    -2 -8 7
    -2 8 -7
    2 8 7
    -3 8 7
    3 8 -7
    3 8 -7
    -3 8 7
    -3 8 7
    -3 8 7
    3 8 -7
    3 8 -7
    3 -8 7
    3 -8 7
    -3 8 7
    3 -8 7
    -3 8 7
    3 -8 7
    3 8 -7
    3 8 -7
    -3 -8 7
    3 -8 -7
    3 8 7
    3 8 7
    -3 8 -7
    -3 8 -7
    3 -8 -7
    -3 8 -7
    -3 -8 7
    -3 8 -7
    -3 -8 7
    -3 8 -7
    3 8 7
    -3 -8 7
    3 8 7
    -3 8 -7
    3 -8 -7
    3 -8 -7
    4 -8 7
    -4 8 7
    4 8 -7
    -4 8 7
    4 8 -7
    4 8 -7
    4 -8 7
    -4 8 7
    4 -8 7
    -4 8 7
    -4 8 7
    -4 -8 -7
    -4 8 7
    -4 8 -7
    4 8 7
    -4 -8 7
    4 -8 -7
    4 -8 -7
    -4 8 -7
    4 -8 -7
    4 8 7
    -4 -8 7
    -4 8 -7
    -4 8 -7
    -4 8 -7
    -4 -8 7
    4 8 7
    -4 8 -7
    4 8 7
    -5 -8 -7
    -5 8 7
    -5 -8 -7
    5 -8 7
    5 8 -7
    -5 8 7
    5 8 -7
    5 -8 7
    -5 8 7
    -5 8 7
    5 -8 7
    5 8 -7
    -5 8 -7
    -5 8 -7
    5 -8 -7
    -5 -8 7
    5 -8 -7
    5 8 7
    -5 8 -7
    -5 -8 7
    5 8 7
    -5 8 -7
    5 8 7
    5 8 7
    -5 8 -7
    -6 8 7
    -6 8 7
    6 8 -7
    -6 8 7
    -6 8 7
    6 -8 7
    6 -8 7
    6 8 -7
    -6 -8 -7
    6 8 -7
    -6 8 -7
    -6 8 -7
    -6 8 -7
    -6 -8 7
    -6 8 -7
    -6 -8 7
    6 8 7
    6 -8 -7
    6 -8 -7
    6 8 7
    -7 8 7
    7 8 -7
    7 -8 7
    7 -8 7
    7 8 -7
    -7 8 7
    -7 8 7
    -7 -8 -7
    -7 8 -7
    -7 -8 7
    -7 8 -7
    7 8 7
    -7 8 -7
    -7 -8 7
    -7 8 -7
    7 8 7
    7 -8 -7
    -8 8 7
    8 -8 7
    -8 8 7
    -8 -8 -7
    -8 -8 -7
    8 8 -7
    8 -8 7
    -8 8 7
    8 8 -7
    8 8 7
    -8 -8 7
    -8 -8 7
    -8 8 -7
    8 -8 -7
    -8 8 -7
    -9 -8 -7
    -9 8 7
    9 8 -7
    9 -8 7
    9 8 -7
    -9 -8 -7
    9 -8 7
    -9 8 7
    9 -8 -7
    -9 8 -7
    -9 -8 7
    -9 8 -7
    9 8 7
    -9 -8 7
    10 -8 7
    10 8 -7
    -10 8 7
    10 8 -7
    -10 8 7
    -10 -8 -7
    10 -8 7
    -10 -8 -7
    -10 -8 7
    -10 -8 7
    -10 8 -7
    -10 8 -7
    10 8 7
    10 -8 -7
    0 9 -7
    0 -9 7
    0 9 -7
    0 -9 7
    0 9 7
    0 -9 -7
    0 -9 -7
    0 9 -7
    0 9 7
    0 9 -7
    0 9 7
    0 9 7
    0 9 7
    0 -9 7
    0 9 7
    0 9 -7
    0 9 7
    0 9 -7
    0 -9 -7
    0 -9 7
    -1 9 7
    1 -9 7
    1 -9 7
    1 9 -7
    -1 9 7
    -1 9 7
    1 9 -7
    -1 -9 -7
    -1 9 7
    1 9 -7
    1 9 -7
    1 -9 7
    1 9 -7
    1 9 -7
    -1 9 7
    -1 9 7
    1 -9 7
    -1 9 7
    1 9 7
    1 9 7
    -1 9 -7
    1 -9 -7
    1 -9 -7
    -1 -9 7
    1 9 7
    1 9 7
    -1 -9 7
    -1 9 -7
    -1 9 -7
    -1 -9 7
    -1 9 -7
    -1 -9 7
    1 -9 -7
    1 -9 -7
    -1 9 -7
    -1 9 -7
    2 -9 7
    2 9 -7
    2 -9 7
    -2 9 7
    2 -9 7
    -2 9 7
    2 9 -7
    -2 9 7
    2 9 -7
    2 9 -7
    -2 9 7
    -2 9 7
    2 -9 7
    2 9 -7
    2 9 -7
    -2 -9 7
    -2 9 -7
    2 -9 -7
    -2 -9 7
    2 -9 -7
    2 9 7
    2 -9 -7
    -2 9 -7
    -2 9 -7
    2 9 7
    -2 9 -7
    -2 9 -7
    -2 -9 7
    2 9 7
    2 -9 -7
    2 9 7
    -2 -9 7
    3 -9 7
    -3 9 7
    -3 9 7
    3 9 -7
    -3 9 7
    -3 9 7
    3 -9 7
    3 -9 7
    3 9 -7
    -3 9 7
    3 9 -7
    3 9 -7
    -3 -9 7
    3 -9 -7
    -3 9 -7
    -3 -9 7
    -3 9 -7
    3 9 7
    -3 9 -7
    -3 9 -7
    -3 9 -7
    3 -9 -7
    3 9 7
    3 9 7
    -3 -9 7
    -3 9 -7
    3 9 7
    -3 -9 7
    -4 9 7
    -4 9 7
    4 9 -7
    4 -9 7
    4 -9 7
    4 9 -7
    4 9 -7
    -4 9 7
    -4 -9 -7
    -4 9 7
    -4 9 -7
    -4 9 -7
    4 9 7
    -4 -9 7
    4 -9 -7
    4 9 7
    4 9 7
    -4 9 -7
    -4 -9 7
    4 -9 -7
    4 9 7
    -4 9 -7
    -5 9 7
    5 -9 7
    -5 -9 -7
    5 9 -7
    5 9 -7
    -5 9 7
    -5 9 7
    5 -9 7
    -5 9 7
    5 9 -7
    -5 -9 7
    5 9 7
    5 -9 -7
    5 9 7
    5 9 7
    -5 9 -7
    -5 9 -7
    5 -9 -7
    -5 -9 7
    -5 9 -7
    -5 9 -7
    -6 9 7
    -6 -9 -7
    6 9 -7
    6 9 -7
    -6 9 7
    -6 9 7
    6 -9 7
    6 -9 7
    -6 9 7
    6 9 -7
    -6 9 -7
    -6 9 -7
    6 9 7
    6 9 7
    6 -9 -7
    -6 -9 7
    -6 9 -7
    -6 9 -7
    -6 -9 7
    -7 -9 -7
    -7 -9 -7
    -7 9 7
    7 -9 7
    7 9 -7
    -7 9 7
    -7 9 7
    7 -9 7
    -7 9 7
    7 9 -7
    -7 -9 7
    -7 9 -7
    -7 9 -7
    7 9 7
    -7 9 -7
    7 -9 -7
    -7 -9 7
    7 9 7
    -7 9 -7
    -8 -9 -7
    8 -9 7
    8 9 -7
    -8 9 7
    -8 9 7
    -8 9 7
    -8 9 7
    8 -9 7
    -8 -9 -7
    8 9 -7
    -8 9 -7
    8 9 7
    8 9 7
    -8 -9 7
    -8 -9 7
    -8 9 -7
    8 -9 -7
    9 -9 7
    -9 9 7
    -9 9 7
    9 9 -7
    9 -9 7
    9 9 -7
    -9 -9 -7
    -9 9 7
    -9 -9 -7
    -9 -9 7
    9 9 7
    -9 9 -7
    -9 9 -7
    -9 -9 7
    9 -9 -7
    9 9 7
    10 9 -7
    -10 9 7
    10 9 -7
    -10 -9 -7
    10 -9 7
    -10 -9 -7
    -10 9 7
    10 -9 7
    -10 9 7
    10 9 7
    -10 9 -7
    10 -9 -7
    -10 -9 7
    0 -10 -7
    0 -10 7
    0 -10 7
    0 10 -7
    0 10 7
    0 10 7
    0 -10 -7
    0 10 -7
    0 10 -7
    0 -10 7
    0 -10 -7
    0 10 -7
    0 10 7
    0 10 7
    0 10 -7
    0 10 7
    -1 10 7
    1 10 -7
    -1 10 7
    1 -10 7
    1 10 -7
    1 10 -7
    -1 10 7
    -1 10 7
    1 10 -7
    -1 10 7
    -1 10 7
    1 10 -7
    -1 10 7
    -1 -10 -7
    1 -10 7
    1 10 7
    -1 -10 7
    -1 -10 7
    -1 10 -7
    -1 10 -7
    1 10 7
    1 -10 -7
    -1 10 -7
    1 -10 -7
    1 10 7
    1 10 7
    1 -10 -7
    -1 -10 7
    2 -10 7
    2 10 -7
    -2 10 7
    -2 10 7
    2 -10 7
    -2 10 7
    2 10 -7
    2 10 -7
    -2 10 7
    2 10 -7
    -2 10 7
    -2 -10 7
    -2 10 -7
    2 -10 -7
    2 -10 -7
    2 10 7
    -2 10 -7
    2 10 7
    2 10 7
    -2 -10 7
    2 -10 -7
    -2 -10 7
    2 10 7
    -2 10 -7
    3 -10 7
    3 10 -7
    -3 10 7
    -3 10 7
    3 10 -7
    3 -10 7
    3 10 -7
    -3 10 7
    -3 10 7
    -3 10 -7
    -3 10 -7
    3 -10 -7
    3 10 7
    3 -10 -7
    -3 10 -7
    3 10 7
    3 10 7
    -3 -10 7
    -3 -10 7
    -4 10 7
    4 10 -7
    4 10 -7
    -4 -10 -7
    -4 10 7
    -4 10 7
    4 10 -7
    -4 10 7
    4 -10 7
    4 -10 7
    4 10 7
    -4 -10 7
    -4 10 -7
    4 -10 -7
    4 -10 -7
    -4 10 -7
    4 10 7
    4 10 7
    -4 10 -7
    4 10 7
    5 10 -7
    5 10 -7
    5 10 -7
    -5 -10 -7
    -5 10 7
    5 -10 7
    -5 10 7
    -5 10 7
    -5 -10 -7
    -5 10 7
    5 -10 7
    5 -10 -7
    -5 10 -7
    5 10 7
    5 10 7
    -5 10 -7
    -5 10 -7
    -5 -10 7
    6 10 -7
    -6 -10 -7
    6 -10 7
    -6 -10 -7
    -6 10 7
    6 -10 7
    -6 10 7
    -6 10 7
    6 10 -7
    -6 10 7
    6 10 -7
    -6 10 -7
    -6 10 -7
    -6 10 -7
    -6 -10 7
    6 -10 -7
    6 10 7
    6 10 7
    -7 -10 -7
    7 -10 7
    -7 -10 -7
    7 -10 7
    -7 10 7
    -7 10 7
    7 10 -7
    -7 10 7
    -7 10 7
    -7 -10 7
    7 10 7
    7 10 7
    -7 10 -7
    7 -10 -7
    -7 10 -7
    -7 10 -7
    -8 10 7
    -8 -10 -7
    8 -10 7
    -8 10 7
    -8 -10 -7
    8 10 -7
    8 -10 7
    -8 10 7
    -8 10 7
    -8 10 -7
    8 -10 -7
    -8 -10 7
    8 10 7
    8 10 7
    -9 10 7
    9 10 -7
    -9 -10 -7
    -9 10 7
    9 -10 7
    -9 -10 -7
    9 -10 7
    -9 10 7
    9 10 7
    9 -10 -7
    -9 10 -7
    -9 -10 7
    10 -10 7
    -10 10 7
    -10 10 7
    -10 -10 -7
    -10 10 7
    -10 -10 -7
    -10 10 -7
    10 -10 -7
    -10 -10 7
    0 -11 7
    0 11 7
    0 11 -7
    0 11 7
    0 -11 7
    0 11 -7
    0 -11 -7
    0 11 7
    0 11 7
    0 -11 -7
    0 11 7
    0 11 -7
    0 -11 -7
    -1 -11 -7
    -1 11 7
    1 11 -7
    1 -11 7
    -1 11 7
    1 11 -7
    1 11 -7
    -1 11 7
    -1 -11 -7
    -1 11 7
    -1 11 7
    1 11 -7
    -1 11 -7
    1 -11 -7
    1 -11 -7
    -1 -11 7
    -1 11 -7
    -1 11 -7
    1 11 7
    1 11 7
    1 11 7
    1 11 7
    1 11 7
    -1 -11 7
    1 -11 -7
    1 11 7
    -1 11 -7
    -2 11 7
    2 -11 7
    2 11 -7
    -2 -11 -7
    -2 -11 -7
    -2 11 7
    -2 11 7
    2 11 -7
    -2 11 7
    2 -11 7
    2 11 -7
    2 11 -7
    -2 11 -7
    2 11 7
    2 11 7
    2 -11 -7
    -2 11 -7
    2 -11 -7
    2 11 7
    -2 -11 7
    -2 11 -7
    2 11 7
    -2 -11 7
    -3 11 7
    -3 11 7
    3 -11 7
    3 11 -7
    3 11 -7
    3 -11 7
    -3 -11 -7
    3 11 -7
    -3 -11 -7
    -3 11 7
    -3 -11 7
    -3 11 -7
    -3 11 -7
    3 11 7
    -3 11 -7
    3 11 7
    3 -11 -7
    3 -11 -7
    3 11 7
    -3 -11 7
    4 11 -7
    -4 11 7
    -4 11 7
    4 -11 7
    4 11 -7
    -4 11 7
    -4 -11 -7
    4 -11 7
    -4 11 7
    4 11 -7
    -4 -11 -7
    4 11 7
    -4 -11 7
    -4 -11 7
    4 11 7
    -4 11 -7
    -4 11 -7
    -4 11 -7
    4 11 7
    4 11 7
    4 -11 -7
    4 -11 -7
    5 -11 7
    -5 11 7
    -5 11 7
    5 -11 7
    -5 11 7
    5 11 -7
    -5 -11 -7
    -5 -11 -7
    5 11 -7
    -5 11 7
    5 11 -7
    5 11 7
    -5 -11 7
    5 -11 -7
    -5 11 -7
    -5 11 -7
    5 11 7
    -5 11 -7
    -6 -11 -7
    -6 11 7
    6 11 -7
    -6 -11 -7
    6 11 -7
    6 -11 7
    -6 11 7
    6 -11 7
    -6 11 7
    -6 -11 7
    -6 11 -7
    6 -11 -7
    -6 11 -7
    6 11 7
    -6 11 -7
    6 11 7
    7 11 -7
    -7 11 7
    7 -11 7
    -7 11 7
    7 -11 7
    -7 11 7
    -7 11 7
    -7 -11 -7
    7 11 -7
    -7 -11 -7
    -7 -11 7
    7 11 7
    7 -11 -7
    7 11 7
    -7 11 -7
    -7 11 -7
    -7 11 -7
    8 11 -7
    -8 11 7
    -8 11 7
    -8 -11 -7
    8 -11 7
    8 -11 7
    -8 11 7
    -8 -11 -7
    8 11 -7
    -8 11 7
    8 -11 -7
    8 11 7
    -8 -11 7
    8 11 7
    -8 11 -7
    9 -11 7
    9 -11 7
    -9 -11 -7
    -9 11 7
    -9 11 7
    9 11 -7
    -9 -11 -7
    -9 11 7
    9 11 -7
    -9 -11 7
    9 -11 -7
    9 11 7
    -9 11 -7
    0 -12 -7
    0 12 7
    0 -12 7
    0 12 -7
    0 12 -7
    0 12 7
    0 12 7
    0 -12 -7
    0 12 -7
    0 -12 7
    0 12 -7
    0 12 7
    -1 12 7
    1 12 -7
    -1 -12 -7
    -1 12 7
    1 -12 7
    1 12 -7
    -1 12 7
    1 -12 7
    1 12 -7
    1 12 -7
    -1 12 7
    -1 -12 -7
    -1 -12 -7
    1 12 7
    -1 12 -7
    1 12 7
    -1 -12 7
    -1 -12 7
    1 12 7
    1 12 7
    1 -12 -7
    1 -12 -7
    -1 12 -7
    -2 12 7
    -2 -12 -7
    2 12 -7
    -2 12 7
    2 -12 7
    2 12 -7
    -2 -12 -7
    2 -12 7
    -2 12 7
    2 12 7
    -2 -12 7
    2 12 7
    2 12 7
    -2 -12 7
    2 -12 -7
    -2 12 -7
    -2 12 -7
    2 -12 -7
    -2 12 -7
    2 12 7
    3 -12 7
    3 12 -7
    -3 -12 -7
    3 -12 7
    3 12 -7
    -3 12 7
    -3 -12 -7
    -3 12 7
    -3 12 7
    -3 12 7
    3 12 7
    3 -12 -7
    3 12 7
    -3 12 -7
    3 12 7
    -3 12 -7
    -3 12 -7
    -3 -12 7
    3 -12 -7
    -3 -12 7
    -4 -12 -7
    4 -12 7
    -4 -12 -7
    -4 12 7
    4 12 -7
    4 12 -7
    -4 12 7
    4 -12 7
    -4 12 7
    4 12 7
    -4 -12 7
    4 12 7
    -4 12 -7
    4 12 7
    -4 -12 7
    -4 12 -7
    -4 12 -7
    4 -12 -7
    -5 -12 -7
    -5 -12 -7
    -5 12 7
    -5 12 7
    5 -12 7
    5 12 -7
    -5 12 7
    5 12 -7
    -5 12 7
    5 -12 7
    5 12 7
    -5 -12 7
    -5 12 -7
    -5 12 -7
    5 -12 -7
    5 12 7
    -5 -12 7
    -5 12 -7
    6 12 -7
    -6 12 7
    6 -12 7
    6 -12 7
    -6 -12 -7
    -6 12 7
    -6 12 7
    6 12 -7
    -6 -12 -7
    -6 -12 7
    -6 12 -7
    -6 12 -7
    6 -12 -7
    6 12 7
    -6 12 -7
    6 12 7
    7 12 -7
    7 -12 7
    -7 12 7
    7 12 -7
    -7 -12 -7
    -7 12 7
    -7 -12 -7
    -7 12 7
    7 -12 7
    -7 12 -7
    7 12 7
    -7 12 -7
    -7 -12 7
    -7 12 -7
    7 12 7
    7 -12 -7
    8 -12 7
    -8 12 7
    8 12 -7
    -8 -12 -7
    8 12 -7
    8 -12 7
    -8 -12 -7
    -8 12 7
    -8 12 7
    8 12 7
    -8 12 -7
    8 -12 -7
    -8 -12 7
    -9 -12 -7
    9 -12 7
    9 12 -7
    -9 12 7
    -9 -12 -7
    9 -12 -7
    -9 -12 7
    -9 12 -7
    0 13 -7
    0 -13 -7
    0 13 7
    0 13 -7
    0 13 7
    0 13 7
    0 13 -7
    0 -13 7
    0 -13 -7
    0 13 7
    0 13 -7
    1 -13 7
    1 13 -7
    1 -13 7
    1 13 -7
    -1 -13 -7
    -1 13 7
    -1 13 7
    -1 13 7
    1 13 -7
    -1 -13 -7
    -1 13 7
    1 13 7
    -1 -13 7
    -1 13 -7
    -1 -13 7
    1 -13 -7
    1 13 7
    1 13 7
    1 -13 -7
    -1 13 -7
    1 13 7
    -1 13 -7
    -2 -13 -7
    2 -13 7
    -2 13 7
    2 13 -7
    -2 13 7
    -2 -13 -7
    -2 13 7
    2 13 -7
    2 13 -7
    2 -13 7
    -2 13 7
    -2 13 -7
    2 13 7
    2 13 7
    2 13 7
    -2 13 -7
    2 13 7
    2 13 7
    -2 -13 7
    -2 -13 7
    -2 13 -7
    2 -13 -7
    2 -13 -7
    3 13 -7
    -3 13 7
    3 -13 7
    3 13 -7
    -3 13 7
    -3 -13 -7
    -3 -13 -7
    -3 13 7
    3 -13 7
    3 13 -7
    3 13 7
    -3 13 -7
    -3 13 -7
    3 -13 -7
    -3 13 -7
    -3 -13 7
    -3 -13 7
    3 13 7
    3 13 7
    4 -13 7
    -4 -13 -7
    4 13 -7
    -4 13 7
    4 13 -7
    4 -13 7
    4 13 -7
    -4 13 7
    -4 13 7
    -4 13 -7
    4 13 7
    4 13 7
    4 13 7
    -4 -13 7
    -4 13 -7
    -4 13 -7
    4 -13 -7
    -4 -13 7
    -5 13 7
    -5 13 7
    5 13 -7
    5 13 -7
    -5 -13 -7
    5 13 -7
    5 -13 7
    5 -13 7
    5 13 7
    -5 13 -7
    -5 13 -7
    5 -13 -7
    5 13 7
    -5 13 -7
    -5 -13 7
    -5 -13 7
    -6 13 7
    -6 -13 -7
    6 13 -7
    6 13 -7
    6 -13 7
    -6 13 7
    6 -13 7
    -6 13 -7
    -6 -13 7
    6 13 7
    6 -13 -7
    6 13 7
    -6 13 -7
    -6 13 -7
    -6 -13 7
    7 -13 7
    7 13 -7
    -7 13 7
    -7 -13 -7
    7 -13 7
    -7 13 7
    7 13 -7
    -7 -13 7
    7 13 7
    -7 13 -7
    -7 13 -7
    -7 13 -7
    7 -13 -7
    7 13 7
    -8 13 7
    -8 -13 -7
    8 13 -7
    8 -13 7
    8 13 -7
    8 -13 7
    8 13 7
    -8 13 -7
    8 -13 -7
    -8 -13 7
    0 14 -7
    0 14 7
    0 14 7
    0 14 -7
    0 14 7
    0 -14 -7
    0 14 -7
    0 -14 7
    0 -14 -7
    0 14 -7
    -1 14 7
    -1 14 7
    -1 -14 -7
    1 -14 7
    1 14 -7
    1 -14 7
    -1 -14 -7
    1 14 -7
    1 14 -7
    -1 14 7
    1 14 7
    1 -14 -7
    -1 14 -7
    -1 -14 7
    1 -14 -7
    -1 14 -7
    1 14 7
    -1 14 -7
    1 14 7
    2 14 -7
    2 14 -7
    -2 14 7
    -2 -14 -7
    2 -14 7
    -2 14 7
    2 -14 7
    -2 14 7
    2 14 -7
    -2 14 -7
    2 14 7
    -2 14 -7
    2 -14 -7
    -2 -14 7
    -2 14 -7
    2 14 7
    -2 -14 7
    2 14 7
    2 14 7
    3 14 -7
    -3 -14 -7
    3 -14 7
    -3 14 7
    3 14 -7
    3 -14 7
    -3 14 7
    -3 -14 -7
    3 14 -7
    -3 14 7
    3 -14 -7
    -3 -14 7
    -3 -14 7
    3 14 7
    -3 14 -7
    -3 14 -7
    3 14 7
    -3 14 -7
    -4 14 7
    -4 -14 -7
    4 14 -7
    -4 14 7
    4 -14 7
    4 -14 7
    4 14 -7
    4 14 -7
    -4 14 7
    -4 -14 -7
    -4 14 -7
    4 -14 -7
    4 14 7
    4 14 7
    -4 14 -7
    -4 -14 7
    4 14 7
    -4 -14 7
    -4 14 -7
    5 14 -7
    5 -14 7
    -5 14 7
    -5 14 7
    5 -14 7
    -5 -14 -7
    -5 14 7
    5 14 -7
    5 14 -7
    -5 14 -7
    -5 -14 7
    5 14 7
    5 -14 -7
    -5 -14 7
    5 14 7
    -5 14 -7
    -5 14 -7
    6 14 -7
    -6 14 7
    -6 -14 -7
    6 -14 7
    6 -14 7
    6 14 -7
    6 -14 -7
    -6 -14 7
    6 14 7
    6 14 7
    -6 14 -7
    -6 14 -7
    -6 -14 7
    -6 14 -7
    7 -14 7
    7 14 -7
    -7 -14 -7
    -7 14 7
    7 14 -7
    7 -14 7
    7 -14 -7
    7 14 7
    -7 14 -7
    -7 14 -7
    -7 -14 7
    -7 -14 7
    7 14 7
    -7 14 -7
    0 -15 -7
    0 -15 -7
    0 15 7
    0 15 -7
    0 15 7
    0 -15 7
    0 -15 7
    -1 15 7
    1 15 -7
    -1 15 7
    1 -15 7
    1 -15 7
    1 15 -7
    -1 -15 -7
    -1 -15 -7
    1 15 -7
    -1 15 7
    1 15 7
    -1 15 -7
    -1 15 -7
    -1 -15 7
    -1 15 -7
    1 15 7
    1 15 7
    1 -15 -7
    2 15 -7
    -2 15 7
    -2 -15 -7
    -2 15 7
    2 15 -7
    2 15 -7
    -2 15 7
    -2 -15 -7
    2 -15 7
    2 -15 7
    2 15 7
    -2 -15 7
    -2 15 -7
    -2 15 -7
    2 15 7
    2 -15 -7
    -2 15 -7
    2 15 7
    3 15 -7
    3 15 -7
    -3 -15 -7
    3 -15 7
    -3 15 7
    -3 15 7
    3 15 -7
    -3 15 7
    3 -15 7
    -3 15 -7
    3 -15 -7
    3 15 7
    -3 -15 7
    -3 15 -7
    3 15 7
    3 15 7
    -3 15 -7
    4 -15 7
    4 15 -7
    4 15 -7
    -4 15 7
    -4 15 7
    -4 -15 -7
    4 -15 7
    -4 15 7
    4 15 -7
    -4 -15 -7
    -4 -15 7
    4 15 7
    -4 15 -7
    4 15 7
    4 15 7
    -4 15 -7
    -4 15 -7
    4 -15 -7
    -4 -15 7
    -5 -15 -7
    5 15 -7
    5 15 -7
    -5 -15 -7
    -5 15 7
    -5 15 7
    5 -15 7
    5 -15 7
    -5 15 7
    5 15 -7
    -5 -15 7
    5 15 7
    -5 15 -7
    5 -15 -7
    5 15 7
    -5 15 -7
    -5 15 -7
    -5 -15 7
    6 15 -7
    -6 -15 -7
    -6 15 7
    6 -15 7
    6 15 -7
    6 -15 7
    -6 15 7
    -6 15 -7
    -6 -15 7
    -6 15 -7
    -6 -15 7
    6 15 7
    6 -15 -7
    -6 15 -7
    6 15 7
    0 16 -7
    0 16 7
    0 -16 7
    0 16 7
    0 -16 7
    0 16 -7
    0 -16 -7
    0 16 7
    1 -16 7
    1 -16 7
    1 16 -7
    -1 16 7
    -1 -16 -7
    -1 16 7
    1 16 -7
    1 16 -7
    -1 -16 -7
    -1 16 7
    -1 16 -7
    1 16 7
    -1 -16 7
    1 16 7
    1 16 7
    1 -16 -7
    -1 16 -7
    -1 16 -7
    -2 16 7
    2 16 -7
    2 -16 7
    2 16 -7
    2 -16 7
    -2 -16 -7
    2 16 -7
    -2 -16 -7
    -2 16 7
    -2 16 7
    -2 16 -7
    2 16 7
    -2 16 -7
    -2 -16 7
    2 16 7
    2 -16 -7
    -2 16 -7
    -3 16 7
    -3 -16 -7
    -3 16 7
    3 -16 7
    3 16 -7
    3 16 -7
    -3 -16 -7
    3 -16 7
    -3 16 7
    3 16 -7
    -3 16 -7
    -3 -16 7
    3 -16 -7
    -3 16 -7
    -3 16 -7
    3 16 7
    4 -16 7
    4 16 -7
    4 16 -7
    4 16 -7
    4 -16 7
    -4 16 7
    -4 16 7
    -4 16 7
    -4 -16 -7
    4 16 7
    -4 16 -7
    -4 16 -7
    4 -16 -7
    -4 -16 7
    -4 16 -7
    -5 16 7
    5 -16 7
    5 16 -7
    -5 16 7
    -5 -16 -7
    5 16 -7
    5 -16 7
    5 -16 -7
    -5 16 -7
    -5 -16 7
    -5 16 -7
    5 16 7
    5 16 7
    -5 16 -7
    -5 -16 7
    0 17 -7
    0 -17 7
    0 17 7
    0 17 -7
    0 -17 -7
    0 17 7
    0 17 7
    0 -17 7
    1 -17 7
    1 17 -7
    -1 17 7
    -1 -17 -7
    -1 17 7
    1 -17 7
    -1 17 7
    1 17 7
    1 17 7
    -1 -17 7
    -1 17 -7
    -1 -17 7
    1 17 7
    1 -17 -7
    -1 17 -7
    2 -17 7
    -2 17 7
    2 17 -7
    2 -17 7
    -2 17 7
    2 17 -7
    -2 17 7
    -2 -17 -7
    2 17 -7
    -2 -17 7
    2 17 7
    2 17 7
    -2 17 -7
    -2 17 -7
    2 -17 -7
    -2 17 -7
    -3 17 7
    3 -17 7
    3 -17 7
    3 17 -7
    -3 17 7
    3 17 -7
    -3 17 7
    -3 -17 -7
    -3 -17 -7
    3 17 -7
    3 17 7
    3 17 7
    3 -17 -7
    -3 -17 7
    -3 17 -7
    -3 17 -7
    -3 17 -7
    4 17 -7
    4 17 -7
    4 -17 7
    -4 17 7
    -4 17 7
    -4 17 7
    4 17 -7
    -4 -17 -7
    4 -17 7
    4 -17 -7
    -4 17 -7
    4 17 7
    -4 17 -7
    -4 -17 7
    4 17 7
    -4 17 -7
    0 18 7
    0 18 -7
    0 18 -7
    0 18 7
    0 18 7
    0 -18 7
    0 -18 7
    0 -18 -7
    -1 -18 -7
    -1 18 7
    1 18 -7
    1 -18 7
    -1 18 7
    1 18 -7
    1 -18 7
    -1 18 7
    -1 18 -7
    1 -18 -7
    -1 18 -7
    -1 -18 7
    -1 -18 7
    1 18 7
    1 18 7
    -2 -18 -7
    -2 18 7
    2 18 -7
    2 -18 7
    2 18 -7
    -2 18 7
    -2 18 -7
    -2 -18 7
    2 18 7
    2 -18 -7
    -2 18 -7
    0 0 8
    0 0 8
    0 0 8
    0 0 -8
    0 0 -8
    0 0 8
    0 0 8
    0 0 8
    0 0 -8
    0 0 -8
    -1 0 8
    1 0 8
    1 0 8
    -1 0 8
    -1 0 8
    -1 0 -8
    1 0 8
    -1 0 -8
    -1 0 8
    -1 0 8
    -1 0 8
    -1 0 8
    1 0 -8
    1 0 -8
    1 0 8
    1 0 -8
    1 0 -8
    -1 0 8
    -1 0 -8
    1 0 8
    -2 0 -8
    -2 0 8
    -2 0 -8
    -2 0 8
    2 0 -8
    2 0 8
    2 0 8
    2 0 8
    2 0 -8
    -2 0 8
    2 0 8
    -2 0 8
    2 0 -8
    -2 0 -8
    -2 0 8
    2 0 -8
    2 0 8
    -2 0 8
    2 0 8
    3 0 8
    3 0 -8
    3 0 -8
    3 0 8
    -3 0 -8
    3 0 -8
    3 0 8
    -3 0 8
    -3 0 8
    -3 0 -8
    -3 0 -8
    3 0 8
    -3 0 -8
    -3 0 -8
    -3 0 8
    -3 0 8
    3 0 8
    -3 0 8
    3 0 -8
    -3 0 8
    4 0 8
    -4 0 8
    4 0 -8
    4 0 -8
    4 0 8
    -4 0 -8
    -4 0 -8
    -4 0 -8
    4 0 -8
    -4 0 8
    4 0 8
    -4 0 -8
    4 0 -8
    -4 0 8
    4 0 8
    -4 0 8
    -4 0 8
    4 0 8
    -5 0 -8
    -5 0 8
    -5 0 -8
    5 0 8
    -5 0 8
    5 0 8
    5 0 -8
    5 0 8
    -5 0 8
    -5 0 8
    -5 0 -8
    -5 0 8
    5 0 8
    5 0 -8
    -5 0 -8
    5 0 -8
    -5 0 8
    5 0 -8
    5 0 8
    -6 0 8
    6 0 -8
    -6 0 8
    -6 0 8
    6 0 -8
    -6 0 8
    6 0 8
    -6 0 -8
    6 0 -8
    6 0 8
    -6 0 8
    6 0 -8
    6 0 8
    -6 0 -8
    -6 0 8
    6 0 8
    -6 0 -8
    -7 0 8
    -7 0 8
    7 0 -8
    -7 0 8
    -7 0 8
    7 0 -8
    7 0 8
    -7 0 -8
    7 0 -8
    7 0 8
    7 0 8
    8 0 8
    -8 0 -8
    -8 0 8
    -8 0 8
    8 0 -8
    8 0 -8
    8 0 8
    -9 0 8
    9 0 8
    9 0 8
    9 0 -8
    9 0 -8
    -9 0 -8
    9 0 -8
    9 0 8
    -9 0 8
    10 0 8
    10 0 -8
    -10 0 -8
    -10 0 -8
    10 0 8
    -10 0 8
    -10 0 8
    10 0 -8
    10 0 8
    11 0 -8
    -11 0 8
    11 0 -8
    -11 0 -8
    11 0 8
    -11 0 -8
    0 1 -8
    0 -1 -8
    0 -1 8
    0 -1 8
    0 1 8
    0 1 8
    0 -1 8
    0 -1 8
    0 1 -8
    0 -1 8
    0 1 -8
    0 -1 -8
    0 1 -8
    0 -1 8
    0 1 8
    0 -1 -8
    0 1 8
    0 1 8
    0 -1 -8
    0 1 8
    -1 1 8
    -1 1 8
    -1 1 8
    1 1 -8
    -1 1 8
    1 -1 8
    1 -1 8
    1 1 -8
    1 -1 8
    1 -1 8
    -1 -1 -8
    -1 1 8
    -1 -1 -8
    -1 1 8
    1 -1 8
    1 -1 8
    -1 1 8
    -1 1 8
    1 1 -8
    1 1 -8
    1 -1 -8
    -1 1 -8
    1 1 8
    -1 -1 8
    -1 -1 8
    1 1 8
    1 -1 -8
    -1 1 -8
    1 1 8
    -1 -1 8
    -1 -1 8
    1 1 8
    -1 1 -8
    1 1 8
    -1 -1 8
    -1 1 -8
    -1 -1 8
    1 -1 -8
    1 -1 -8
    2 -1 8
    2 1 -8
    2 -1 8
    -2 1 8
    2 1 -8
    2 -1 8
    -2 -1 -8
    2 -1 8
    2 1 -8
    2 -1 8
    -2 1 8
    -2 1 8
    2 1 -8
    -2 1 8
    -2 -1 -8
    -2 1 8
    -2 1 8
    2 1 -8
    2 -1 -8
    2 1 8
    -2 -1 8
    2 -1 -8
    -2 -1 8
    2 1 8
    2 1 8
    2 -1 -8
    -2 1 -8
    2 -1 -8
    -2 -1 8
    -2 1 -8
    -2 -1 8
    -2 1 -8
    2 1 8
    2 1 8
    2 1 8
    -2 -1 8
    -2 -1 8
    -2 1 -8
    3 -1 8
    -3 1 8
    -3 -1 -8
    3 -1 8
    3 -1 8
    3 1 -8
    -3 1 8
    3 -1 8
    3 1 -8
    -3 1 8
    -3 1 8
    -3 1 8
    3 1 -8
    -3 -1 -8
    3 1 -8
    -3 -1 -8
    3 -1 8
    3 1 8
    -3 1 -8
    -3 1 -8
    -3 -1 8
    3 1 8
    3 1 8
    3 -1 -8
    -3 1 -8
    3 -1 -8
    3 -1 -8
    -3 -1 8
    -3 -1 8
    3 -1 -8
    -3 -1 8
    3 1 8
    3 1 8
    -3 -1 8
    -3 -1 8
    3 1 8
    3 1 8
    -3 1 -8
    4 1 -8
    4 -1 8
    -4 1 8
    4 1 -8
    -4 1 8
    4 1 -8
    4 -1 8
    4 1 -8
    -4 -1 -8
    -4 1 8
    -4 -1 -8
    -4 1 8
    4 -1 8
    4 -1 8
    -4 1 8
    -4 -1 -8
    -4 1 8
    4 -1 -8
    -4 1 -8
    4 1 8
    4 -1 -8
    4 -1 -8
    4 -1 -8
    -4 -1 8
    -4 1 -8
    4 1 8
    -4 -1 8
    4 1 8
    -4 -1 8
    -4 -1 8
    -4 1 -8
    -4 -1 8
    -4 1 -8
    -4 -1 8
    -5 1 8
    -5 1 8
    -5 -1 -8
    5 1 -8
    5 -1 8
    -5 1 8
    5 1 -8
    -5 -1 -8
    5 -1 8
    5 -1 8
    -5 1 8
    5 1 -8
    5 1 -8
    -5 1 8
    5 -1 8
    5 -1 8
    -5 1 8
    -5 -1 -8
    -5 1 -8
    5 1 8
    -5 -1 8
    -5 1 -8
    -5 -1 8
    5 -1 -8
    -5 -1 8
    -5 -1 8
    5 1 8
    5 -1 -8
    -5 -1 8
    -5 1 -8
    5 -1 -8
    5 -1 -8
    -5 1 -8
    5 1 8
    5 1 8
    -5 1 -8
    -6 1 8
    6 -1 8
    -6 1 8
    6 1 -8
    6 1 -8
    6 -1 8
    6 -1 8
    -6 1 8
    -6 1 8
    -6 -1 -8
    -6 -1 -8
    -6 1 8
    6 -1 8
    -6 1 8
    6 1 -8
    6 -1 8
    -6 -1 -8
    6 1 -8
    6 -1 -8
    6 1 8
    6 -1 -8
    -6 -1 8
    6 -1 -8
    6 -1 -8
    -6 1 -8
    -6 1 -8
    6 1 8
    -6 -1 8
    -6 1 -8
    6 1 8
    -6 -1 8
    -6 -1 8
    -6 -1 8
    6 1 8
    6 1 8
    7 1 -8
    7 1 -8
    7 -1 8
    7 -1 8
    7 1 -8
    -7 -1 -8
    -7 1 8
    7 -1 8
    -7 1 8
    -7 1 8
    7 1 -8
    -7 1 8
    7 1 8
    -7 1 -8
    7 -1 -8
    -7 -1 8
    7 -1 -8
    7 1 8
    7 -1 -8
    7 1 8
    -7 1 -8
    -7 -1 8
    7 -1 -8
    -7 -1 8
    8 1 -8
    -8 1 8
    -8 1 8
    8 -1 8
    8 1 -8
    -8 -1 -8
    8 1 -8
    -8 1 8
    8 -1 8
    8 1 8
    8 -1 -8
    -8 -1 8
    8 1 8
    8 1 8
    8 -1 -8
    8 -1 -8
    -8 -1 8
    -8 1 -8
    -9 -1 -8
    9 1 -8
    9 -1 8
    -9 1 8
    9 -1 8
    -9 1 8
    9 1 -8
    9 1 -8
    9 1 8
    9 1 8
    -9 -1 8
    -9 1 -8
    -9 -1 8
    9 -1 -8
    9 1 8
    10 -1 8
    10 -1 8
    10 1 -8
    -10 1 8
    -10 -1 -8
    -10 -1 -8
    10 1 -8
    10 -1 8
    -10 1 8
    10 1 -8
    10 1 8
    10 1 8
    -10 -1 8
    -10 1 -8
    -10 1 -8
    10 -1 -8
    10 -1 -8
    -10 1 -8
    -10 -1 8
    10 1 8
    -11 1 8
    -11 -1 -8
    11 1 -8
    11 1 -8
    -11 -1 -8
    -11 -1 8
    -11 -1 8
    11 -1 -8
    -11 1 -8
    11 1 8
    11 -1 -8
    0 2 8
    0 -2 8
    0 -2 -8
    0 2 8
    0 2 8
    0 -2 8
    0 2 8
    0 2 -8
    0 2 -8
    0 -2 -8
    0 -2 8
    0 2 8
    0 -2 8
    0 2 8
    0 2 -8
    0 -2 -8
    0 2 8
    0 -2 8
    0 2 -8
    1 -2 8
    -1 2 8
    1 -2 8
    -1 -2 -8
    -1 2 8
    1 -2 8
    -1 -2 -8
    -1 2 8
    1 2 -8
    1 2 -8
    1 -2 8
    -1 2 8
    1 2 -8
    -1 2 8
    1 2 -8
    1 -2 8
    -1 2 8
    -1 2 -8
    1 -2 -8
    -1 -2 8
    -1 -2 8
    -1 -2 8
    1 2 8
    1 2 8
    -1 -2 8
    -1 2 -8
    -1 2 -8
    1 -2 -8
    1 2 8
    1 2 8
    1 -2 -8
    -1 -2 8
    -1 -2 8
    1 2 8
    -1 2 -8
    1 2 8
    -2 2 8
    -2 2 8
    2 2 -8
    -2 2 8
    -2 -2 -8
    2 2 -8
    2 2 -8
    -2 2 8
    2 2 -8
    2 -2 8
    2 -2 8
    -2 -2 -8
    2 -2 8
    2 -2 8
    2 -2 8
    -2 2 8
    -2 -2 8
    -2 2 -8
    -2 -2 8
    2 -2 -8
    2 -2 -8
    2 -2 -8
    2 2 8
    2 2 8
    -2 2 -8
    -2 -2 8
    -2 2 -8
    -2 -2 8
    -2 -2 8
    2 2 8
    -2 2 -8
    -2 2 -8
    2 2 8
    2 -2 -8
    2 2 8
    -3 -2 -8
    -3 2 8
    3 -2 8
    3 -2 8
    -3 -2 -8
    -3 2 8
    3 2 -8
    3 2 -8
    -3 2 8
    -3 2 8
    3 -2 8
    -3 2 8
    -3 -2 -8
    3 -2 8
    -3 2 8
    3 2 -8
    3 -2 8
    3 2 -8
    3 2 -8
    -3 2 -8
    3 -2 -8
    -3 -2 8
    3 2 8
    3 2 8
    -3 2 -8
    -3 -2 8
    -3 -2 8
    3 -2 -8
    3 2 8
    -3 -2 8
    3 2 8
    3 -2 -8
    -3 2 -8
    -3 2 -8
    -3 2 -8
    3 2 8
    3 -2 -8
    -3 -2 8
    4 2 -8
    4 2 -8
    4 -2 8
    -4 2 8
    -4 -2 -8
    4 -2 8
    -4 2 8
    -4 -2 -8
    -4 2 8
    4 -2 8
    4 -2 8
    4 2 -8
    -4 2 8
    4 2 -8
    4 2 -8
    -4 2 8
    4 -2 8
    -4 -2 -8
    -4 2 8
    -4 -2 8
    4 -2 -8
    4 2 8
    -4 -2 8
    -4 -2 8
    4 2 8
    4 2 8
    4 -2 -8
    4 2 8
    -4 -2 8
    -4 2 -8
    4 2 8
    4 -2 -8
    -4 2 -8
    -4 -2 8
    -4 2 -8
    4 -2 -8
    -4 -2 8
    -4 2 -8
    5 -2 8
    5 -2 8
    5 2 -8
    -5 -2 -8
    -5 2 8
    -5 2 8
    5 -2 8
    5 -2 8
    -5 2 8
    -5 -2 -8
    5 2 -8
    5 -2 8
    -5 2 8
    -5 2 8
    5 2 -8
    5 2 -8
    5 2 -8
    -5 2 8
    -5 -2 -8
    -5 2 -8
    5 2 8
    -5 -2 8
    -5 2 -8
    5 2 8
    -5 2 -8
    5 -2 -8
    5 -2 -8
    5 2 8
    -5 -2 8
    -5 -2 8
    5 -2 -8
    5 2 8
    -5 2 -8
    -5 -2 8
    -5 2 -8
    5 -2 -8
    -5 -2 8
    5 2 8
    -5 -2 8
    -6 2 8
    6 -2 8
    -6 2 8
    -6 -2 -8
    -6 2 8
    -6 -2 -8
    -6 2 8
    6 -2 8
    6 -2 8
    -6 2 8
    -6 -2 -8
    6 2 -8
    6 -2 8
    -6 2 8
    6 2 -8
    6 2 -8
    6 -2 8
    6 2 -8
    6 2 -8
    6 -2 -8
    -6 -2 8
    6 2 8
    -6 -2 8
    6 2 8
    6 2 8
    6 2 8
    6 -2 -8
    6 -2 -8
    6 2 8
    -6 2 -8
    6 -2 -8
    -6 2 -8
    -6 2 -8
    -6 -2 8
    -6 -2 8
    -7 2 8
    7 2 -8
    -7 2 8
    -7 2 8
    7 2 -8
    -7 -2 -8
    -7 2 8
    7 -2 8
    7 2 -8
    -7 2 8
    7 -2 8
    7 2 -8
    7 -2 8
    7 -2 8
    -7 -2 8
    7 -2 -8
    7 -2 -8
    -7 -2 8
    7 -2 -8
    7 -2 -8
    7 2 8
    -7 -2 8
    -7 2 -8
    7 2 8
    -7 2 -8
    7 2 8
    -8 2 8
    8 2 -8
    8 2 -8
    -8 2 8
    8 -2 8
    8 2 -8
    8 -2 8
    -8 2 8
    -8 -2 -8
    8 2 8
    -8 -2 8
    -8 -2 8
    -8 2 -8
    8 2 8
    8 -2 -8
    8 2 8
    9 2 -8
    9 2 -8
    -9 2 8
    9 2 -8
    9 -2 8
    -9 -2 -8
    9 -2 8
    -9 2 8
    -9 -2 8
    9 2 8
    -9 2 -8
    9 2 8
    9 2 8
    9 -2 -8
    -9 -2 8
    10 2 -8
    10 2 -8
    -10 2 8
    10 2 -8
    -10 -2 -8
    -10 -2 -8
    10 -2 8
    10 2 8
    10 2 8
    10 -2 -8
    -10 2 -8
    -10 -2 8
    -10 2 -8
    -10 -2 8
    -11 2 8
    11 2 -8
    11 -2 8
    -11 -2 -8
    11 -2 8
    -11 -2 -8
    11 2 8
    11 -2 -8
    11 -2 -8
    -11 -2 8
    -11 -2 8
    -11 2 -8
    0 -3 8
    0 -3 -8
    0 3 -8
    0 3 -8
    0 3 -8
    0 3 8
    0 3 -8
    0 -3 8
    0 3 8
    0 3 8
    0 3 8
    0 -3 8
    0 -3 8
    0 3 8
    0 -3 -8
    0 -3 -8
    0 -3 8
    0 -3 8
    0 3 8
    1 -3 8
    1 3 -8
    -1 3 8
    1 3 -8
    -1 -3 -8
    1 -3 8
    1 3 -8
    -1 3 8
    -1 3 8
    1 3 -8
    -1 3 8
    -1 3 8
    -1 3 8
    1 -3 8
    -1 3 8
    -1 -3 -8
    -1 -3 8
    1 -3 -8
    -1 3 -8
    -1 3 -8
    -1 -3 8
    1 3 8
    -1 -3 8
    1 3 8
    1 3 8
    1 3 8
    1 -3 -8
    -1 -3 8
    1 3 8
    -1 -3 8
    -1 -3 8
    1 -3 -8
    -1 3 -8
    1 3 8
    -1 -3 8
    -1 3 -8
    -1 3 -8
    2 3 -8
    2 -3 8
    2 3 -8
    2 3 -8
    -2 3 8
    2 -3 8
    -2 -3 -8
    -2 3 8
    -2 3 8
    -2 3 8
    2 -3 8
    -2 3 8
    -2 3 8
    2 -3 8
    -2 3 8
    2 3 -8
    -2 -3 -8
    2 -3 8
    2 -3 8
    2 3 8
    2 -3 -8
    2 3 8
    -2 3 -8
    2 3 8
    2 -3 -8
    -2 3 -8
    2 -3 -8
    -2 3 -8
    -2 -3 8
    2 -3 -8
    2 3 8
    -2 -3 8
    2 3 8
    -2 3 -8
    -2 3 -8
    -2 -3 8
    -2 -3 8
    2 3 8
    -2 -3 8
    2 -3 -8
    -3 -3 -8
    3 -3 8
    -3 3 8
    -3 -3 -8
    3 3 -8
    3 3 -8
    -3 3 8
    -3 3 8
    -3 3 8
    3 3 -8
    3 -3 8
    3 -3 8
    -3 3 8
    -3 3 8
    3 -3 8
    3 3 -8
    3 -3 8
    3 3 8
    -3 3 -8
    3 3 8
    -3 3 -8
    -3 3 -8
    3 -3 -8
    -3 3 -8
    3 -3 -8
    3 3 8
    -3 -3 8
    -3 -3 8
    3 3 8
    3 3 8
    -3 -3 8
    3 -3 -8
    -3 -3 8
    -3 3 -8
    3 3 8
    -3 -3 8
    3 -3 -8
    -4 -3 -8
    -4 3 8
    -4 3 8
    4 -3 8
    4 3 -8
    4 -3 8
    -4 3 8
    4 3 -8
    4 -3 8
    4 3 -8
    -4 3 8
    -4 -3 -8
    4 3 -8
    -4 3 8
    4 3 -8
    4 -3 8
    -4 -3 -8
    -4 3 8
    4 -3 8
    -4 -3 8
    4 3 8
    -4 3 -8
    -4 3 -8
    4 3 8
    -4 3 -8
    4 3 8
    -4 -3 8
    4 3 8
    -4 -3 8
    4 -3 -8
    -4 3 -8
    4 -3 -8
    -4 -3 8
    -4 -3 8
    4 3 8
    4 -3 -8
    4 -3 -8
    5 -3 8
    -5 3 8
    -5 -3 -8
    5 -3 8
    5 3 -8
    -5 -3 -8
    -5 3 8
    -5 3 8
    5 3 -8
    5 -3 8
    5 3 -8
    5 -3 8
    5 3 -8
    -5 3 8
    -5 -3 -8
    5 3 -8
    -5 3 8
    5 -3 8
    -5 3 8
    -5 -3 8
    -5 3 -8
    5 3 8
    -5 -3 8
    5 -3 -8
    -5 -3 8
    5 -3 -8
    5 3 8
    -5 3 -8
    -5 3 -8
    5 3 8
    5 3 8
    -5 3 -8
    -5 3 -8
    5 3 8
    5 -3 -8
    5 -3 -8
    -5 -3 8
    6 -3 8
    6 -3 8
    -6 3 8
    6 3 -8
    -6 3 8
    6 3 -8
    6 -3 8
    -6 3 8
    -6 3 8
    -6 -3 -8
    -6 3 8
    6 3 -8
    -6 -3 -8
    -6 -3 -8
    6 3 -8
    6 -3 8
    -6 3 8
    6 -3 8
    6 3 -8
    -6 3 -8
    -6 -3 8
    6 -3 -8
    -6 -3 8
    6 3 8
    -6 -3 8
    6 -3 -8
    -6 3 -8
    -6 -3 8
    6 3 8
    -6 3 -8
    6 3 8
    6 3 8
    -6 3 -8
    6 -3 -8
    6 -3 -8
    -6 3 -8
    7 3 -8
    7 3 -8
    -7 3 8
    -7 3 8
    7 -3 8
    -7 -3 -8
    7 3 -8
    -7 3 8
    7 -3 8
    7 -3 8
    -7 3 8
    7 -3 8
    -7 3 8
    -7 3 8
    -7 -3 8
    7 3 8
    7 -3 -8
    -7 3 -8
    7 -3 -8
    7 3 8
    -7 3 -8
    -7 -3 8
    7 -3 -8
    8 3 -8
    -8 3 8
    8 3 -8
    8 3 -8
    -8 3 8
    8 -3 8
    8 -3 8
    -8 -3 -8
    -8 3 8
    8 -3 8
    -8 -3 8
    8 -3 -8
    8 3 8
    -8 3 -8
    -8 -3 8
    8 3 8
    9 3 -8
    -9 3 8
    -9 -3 -8
    9 -3 8
    9 3 -8
    9 3 -8
    -9 3 -8
    9 3 8
    -9 -3 8
    -9 3 -8
    -9 -3 8
    9 3 8
    9 -3 -8
    -10 -3 -8
    10 3 -8
    -10 -3 -8
    10 -3 8
    -10 3 8
    10 3 -8
    -10 -3 8
    -10 -3 8
    10 -3 -8
    -10 3 -8
    10 3 8
    10 3 8
    -10 3 -8
    11 3 -8
    11 -3 8
    -11 -3 -8
    -11 3 8
    -11 -3 -8
    11 3 -8
    11 -3 -8
    -11 -3 8
    -11 -3 8
    -11 3 -8
    11 3 8
    0 -4 8
    0 -4 8
    0 4 -8
    0 4 8
    0 4 8
    0 -4 -8
    0 4 8
    0 4 8
    0 -4 8
    0 -4 8
    0 4 8
    0 4 -8
    0 -4 -8
    0 4 -8
    0 4 8
    0 -4 -8
    0 -4 8
    0 4 -8
    0 4 -8
    0 4 8
    1 -4 8
    -1 -4 -8
    1 4 -8
    1 -4 8
    -1 4 8
    -1 4 8
    -1 4 8
    1 -4 8
    1 -4 8
    -1 4 8
    1 4 -8
    1 4 -8
    -1 -4 -8
    1 4 -8
    -1 4 8
    -1 4 8
    1 -4 -8
    1 4 8
    -1 4 -8
    -1 -4 8
    1 -4 -8
    -1 4 -8
    1 -4 -8
    1 4 8
    1 4 8
    -1 -4 8
    -1 -4 8
    -1 -4 8
    -1 4 -8
    1 4 8
    -1 4 -8
    -1 4 -8
    -1 -4 8
    -1 -4 8
    1 4 8
    1 -4 -8
    1 4 8
    -1 4 -8
    2 4 -8
    -2 4 8
    2 4 -8
    -2 -4 -8
    2 -4 8
    -2 4 8
    2 4 -8
    2 -4 8
    2 4 -8
    2 -4 8
    -2 4 8
    2 -4 8
    -2 4 8
    -2 4 8
    -2 4 8
    2 -4 8
    -2 4 8
    2 4 -8
    -2 -4 -8
    2 -4 8
    2 4 8
    -2 -4 8
    -2 4 -8
    2 -4 -8
    2 4 8
    2 4 8
    -2 -4 8
    -2 -4 8
    -2 -4 8
    -2 4 -8
    2 4 8
    2 4 8
    2 -4 -8
    2 4 8
    2 -4 -8
    -2 4 -8
    -2 4 -8
    2 -4 -8
    -2 4 -8
    -3 4 8
    -3 4 8
    -3 4 8
    3 -4 8
    3 -4 8
    -3 -4 -8
    -3 4 8
    3 4 -8
    -3 -4 -8
    -3 4 8
    3 -4 8
    -3 4 8
    3 4 -8
    -3 4 8
    3 4 -8
    3 -4 8
    3 -4 8
    -3 4 -8
    -3 4 -8
    -3 4 -8
    3 4 8
    -3 -4 8
    3 4 8
    -3 4 -8
    -3 -4 8
    3 -4 -8
    3 -4 -8
    3 -4 -8
    3 -4 -8
    -3 -4 8
    3 4 8
    3 -4 -8
    -3 4 -8
    3 4 8
    -3 -4 8
    3 4 8
    -4 4 8
    -4 -4 -8
    -4 4 8
    4 -4 8
    4 -4 8
    -4 -4 -8
    4 4 -8
    -4 4 8
    4 4 -8
    4 4 -8
    -4 4 8
    4 4 -8
    -4 4 8
    -4 -4 -8
    4 -4 8
    -4 4 8
    4 -4 8
    4 -4 8
    4 4 8
    4 4 8
    -4 4 -8
    -4 -4 8
    -4 4 -8
    -4 4 -8
    -4 4 -8
    4 -4 -8
    4 4 8
    4 4 8
    4 -4 -8
    4 4 8
    -4 -4 8
    4 -4 -8
    4 -4 -8
    -4 -4 8
    -4 4 -8
    4 -4 -8
    -4 -4 8
    5 -4 8
    5 4 -8
    5 -4 8
    -5 4 8
    -5 4 8
    -5 4 8
    -5 -4 -8
    -5 4 8
    5 4 -8
    5 -4 8
    -5 4 8
    5 -4 8
    -5 -4 -8
    5 -4 8
    -5 4 8
    5 4 -8
    5 4 -8
    -5 -4 -8
    -5 -4 8
    -5 -4 8
    -5 4 -8
    5 4 8
    5 4 8
    5 4 8
    5 4 8
    -5 4 -8
    5 -4 -8
    -5 4 -8
    5 -4 -8
    5 -4 -8
    -5 -4 8
    -5 4 -8
    -5 -4 8
    -5 4 -8
    5 -4 -8
    5 4 8
    -6 4 8
    -6 -4 -8
    6 -4 8
    6 -4 8
    -6 4 8
    6 4 -8
    -6 4 8
    6 -4 8
    -6 4 8
    -6 4 8
    6 -4 8
    6 4 -8
    6 4 -8
    6 -4 8
    -6 4 8
    6 4 -8
    -6 4 -8
    6 4 8
    -6 4 -8
    -6 -4 8
    -6 -4 8
    -6 4 -8
    6 -4 -8
    6 4 8
    6 -4 -8
    -6 -4 8
    6 -4 -8
    -6 4 -8
    6 4 8
    -7 4 8
    7 4 -8
    -7 4 8
    7 4 -8
    -7 4 8
    7 -4 8
    -7 4 8
    7 -4 8
    7 4 -8
    7 -4 8
    -7 4 8
    -7 -4 -8
    7 -4 8
    -7 -4 8
    7 -4 -8
    -7 4 -8
    7 4 8
    7 -4 -8
    -7 4 -8
    7 4 8
    -7 -4 8
    8 4 -8
    8 -4 8
    -8 -4 -8
    -8 4 8
    8 4 -8
    -8 4 8
    8 -4 8
    8 -4 -8
    -8 -4 8
    8 4 8
    -8 -4 8
    -8 4 -8
    8 4 8
    -9 4 8
    -9 -4 -8
    9 4 -8
    -9 4 8
    9 4 -8
    9 -4 8
    -9 4 -8
    -9 -4 8
    9 -4 -8
    9 4 8
    9 4 8
    -9 -4 8
    -9 4 -8
    10 -4 8
    -10 -4 -8
    -10 -4 -8
    10 4 -8
    -10 4 8
    10 4 -8
    -10 -4 8
    10 4 8
    -10 4 -8
    10 4 8
    -10 4 -8
    -10 -4 8
    10 -4 -8
    -11 4 8
    11 -4 8
    -11 -4 -8
    -11 -4 -8
    11 4 -8
    11 4 -8
    -11 4 -8
    11 -4 -8
    -11 -4 8
    11 4 8
    -11 -4 8
    -11 4 -8
    0 5 -8
    0 -5 8
    0 5 8
    0 5 -8
    0 -5 -8
    0 5 -8
    0 -5 8
    0 5 8
    0 5 8
    0 5 -8
    0 5 8
    0 -5 -8
    0 5 8
    0 -5 8
    0 -5 8
    0 5 8
    0 -5 -8
    0 5 8
    -1 5 8
    -1 5 8
    -1 5 8
    1 5 -8
    1 5 -8
    1 -5 8
    -1 5 8
    1 -5 8
    1 5 -8
    1 -5 8
    1 5 -8
    -1 5 8
    -1 5 8
    1 -5 8
    -1 5 8
    -1 5 -8
    1 5 8
    1 -5 -8
    -1 5 -8
    -1 5 -8
    -1 -5 8
    -1 5 -8
    -1 5 -8
    1 -5 -8
    1 5 8
    1 5 8
    -1 -5 8
    1 -5 -8
    1 -5 -8
    1 5 8
    -1 -5 8
    -1 -5 8
    -1 -5 8
    2 5 -8
    -2 5 8
    2 -5 8
    2 -5 8
    2 5 -8
    2 5 -8
    -2 5 8
    -2 5 8
    2 -5 8
    2 5 -8
    2 -5 8
    -2 5 8
    2 5 -8
    2 5 -8
    2 5 -8
    2 -5 8
    -2 5 8
    2 -5 8
    2 -5 -8
    -2 -5 8
    2 5 8
    -2 5 -8
    -2 5 -8
    2 -5 -8
    2 5 8
    -2 5 -8
    2 5 8
    -2 -5 8
    2 -5 -8
    -2 -5 8
    -2 5 -8
    2 -5 -8
    -2 -5 8
    2 5 8
    -2 5 -8
    3 -5 8
    -3 5 8
    3 5 -8
    -3 5 8
    3 -5 8
    -3 -5 -8
    3 -5 8
    -3 5 8
    3 5 -8
    -3 5 8
    -3 5 8
    3 5 -8
    -3 5 8
    -3 5 8
    3 5 -8
    3 -5 8
    3 5 -8
    3 -5 8
    -3 -5 -8
    3 5 8
    3 -5 -8
    3 5 8
    -3 5 -8
    3 5 8
    3 5 8
    3 5 8
    -3 5 -8
    -3 -5 8
    -3 -5 8
    -3 -5 8
    -3 5 -8
    -3 5 -8
    3 -5 -8
    3 -5 -8
    -3 -5 8
    -3 5 -8
    3 -5 -8
    3 5 8
    3 5 8
    -4 5 8
    4 5 -8
    4 -5 8
    4 -5 8
    -4 -5 -8
    -4 5 8
    -4 5 8
    4 -5 8
    4 5 -8
    4 -5 8
    4 -5 8
    -4 -5 -8
    -4 -5 -8
    4 5 -8
    4 5 -8
    -4 5 8
    -4 5 8
    4 5 -8
    -4 5 8
    4 -5 -8
    -4 -5 8
    -4 -5 8
    4 5 8
    -4 -5 8
    4 -5 -8
    -4 5 -8
    4 -5 -8
    4 5 8
    4 5 8
    4 -5 -8
    4 -5 -8
    -4 5 -8
    4 5 8
    -4 -5 8
    -4 5 -8
    4 5 8
    -4 5 -8
    -4 5 -8
    -5 5 8
    5 -5 8
    -5 5 8
    -5 5 8
    5 -5 8
    -5 5 8
    5 -5 8
    -5 -5 -8
    5 5 -8
    -5 -5 -8
    5 5 -8
    -5 5 8
    -5 -5 -8
    5 5 -8
    5 5 -8
    5 5 -8
    5 -5 8
    -5 5 8
    5 -5 8
    -5 -5 8
    5 5 8
    -5 5 -8
    -5 -5 8
    -5 -5 8
    5 -5 -8
    5 -5 -8
    -5 5 -8
    5 -5 -8
    -5 5 -8
    5 -5 -8
    5 5 8
    5 5 8
    -5 5 -8
    -5 -5 8
    5 5 8
    5 5 8
    -6 -5 -8
    6 5 -8
    6 -5 8
    6 -5 8
    6 5 -8
    6 -5 8
    -6 5 8
    -6 5 8
    6 -5 8
    -6 5 8
    -6 5 8
    6 5 -8
    6 -5 8
    -6 5 -8
    6 -5 -8
    -6 5 -8
    -6 5 -8
    -6 5 -8
    -6 5 -8
    6 5 8
    -6 -5 8
    6 5 8
    -6 -5 8
    6 -5 -8
    -7 5 8
    7 -5 8
    7 5 -8
    7 -5 8
    -7 5 8
    -7 -5 -8
    7 5 -8
    -7 5 8
    -7 5 8
    7 -5 -8
    -7 -5 8
    -7 -5 8
    -7 5 -8
    7 -5 -8
    7 5 8
    7 5 8
    -8 5 8
    8 5 -8
    -8 -5 -8
    -8 5 8
    8 -5 8
    8 5 -8
    8 -5 8
    -8 5 -8
    8 -5 -8
    -8 -5 8
    8 5 8
    8 5 8
    -8 5 -8
    -8 -5 8
    9 -5 8
    -9 5 8
    9 -5 8
    -9 -5 -8
    9 5 -8
    -9 -5 -8
    9 5 -8
    -9 5 8
    9 5 8
    -9 -5 8
    -9 5 -8
    9 -5 -8
    -9 5 -8
    9 5 8
    -9 -5 8
    10 5 -8
    -10 -5 -8
    10 -5 8
    10 5 -8
    -10 -5 -8
    -10 5 8
    -10 -5 8
    10 -5 -8
    -10 -5 8
    -10 5 -8
    10 5 8
    -10 5 -8
    -11 5 8
    -11 -5 -8
    11 5 -8
    11 5 -8
    -11 -5 -8
    11 -5 8
    -11 5 -8
    -11 5 -8
    11 5 8
    -11 -5 8
    -11 -5 8
    11 -5 -8
    0 6 -8
    0 6 -8
    0 6 8
    0 6 8
    0 6 -8
    0 -6 8
    0 6 8
    0 6 -8
    0 -6 8
    0 -6 8
    0 -6 -8
    0 6 8
    0 6 8
    0 -6 -8
    0 -6 -8
    0 -6 8
    0 6 8
    0 6 -8
    1 6 -8
    1 -6 8
    1 6 -8
    1 -6 8
    -1 6 8
    1 6 -8
    1 -6 8
    -1 6 8
    -1 6 8
    -1 6 8
    -1 6 8
    -1 6 8
    1 -6 8
    1 6 -8
    -1 6 8
    1 6 -8
    -1 -6 8
    1 6 8
    1 -6 -8
    -1 6 -8
    -1 6 -8
    -1 -6 8
    1 -6 -8
    -1 6 -8
    1 6 8
    -1 -6 8
    -1 6 -8
    1 -6 -8
    1 -6 -8
    1 6 8
    1 6 8
    -1 -6 8
    -1 6 -8
    -2 6 8
    2 -6 8
    2 6 -8
    2 -6 8
    2 6 -8
    2 -6 8
    2 6 -8
    2 -6 8
    -2 6 8
    2 -6 8
    2 6 -8
    -2 6 8
    -2 6 8
    2 6 -8
    2 6 -8
    -2 6 8
    -2 6 8
    2 -6 8
    -2 6 -8
    -2 -6 8
    2 -6 -8
    2 -6 -8
    -2 -6 8
    -2 6 -8
    -2 -6 8
    2 -6 -8
    2 6 8
    -2 6 -8
    -2 -6 8
    -2 -6 8
    2 6 8
    -2 6 -8
    2 -6 -8
    2 6 8
    2 6 8
    -2 6 -8
    -3 6 8
    3 -6 8
    -3 6 8
    3 6 -8
    3 -6 8
    3 6 -8
    3 6 -8
    -3 6 8
    3 6 -8
    3 -6 8
    -3 6 8
    3 6 -8
    3 -6 8
    3 -6 8
    -3 6 8
    -3 6 8
    -3 6 8
    -3 -6 8
    -3 6 -8
    3 6 8
    -3 6 -8
    3 -6 -8
    -3 -6 8
    -3 6 -8
    -3 6 -8
    3 -6 -8
    3 -6 -8
    3 -6 -8
    3 6 8
    -3 6 -8
    -3 -6 8
    3 6 8
    -3 -6 8
    4 6 -8
    4 6 -8
    -4 6 8
    4 -6 8
    4 6 -8
    -4 6 8
    -4 6 8
    -4 -6 -8
    4 -6 8
    4 -6 8
    4 -6 8
    -4 -6 -8
    -4 6 8
    4 6 -8
    -4 6 8
    -4 6 8
    -4 6 8
    4 6 -8
    -4 -6 -8
    4 -6 8
    -4 6 -8
    -4 6 -8
    4 6 8
    -4 6 -8
    4 -6 -8
    4 6 8
    4 -6 -8
    4 -6 -8
    -4 6 -8
    -4 -6 8
    4 6 8
    -4 6 -8
    4 -6 -8
    4 6 8
    -4 -6 8
    -4 -6 8
    4 6 8
    4 6 8
    -4 -6 8
    5 6 -8
    -5 -6 -8
    5 6 -8
    5 -6 8
    -5 -6 -8
    -5 6 8
    5 -6 8
    5 -6 8
    5 6 -8
    5 -6 8
    5 -6 8
    -5 6 8
    5 6 -8
    -5 6 8
    -5 6 8
    5 6 -8
    -5 6 8
    -5 -6 -8
    -5 -6 8
    5 -6 -8
    -5 -6 8
    -5 -6 8
    5 6 8
    -5 6 -8
    5 6 8
    -5 6 -8
    -5 -6 8
    5 6 8
    5 -6 -8
    5 -6 -8
    -5 6 -8
    5 6 8
    -5 6 -8
    5 6 8
    -5 6 -8
    5 -6 -8
    -6 6 8
    6 -6 8
    6 6 -8
    -6 -6 -8
    -6 6 8
    6 6 -8
    -6 6 8
    6 -6 8
    6 6 -8
    6 -6 8
    -6 6 8
    6 -6 -8
    -6 6 -8
    -6 6 -8
    6 -6 -8
    -6 6 -8
    -6 -6 8
    6 6 8
    -6 6 -8
    -6 6 -8
    6 6 8
    -6 -6 8
    7 6 -8
    7 -6 8
    -7 6 8
    7 -6 8
    7 6 -8
    -7 -6 -8
    -7 6 8
    -7 6 8
    7 6 8
    -7 -6 8
    -7 -6 8
    -7 6 -8
    7 -6 -8
    7 6 8
    -7 6 -8
    8 -6 8
    -8 6 8
    -8 6 8
    -8 -6 -8
    8 6 -8
    8 6 -8
    8 -6 8
    -8 -6 8
    -8 6 -8
    8 6 8
    -8 6 -8
    8 -6 -8
    -8 -6 8
    8 6 8
    9 -6 8
    9 -6 8
    -9 -6 -8
    9 6 -8
    -9 6 8
    -9 -6 -8
    9 6 -8
    -9 6 8
    -9 -6 8
    9 6 8
    -9 6 -8
    -9 6 -8
    9 6 8
    9 -6 -8
    -9 -6 8
    -10 6 8
    -10 -6 -8
    10 6 -8
    10 -6 8
    10 6 -8
    -10 -6 -8
    -10 6 8
    -10 -6 8
    -10 6 -8
    10 -6 -8
    10 6 8
    -10 6 -8
    -10 -6 8
    -11 -6 -8
    11 6 -8
    -11 -6 -8
    11 -6 8
    -11 6 8
    11 6 -8
    -11 6 -8
    -11 6 -8
    -11 -6 8
    11 6 8
    -11 -6 8
    11 -6 -8
    0 -7 -8
    0 7 -8
    0 7 8
    0 7 -8
    0 -7 -8
    0 -7 8
    0 7 -8
    0 7 8
    0 -7 8
    0 7 8
    0 7 -8
    0 7 -8
    0 7 -8
    0 -7 -8
    0 7 8
    0 7 8
    0 -7 8
    0 7 8
    0 7 8
    0 -7 8
    0 -7 -8
    0 7 -8
    -1 7 8
    -1 7 8
    1 -7 8
    -1 7 8
    1 7 -8
    -1 7 8
    1 7 -8
    1 7 -8
    -1 7 8
    -1 7 8
    1 7 -8
    1 -7 8
    1 -7 8
    1 7 -8
    1 7 -8
    -1 7 8
    1 -7 8
    1 7 8
    -1 7 -8
    1 -7 -8
    -1 -7 8
    -1 7 -8
    1 7 8
    -1 -7 8
    1 -7 -8
    -1 -7 8
    -1 7 -8
    -1 7 -8
    1 -7 -8
    -1 -7 8
    1 7 8
    -1 7 -8
    1 7 8
    1 -7 -8
    -2 7 8
    2 7 -8
    -2 7 8
    2 7 -8
    2 7 -8
    -2 7 8
    2 7 -8
    2 7 -8
    -2 7 8
    -2 7 8
    2 -7 8
    2 7 -8
    2 7 -8
    2 -7 8
    2 -7 8
    2 -7 8
    2 -7 8
    -2 7 8
    -2 -7 8
    2 7 8
    -2 7 -8
    -2 -7 8
    -2 7 -8
    2 -7 -8
    -2 -7 8
    2 7 8
    -2 7 -8
    -2 7 -8
    -2 -7 8
    -2 -7 8
    -2 7 -8
    2 -7 -8
    2 -7 -8
    2 7 8
    2 7 8
    -2 7 -8
    2 -7 -8
    3 -7 8
    3 -7 8
    3 7 -8
    -3 7 8
    3 7 -8
    3 -7 8
    -3 7 8
    -3 7 8
    -3 7 8
    -3 7 8
    -3 7 8
    3 7 -8
    3 7 -8
    3 7 -8
    3 -7 8
    3 7 8
    -3 7 -8
    -3 7 -8
    -3 7 -8
    3 -7 -8
    -3 -7 8
    3 -7 -8
    -3 -7 8
    3 7 8
    3 -7 -8
    3 -7 -8
    3 7 8
    -3 -7 8
    -3 7 -8
    -3 7 -8
    -3 -7 8
    -4 7 8
    4 -7 8
    4 7 -8
    -4 7 8
    -4 7 8
    4 -7 8
    -4 7 8
    4 7 -8
    4 7 -8
    4 -7 8
    -4 -7 -8
    4 7 -8
    -4 7 8
    4 -7 8
    -4 7 8
    4 7 -8
    -4 7 -8
    -4 7 -8
    -4 -7 8
    -4 7 -8
    -4 -7 8
    -4 -7 8
    -4 7 -8
    4 -7 -8
    4 -7 -8
    4 -7 -8
    -4 7 -8
    4 7 8
    -4 -7 8
    4 7 8
    -4 7 -8
    4 -7 -8
    4 7 8
    4 7 8
    5 7 -8
    -5 7 8
    -5 -7 -8
    -5 7 8
    5 -7 8
    5 -7 8
    5 7 -8
    5 -7 8
    -5 7 8
    -5 7 8
    -5 7 8
    5 7 -8
    -5 -7 -8
    -5 7 -8
    5 7 8
    -5 -7 8
    5 -7 -8
    -5 7 -8
    -5 7 -8
    5 -7 -8
    5 7 8
    -5 7 -8
    -5 -7 8
    5 7 8
    5 7 8
    -5 7 -8
    5 -7 -8
    -5 7 -8
    -6 7 8
    6 7 -8
    6 -7 8
    -6 7 8
    -6 7 8
    6 7 -8
    6 -7 8
    6 7 -8
    -6 -7 -8
    6 -7 8
    -6 -7 8
    -6 7 -8
    6 -7 -8
    6 7 8
    -6 7 -8
    -6 7 -8
[truncated: 796,280 more chars]
