# Supplementary material for: 4-[4-(4-Chloro-1,2,5-thia­diazol-3-yl)phen­yl]morpholine
Source: IUCrdata. 2026 May 7;11(Pt 5):x260420. doi: 10.1107/S2414314626004207 (PMC13239004; doi:10.1107/S2414314626004207)
Supplement: Supplementary file 2 [file x-11-x260420-Isup2.hkl]

data_I
_computing_structure_refinement   'olex2.refine 1.5 (Bourhis et al., 2015)'
_shelx_refln_list_code            4
loop_
  _space_group_symop_id
  _space_group_symop_operation_xyz
  1  x,y,z
  2  x+1/2,-y+1/2,-z
  3  -x,y+1/2,-z+1/2
  4  -x+1/2,-y,z+1/2
  5  -x,-y,-z
  6  -x-1/2,y-1/2,z
  7  x,-y-1/2,z-1/2
  8  x-1/2,y,-z-1/2

_space_group_crystal_system       orthorhombic
_space_group_IT_number            61
_space_group_name_H-M_alt         'P b c a'
_space_group_name_Hall            '-P 2ac 2ab'
_symmetry_space_group_name_H-M    'P b c a'
_symmetry_space_group_name_Hall   '-P 2ac 2ab'
_symmetry_Int_Tables_number       61
_cell_length_a                    7.5584(4)
_cell_length_b                    11.5187(6)
_cell_length_c                    27.5229(16)
_cell_angle_alpha                 90
_cell_angle_beta                  90
_cell_angle_gamma                 90
_cell_volume                      2396.2(2)
loop_
  _refln_index_h
  _refln_index_k
  _refln_index_l
  _refln_F_squared_calc
  _refln_F_squared_meas
  _refln_F_squared_sigma
  _refln_F_squared_weight
  _refln_observed_status
0 0 2 3676.090 3730.450 24.403 3.911 o
0 0 4 261.261 266.368 3.937 100.372 o
0 0 6 0.753 13.070 1.801 2017.490 o
0 0 8 2304.210 2334.210 17.681 7.420 o
0 0 10 2491.070 2489.120 19.877 6.496 o
0 0 12 68606.400 68745.400 412.676 0.021 o
0 0 14 526.953 560.462 9.219 37.027 o
0 0 16 4122.010 4102.470 34.249 2.857 o
0 0 18 716.602 732.650 11.460 25.717 o
0 0 20 5679.560 5617.060 43.988 1.761 o
0 0 22 133.505 142.243 7.540 96.809 o
0 0 24 161.506 156.502 9.367 69.433 o
0 0 26 3953.190 3949.960 49.194 2.119 o
0 0 28 7728.830 7587.710 96.008 0.636 o
0 0 30 2039.310 2077.280 52.754 2.587 o
0 0 32 2958.730 3071.020 70.319 1.479 o
0 0 34 856.478 935.955 45.049 4.002 o
0 0 36 124.222 196.946 25.418 13.469 o
0 0 38 2.334 47.524 25.774 13.859 o
0 0 40 4356.840 4574.770 167.093 0.307 o
0 0 42 6723.070 6607.470 212.182 0.188 o
0 2 0 3095.110 3175.190 19.882 5.158 o
0 2 1 0.226 0.870 1.012 8095.090 o
0 2 2 503.811 504.113 5.628 49.943 o
0 2 3 207.923 204.668 2.998 134.729 o
0 2 4 9201.130 9294.200 41.945 1.030 o
0 2 5 31588.100 31909.600 139.058 0.111 o
0 2 6 3463.370 3450.830 18.631 4.719 o
0 2 7 21496.600 21564.900 98.392 0.226 o
0 2 8 20315.300 20277.500 90.676 0.254 o
0 2 9 7123.640 7181.160 34.953 1.544 o
0 2 10 42.413 38.987 2.407 534.244 o
0 2 11 277.758 261.949 4.970 88.730 o
0 2 12 1979.270 1944.380 13.517 9.843 o
0 2 13 3096.740 3042.070 18.352 5.415 o
0 2 14 3064.490 3107.140 18.970 5.343 o
0 2 15 227.422 220.723 5.056 101.970 o
0 2 16 141.996 142.619 4.989 141.534 o
0 2 17 3144.000 3146.040 20.959 4.996 o
0 2 18 89.799 102.054 4.189 210.147 o
0 2 19 6012.600 5932.180 34.005 1.938 o
0 2 20 1961.660 1969.310 14.737 9.513 o
0 2 21 4604.360 4546.950 26.738 2.950 o
0 2 22 211.483 224.914 6.995 83.159 o
0 2 23 1983.130 1914.330 16.467 9.031 o
0 2 24 85.971 92.082 5.570 165.863 o
0 2 25 184.792 183.575 7.611 83.511 o
0 2 26 116.895 117.624 9.312 77.264 o
0 2 27 475.974 455.803 15.028 25.176 o
0 2 28 238.121 247.267 12.318 41.781 o
0 2 29 1137.960 1152.260 23.550 9.825 o
0 2 30 0.697 7.836 9.190 108.720 o
0 2 31 8.801 8.437 9.542 99.225 o
0 2 32 294.045 307.255 20.140 18.793 o
0 2 33 122.271 118.766 17.712 26.637 o
0 2 34 675.936 719.083 56.687 2.703 o
0 2 35 0.029 5.221 14.702 42.808 o
0 2 36 269.434 332.561 25.304 12.780 o
0 2 37 686.323 745.033 71.167 1.754 o
0 2 38 1312.380 1439.920 53.802 2.750 o
0 2 39 2072.760 2053.360 64.314 1.875 o
0 2 40 1024.170 1076.170 51.445 3.096 o
0 2 41 1604.340 1754.240 91.503 1.032 o
0 2 42 408.385 488.614 88.188 1.173 o
0 2 43 1357.000 1360.360 75.017 1.519 o
0 4 0 17523.700 17815.500 108.727 0.275 o
0 4 1 8523.010 8659.850 37.214 1.190 o
0 4 2 5332.240 5373.410 27.346 2.439 o
0 4 3 18602.500 18737.300 90.192 0.286 o
0 4 4 3998.050 3996.010 27.709 3.365 o
0 4 5 4130.020 4089.750 23.217 3.549 o
0 4 6 777.337 752.214 6.975 31.452 o
0 4 7 58.168 67.647 2.490 395.388 o
0 4 8 27376.500 27260.900 118.386 0.148 o
0 4 9 2107.860 2099.530 12.879 9.328 o
0 4 10 1866.260 1889.820 12.233 10.742 o
0 4 11 8009.130 8037.040 38.911 1.275 o
0 4 12 1863.590 1876.870 13.011 10.538 o
0 4 13 10361.400 10256.800 50.227 0.825 o
0 4 14 3022.630 3067.430 19.111 5.404 o
0 4 15 19058.400 18999.100 91.014 0.277 o
0 4 16 58.758 65.829 3.547 311.491 o
0 4 17 2522.180 2455.010 17.675 6.868 o
0 4 18 686.963 696.719 11.120 27.144 o
0 4 19 1486.240 1441.790 13.249 13.185 o
0 4 20 4867.170 4709.530 30.459 2.621 o
0 4 21 3.391 0.221 3.535 705.632 o
0 4 22 2991.090 2942.210 22.623 5.083 o
0 4 23 1.304 -3.479 4.408 471.434 o
0 4 24 1964.880 1924.140 23.783 7.042 o
0 4 25 3090.950 3052.460 31.186 3.949 o
0 4 26 2.133 -2.083 6.388 225.065 o
0 4 27 309.968 314.626 14.328 31.205 o
0 4 28 19.124 27.126 9.768 91.375 o
0 4 29 136.003 141.530 13.489 41.903 o
0 4 30 67.969 77.739 14.402 40.767 o
0 4 31 1124.720 1131.640 40.771 4.535 o
0 4 32 173.692 214.498 22.012 17.221 o
0 4 33 204.567 183.477 18.959 22.267 o
0 4 34 2694.360 2718.930 55.616 2.185 o
0 4 35 1783.850 1874.730 56.867 2.367 o
0 4 36 500.516 523.942 35.875 6.429 o
0 4 37 56.492 70.906 28.923 10.863 o
0 4 38 17.275 26.255 20.801 21.158 o
0 4 39 9.660 -4.739 21.837 19.375 o
0 4 40 175.741 190.819 30.354 9.528 o
0 4 41 120.603 124.429 27.478 11.743 o
0 4 42 0.190 0.175 23.838 16.319 o
0 4 43 54.758 25.964 26.299 13.168 o
0 6 0 2748.160 2780.050 21.226 5.672 o
0 6 1 307.539 310.475 4.229 85.184 o
0 6 2 2796.930 2804.820 14.717 6.508 o
0 6 3 27.803 27.042 2.048 779.667 o
0 6 4 9303.030 9230.090 40.473 1.037 o
0 6 5 2511.280 2534.880 14.633 7.345 o
0 6 6 8798.480 8759.190 42.970 1.088 o
0 6 7 667.237 660.476 6.858 36.205 o
0 6 8 16217.500 16138.700 80.491 0.366 o
0 6 9 3949.170 3902.160 23.192 3.739 o
0 6 10 1401.950 1426.500 11.197 14.803 o
0 6 11 2069.170 2053.170 14.280 9.170 o
0 6 12 173.514 191.410 4.661 126.373 o
0 6 13 25.712 28.426 2.803 606.275 o
0 6 14 154.088 165.547 4.808 135.628 o
0 6 15 84.388 124.199 4.474 194.482 o
0 6 16 4797.520 4716.400 28.054 2.758 o
0 6 17 9578.040 9386.850 49.116 0.925 o
0 6 18 59.696 61.240 4.136 272.392 o
0 6 19 31.440 33.120 4.158 353.388 o
0 6 20 5957.460 5854.930 38.290 1.841 o
0 6 21 191.835 217.619 7.894 77.131 o
0 6 22 14.543 22.861 5.550 260.306 o
0 6 23 763.658 771.990 16.302 18.148 o
0 6 24 364.234 428.698 14.439 28.635 o
0 6 25 40.600 37.922 7.754 130.177 o
0 6 26 2324.950 2326.810 30.989 4.872 o
0 6 27 283.806 302.968 15.659 28.063 o
0 6 28 1162.700 1160.360 30.591 6.958 o
0 6 29 616.104 647.845 29.483 8.708 o
0 6 30 1710.200 1726.380 38.575 4.361 o
0 6 31 37.296 49.071 13.301 49.212 o
0 6 32 12.471 3.031 11.741 66.029 o
0 6 33 1682.220 1680.220 40.212 4.141 o
0 6 34 307.344 338.823 25.131 12.784 o
0 6 35 11.194 24.313 18.610 26.447 o
0 6 36 93.944 116.357 17.619 27.342 o
0 6 37 204.819 222.254 30.052 9.620 o
0 6 38 491.323 569.631 35.395 6.571 o
0 6 39 103.505 152.120 23.992 15.212 o
0 6 40 1840.950 1913.140 58.903 2.219 o
0 6 41 267.472 237.559 29.085 10.068 o
0 8 0 343.809 349.810 9.363 48.719 o
0 8 1 4069.650 4127.440 20.750 3.732 o
0 8 2 1084.110 1059.690 8.602 21.240 o
0 8 3 4741.790 4742.610 27.447 2.806 o
0 8 4 2377.290 2363.950 14.060 7.952 o
0 8 5 339.876 349.880 5.639 69.383 o
0 8 6 3728.770 3769.150 21.073 4.116 o
0 8 7 474.784 478.399 5.906 51.628 o
0 8 8 503.789 504.096 6.072 48.586 o
0 8 9 637.272 625.175 6.882 37.792 o
0 8 10 51.390 50.501 2.932 404.259 o
0 8 11 3773.480 3755.520 21.598 4.045 o
0 8 12 592.644 592.643 7.378 38.893 o
0 8 13 3224.750 3169.250 19.947 5.004 o
0 8 14 1876.820 1884.880 14.726 9.938 o
0 8 15 3892.570 3845.050 24.134 3.732 o
0 8 16 523.117 532.400 8.434 39.871 o
0 8 17 1902.690 1891.750 19.457 8.397 o
0 8 18 14.883 22.206 4.854 326.668 o
0 8 19 11.599 8.899 4.821 353.643 o
0 8 20 513.201 497.665 13.843 26.725 o
0 8 21 2.839 8.303 7.280 170.822 o
0 8 22 520.553 552.422 15.852 22.378 o
0 8 23 8.125 10.281 7.453 159.871 o
0 8 24 5.146 1.800 7.371 167.236 o
0 8 25 479.602 475.394 17.260 20.916 o
0 8 26 652.105 671.180 20.702 14.595 o
0 8 27 156.772 152.562 12.699 45.067 o
0 8 28 290.692 310.862 21.856 16.409 o
0 8 29 448.221 427.073 30.772 8.585 o
0 8 30 250.916 288.478 22.217 16.252 o
0 8 31 58.156 31.087 13.644 46.384 o
0 8 32 515.904 510.825 27.027 10.445 o
0 8 33 1507.230 1413.980 39.093 4.506 o
0 8 34 300.672 312.407 22.673 15.359 o
0 8 35 943.258 902.546 45.444 3.911 o
0 8 36 0.114 13.099 15.510 38.358 o
0 8 37 623.929 643.410 32.407 7.436 o
0 8 38 5.672 0.318 17.732 29.394 o
0 8 39 121.706 145.008 24.199 14.899 o
0 8 40 113.515 209.529 59.676 2.574 o
0 10 0 186.111 200.937 6.672 93.084 o
0 10 1 181.688 203.313 4.852 118.887 o
0 10 2 3924.180 3836.020 20.879 3.945 o
0 10 3 5113.360 5035.880 26.789 2.611 o
0 10 4 14744.800 14531.200 68.953 0.449 o
0 10 5 12686.700 12601.600 68.037 0.547 o
0 10 6 7011.230 6892.020 41.500 1.466 o
0 10 7 6760.960 6659.630 40.780 1.541 o
0 10 8 1230.930 1226.250 14.625 14.523 o
0 10 9 1.764 1.880 4.202 510.657 o
0 10 10 77.300 92.099 5.715 165.947 o
0 10 11 902.335 919.329 13.283 19.562 o
0 10 12 341.704 355.868 9.486 48.083 o
0 10 13 335.301 361.296 9.606 47.712 o
0 10 14 4.098 11.348 5.089 334.675 o
0 10 15 4990.750 4965.770 49.067 1.799 o
0 10 16 2845.850 2808.820 30.578 4.287 o
0 10 17 784.753 754.451 24.086 11.195 o
0 10 18 365.311 367.786 12.666 34.403 o
0 10 19 1301.900 1286.460 19.577 11.093 o
0 10 20 1.093 13.905 6.862 190.916 o
0 10 21 972.607 975.572 19.243 13.383 o
0 10 22 22.433 17.127 8.222 126.411 o
0 10 23 81.448 88.035 10.606 68.129 o
0 10 24 1718.710 1726.990 30.109 5.992 o
0 10 25 4512.810 4547.010 72.090 1.224 o
0 10 26 1158.730 1204.160 26.593 8.362 o
0 10 27 179.182 192.786 14.034 37.113 o
0 10 28 141.343 149.568 14.678 36.136 o
0 10 29 287.680 318.448 24.415 13.564 o
0 10 30 48.114 68.236 15.107 38.070 o
0 10 31 86.448 120.059 17.763 27.023 o
0 10 32 316.390 292.269 22.450 15.588 o
0 10 33 1524.060 1497.790 42.189 3.985 o
0 10 34 13.592 13.149 16.213 34.787 o
0 10 35 409.779 394.053 26.710 11.109 o
0 10 36 96.267 91.145 19.510 22.764 o
0 10 37 2454.890 2417.730 76.349 1.357 o
0 12 0 7854.180 7811.090 88.491 0.693 o
0 12 1 263.044 286.631 11.744 42.690 o
0 12 2 1067.020 1073.970 16.237 14.871 o
0 12 3 639.216 668.563 15.944 20.261 o
0 12 4 418.913 421.029 10.662 38.645 o
0 12 5 847.019 852.118 15.701 17.767 o
0 12 6 1015.380 1046.710 17.049 14.638 o
0 12 7 2665.850 2580.330 26.572 5.093 o
0 12 8 260.020 283.504 10.123 51.275 o
0 12 9 1489.300 1503.840 20.234 9.790 o
0 12 10 9.853 5.510 5.672 268.739 o
0 12 11 2030.800 2052.210 23.715 6.835 o
0 12 12 2187.150 2178.240 34.616 4.486 o
0 12 13 300.829 329.819 12.055 39.145 o
0 12 14 946.652 941.133 18.336 14.315 o
0 12 15 55.559 72.687 8.374 106.157 o
0 12 16 355.319 345.552 13.166 33.359 o
0 12 17 1304.690 1279.460 21.905 9.947 o
0 12 18 125.203 112.243 9.567 73.644 o
0 12 19 1568.540 1548.880 25.067 7.751 o
0 12 20 777.520 783.925 29.413 8.316 o
0 12 21 957.051 893.784 28.454 8.296 o
0 12 22 353.838 353.344 16.891 23.751 o
0 12 23 235.697 250.931 15.355 30.320 o
0 12 24 514.221 567.137 20.916 15.436 o
0 12 25 1.209 4.139 13.345 51.897 o
0 12 26 609.225 585.949 26.039 10.721 o
0 12 27 279.937 302.478 17.643 23.437 o
0 12 28 1276.060 1276.070 32.058 6.301 o
0 12 29 45.455 35.197 14.917 39.585 o
0 12 30 2.950 0.548 15.614 37.949 o
0 12 31 89.401 87.162 18.392 25.525 o
0 12 32 121.544 137.751 20.231 20.819 o
0 12 33 94.207 99.325 27.862 11.543 o
0 14 0 4988.880 4934.300 66.815 1.288 o
0 14 1 745.373 805.766 18.446 15.847 o
0 14 2 1300.300 1316.500 24.215 8.893 o
0 14 3 542.544 551.379 21.285 14.934 o
0 14 4 1329.280 1345.930 25.655 8.229 o
0 14 5 269.759 325.378 13.966 33.152 o
0 14 6 187.955 189.840 11.071 52.416 o
0 14 7 1397.690 1411.720 23.307 8.909 o
0 14 8 1142.790 1185.580 21.651 10.735 o
0 14 9 2483.320 2474.520 35.496 4.055 o
0 14 10 279.844 287.976 16.991 24.956 o
0 14 11 35.730 53.918 9.494 91.057 o
0 14 12 5494.860 5431.520 52.089 1.577 o
0 14 13 131.773 154.935 11.646 52.852 o
0 14 14 4623.360 4640.570 55.063 1.688 o
0 14 15 27.479 44.320 9.907 86.351 o
0 14 16 686.906 703.346 21.421 13.686 o
0 14 17 55.639 67.195 10.908 68.332 o
0 14 18 617.673 628.252 21.035 14.575 o
0 14 19 1506.390 1517.530 29.750 6.486 o
0 14 20 5254.180 5317.150 64.948 1.286 o
0 14 21 176.732 178.435 15.671 31.271 o
0 14 22 53.547 77.395 13.552 46.149 o
0 14 23 367.382 387.761 21.118 16.630 o
0 14 24 1100.950 1108.810 43.097 4.157 o
0 14 25 103.752 82.346 15.558 34.423 o
0 14 26 349.848 383.085 23.115 14.450 o
0 14 27 33.211 15.300 15.591 36.996 o
0 14 28 75.008 91.802 20.123 21.684 o
0 16 0 1192.790 1157.860 38.032 5.009 o
0 16 1 163.417 184.365 12.450 45.472 o
0 16 2 60.145 42.350 9.712 84.659 o
0 16 3 602.549 608.238 18.742 17.195 o
0 16 4 1882.610 1883.810 31.383 5.446 o
0 16 5 1163.730 1177.530 25.096 9.009 o
0 16 6 70.812 93.939 12.280 53.619 o
0 16 7 1584.380 1556.720 30.552 6.152 o
0 16 8 811.752 854.431 24.218 10.866 o
0 16 9 154.639 145.361 13.441 41.392 o
0 16 10 1097.130 1100.800 26.755 8.529 o
0 16 11 15.644 20.339 12.401 58.484 o
0 16 12 923.667 965.764 27.758 8.592 o
0 16 13 37.466 69.658 13.819 45.356 o
0 16 14 1.741 4.957 14.483 44.049 o
0 16 15 356.158 349.372 20.016 18.332 o
0 16 16 252.092 279.741 18.659 21.845 o
0 16 17 111.977 123.531 17.693 26.806 o
0 16 18 1011.030 1064.440 38.887 4.996 o
0 16 19 1412.330 1458.010 57.748 2.413 o
0 16 20 0.256 5.684 14.269 45.421 o
0 16 21 1098.600 1101.030 39.005 4.898 o
0 16 22 589.411 572.738 41.427 4.888 o
0 18 0 756.099 771.045 36.456 5.898 o
0 18 1 2006.970 1929.190 36.173 4.470 o
0 18 2 371.013 385.354 21.005 16.758 o
0 18 3 182.974 181.025 16.344 29.014 o
0 18 4 0.309 -8.712 12.872 55.955 o
0 18 5 0.432 9.881 12.141 62.495 o
0 18 6 233.125 223.461 17.087 25.848 o
0 18 7 0.240 -10.979 11.704 67.681 o
0 18 8 90.894 76.289 13.857 42.871 o
0 18 9 180.185 147.477 15.623 31.685 o
0 18 10 101.992 97.745 16.843 29.705 o
1 0 2 3117.060 3186.280 16.304 5.521 o
1 0 4 11076.600 11365.400 51.052 0.738 o
1 0 6 818.856 839.193 6.344 30.192 o
1 0 8 54.066 64.285 2.252 436.875 o
1 0 10 9637.800 9674.240 44.904 0.945 o
1 0 12 590.772 583.378 6.895 40.310 o
1 0 14 2522.610 2516.720 16.410 7.033 o
1 0 16 171.622 166.918 4.695 130.808 o
1 0 18 3067.250 3033.900 20.052 5.257 o
1 0 20 2968.950 2972.910 21.240 5.266 o
1 0 22 5310.650 5256.420 32.884 2.268 o
1 0 24 9101.180 9023.500 52.551 0.946 o
1 0 26 1906.790 1917.230 21.959 7.642 o
1 0 28 2458.790 2440.130 33.428 4.356 o
1 0 30 371.896 389.441 17.905 21.397 o
1 0 32 1885.470 1972.170 41.383 3.792 o
1 0 34 685.987 719.014 30.078 8.243 o
1 0 36 2300.410 2340.510 49.349 2.750 o
1 0 38 434.922 435.498 27.610 10.378 o
1 0 40 1.295 14.482 18.296 27.575 o
1 0 42 201.897 198.437 38.412 6.048 o
1 1 1 270.898 279.389 2.085 109.687 o
1 1 2 141.121 148.212 1.676 211.608 o
1 1 3 926.968 942.395 4.359 28.466 o
1 1 4 51815.900 53024.500 162.228 0.049 o
1 1 5 16199.900 16592.100 52.194 0.423 o
1 1 6 252.174 246.679 2.450 117.347 o
1 1 7 182.377 188.915 2.234 159.444 o
1 1 8 3493.970 3518.310 13.065 5.103 o
1 1 9 327.927 319.838 3.068 87.799 o
1 1 10 88.812 96.757 2.110 305.736 o
1 1 11 192.817 190.355 3.074 143.019 o
1 1 12 2188.840 2169.250 10.282 9.524 o
1 1 13 200.095 208.669 3.342 132.780 o
1 1 14 1516.420 1490.800 8.275 15.143 o
1 1 15 546.677 565.852 5.081 47.232 o
1 1 16 1884.600 1893.390 9.943 11.322 o
1 1 17 8449.500 8412.750 30.743 1.289 o
1 1 18 666.078 700.930 6.126 36.930 o
1 1 19 2914.720 2923.370 13.780 6.317 o
1 1 20 188.427 200.095 3.881 131.444 o
1 1 21 249.823 255.553 4.519 98.795 o
1 1 22 2229.430 2230.540 13.099 8.714 o
1 1 23 1332.000 1339.310 10.242 16.169 o
1 1 24 5762.680 5635.650 26.301 2.274 o
1 1 25 18.328 41.716 4.161 376.845 o
1 1 26 113.235 117.316 6.352 127.166 o
1 1 27 7.355 4.094 4.555 412.351 o
1 1 28 36.191 31.643 5.554 228.715 o
1 1 29 721.769 723.826 15.786 19.375 o
1 1 30 6.011 5.389 6.876 189.674 o
1 1 31 521.706 534.533 15.483 23.121 o
1 1 32 27.313 28.404 8.055 127.716 o
1 1 33 134.611 143.035 12.080 50.085 o
1 1 34 471.319 529.292 18.599 18.716 o
1 1 35 238.799 256.145 15.794 28.915 o
1 1 36 1999.050 2093.340 41.647 3.673 o
1 1 37 155.752 189.554 15.736 31.376 o
1 1 38 673.900 739.657 26.134 10.271 o
1 1 39 251.868 252.061 19.289 20.813 o
1 1 40 64.754 89.931 17.467 28.473 o
1 1 41 168.847 167.713 25.344 13.427 o
1 1 42 333.064 349.105 30.924 8.777 o
1 1 43 268.206 292.646 39.813 5.566 o
1 2 1 7883.410 8027.110 25.896 1.466 o
1 2 2 465.669 467.026 2.755 62.206 o
1 2 3 24.894 28.599 1.061 1100.440 o
1 2 4 510.808 521.545 3.281 55.111 o
1 2 5 6395.190 6518.730 21.880 2.042 o
1 2 6 893.865 893.391 5.013 29.219 o
1 2 7 3825.770 3815.300 14.407 4.476 o
1 2 8 370.304 382.023 3.318 75.573 o
1 2 9 3601.450 3647.870 14.017 4.831 o
1 2 10 475.638 475.589 4.186 57.194 o
1 2 11 1763.150 1767.650 9.043 12.478 o
1 2 12 202.212 196.907 4.041 124.892 o
1 2 13 2336.380 2288.090 11.006 8.736 o
1 2 14 244.400 242.930 3.800 108.463 o
1 2 15 6095.690 6068.160 23.819 2.161 o
1 2 16 1631.290 1623.570 9.338 13.528 o
1 2 17 4036.110 4003.290 17.721 3.994 o
1 2 18 599.317 608.772 5.719 42.136 o
1 2 19 6244.730 6227.750 25.300 2.056 o
1 2 20 661.596 679.891 6.518 36.720 o
1 2 21 359.668 366.548 5.709 66.056 o
1 2 22 1133.660 1115.290 8.707 20.204 o
1 2 23 1464.810 1451.830 10.602 14.594 o
1 2 24 57.590 63.587 3.838 294.502 o
1 2 25 849.734 844.886 9.852 24.910 o
1 2 26 169.918 179.706 6.824 96.249 o
1 2 27 773.179 754.393 12.650 22.871 o
1 2 28 463.464 496.226 11.635 33.171 o
1 2 29 2682.720 2705.000 26.244 5.058 o
1 2 30 495.573 536.739 14.024 26.310 o
1 2 31 942.198 937.265 18.417 14.286 o
1 2 32 51.318 38.553 8.060 118.647 o
1 2 33 549.286 566.973 17.356 19.629 o
1 2 34 174.665 214.866 13.343 39.931 o
1 2 35 309.506 322.188 15.690 27.374 o
1 2 36 0.239 14.164 11.472 69.748 o
1 2 37 775.970 790.607 37.615 5.569 o
1 2 38 159.121 204.695 21.295 18.416 o
1 2 39 4.273 -15.248 15.248 39.756 o
1 2 40 25.493 33.041 18.117 27.597 o
1 2 41 638.455 629.210 42.228 4.679 o
1 2 42 95.531 76.845 20.663 20.508 o
1 2 43 276.897 264.181 29.677 9.655 o
1 3 1 1540.890 1572.420 7.837 14.844 o
1 3 2 1576.510 1624.960 7.125 14.658 o
1 3 3 512.930 528.029 3.557 54.120 o
1 3 4 1584.480 1623.080 7.215 14.579 o
1 3 5 1778.760 1797.930 7.578 12.729 o
1 3 6 445.325 450.527 3.281 63.517 o
1 3 7 2.597 0.772 1.090 5323.330 o
1 3 8 443.299 445.709 3.604 62.975 o
1 3 9 4578.580 4552.400 16.534 3.448 o
1 3 10 5249.700 5294.850 19.293 2.763 o
1 3 11 1820.480 1856.460 8.953 11.985 o
1 3 12 4195.710 4126.810 16.615 3.878 o
1 3 13 1928.340 1885.170 9.603 11.237 o
1 3 14 283.938 284.963 3.865 94.250 o
1 3 15 10.494 9.327 1.763 1566.080 o
1 3 16 2611.740 2598.050 12.603 7.380 o
1 3 17 2172.190 2127.040 11.254 9.447 o
1 3 18 2901.430 2892.170 14.243 6.311 o
1 3 19 66.849 74.142 3.207 311.137 o
1 3 20 75.521 86.419 3.454 270.567 o
1 3 21 1706.330 1699.030 11.600 12.083 o
1 3 22 942.147 936.052 8.769 23.981 o
1 3 23 34.754 31.241 3.334 452.177 o
1 3 24 2412.710 2367.730 16.893 7.317 o
1 3 25 380.284 392.531 8.182 50.984 o
1 3 26 270.234 270.172 8.386 62.053 o
1 3 27 2.157 3.091 5.135 342.812 o
1 3 28 192.228 204.891 8.135 75.458 o
1 3 29 1424.030 1466.760 19.259 10.488 o
1 3 30 403.622 437.273 13.531 30.125 o
1 3 31 12.856 15.664 7.023 174.447 o
1 3 32 247.419 258.055 13.615 35.865 o
1 3 33 0.109 16.480 8.831 116.610 o
1 3 34 472.202 487.046 22.759 13.986 o
1 3 35 8.822 12.525 16.210 34.921 o
1 3 36 978.566 1026.890 34.586 6.074 o
1 3 37 288.221 376.834 24.217 13.632 o
1 3 38 1092.160 1146.780 39.458 4.797 o
1 3 39 63.598 47.376 20.459 21.324 o
1 3 40 17.734 6.130 21.931 19.128 o
1 3 41 69.557 54.201 19.789 22.634 o
1 3 42 95.826 85.103 21.377 19.198 o
1 3 43 0.025 -10.410 19.209 25.134 o
1 4 1 1144.030 1153.310 5.350 22.096 o
1 4 2 13.476 17.236 1.917 1192.080 o
1 4 3 1203.840 1203.750 6.225 20.476 o
1 4 4 7.144 7.850 1.361 2373.580 o
1 4 5 1761.560 1782.750 8.358 12.649 o
1 4 6 3018.110 2996.630 12.631 6.207 o
1 4 7 185.499 183.476 2.639 154.017 o
1 4 8 0.673 -0.168 1.456 4134.380 o
1 4 9 9352.860 9264.110 30.270 1.120 o
1 4 10 877.225 892.644 5.635 29.003 o
1 4 11 2288.870 2281.620 10.460 8.987 o
1 4 12 1157.140 1142.930 6.773 21.120 o
1 4 13 1186.120 1186.090 7.185 20.225 o
1 4 14 869.877 853.064 6.227 28.979 o
1 4 15 246.482 251.809 3.984 105.069 o
1 4 16 131.255 138.023 3.472 184.937 o
1 4 17 492.461 477.540 5.420 52.121 o
1 4 18 1650.110 1640.580 9.971 13.134 o
1 4 19 282.481 283.750 4.946 86.270 o
1 4 20 393.859 401.947 6.158 59.153 o
1 4 21 8561.100 8387.060 34.480 1.233 o
1 4 22 216.111 215.884 4.971 106.200 o
1 4 23 859.352 835.634 9.531 25.248 o
1 4 24 3100.210 3043.370 20.160 5.198 o
1 4 25 474.250 470.502 9.173 40.691 o
1 4 26 1130.830 1121.930 14.822 15.379 o
1 4 27 448.109 463.598 11.728 33.746 o
1 4 28 1138.990 1121.420 17.644 13.310 o
1 4 29 287.280 309.050 12.329 38.864 o
1 4 30 1223.500 1241.780 24.474 9.059 o
1 4 31 12.304 25.927 9.007 108.060 o
1 4 32 891.356 936.787 22.873 11.306 o
1 4 33 542.823 587.068 22.201 13.947 o
1 4 34 717.485 751.746 31.086 7.741 o
1 4 35 641.231 663.367 24.899 11.264 o
1 4 36 1439.800 1486.120 37.294 4.851 o
1 4 37 91.061 122.506 16.513 30.762 o
1 4 38 707.164 722.511 30.535 8.007 o
1 4 39 422.861 448.784 26.343 11.253 o
1 4 40 211.556 225.579 22.143 16.771 o
1 4 41 7.570 12.518 16.796 32.577 o
1 4 42 151.628 151.899 21.360 18.560 o
1 4 43 45.736 -2.496 31.717 9.142 o
1 5 1 966.415 987.517 5.197 26.526 o
1 5 2 941.647 949.457 5.500 27.143 o
1 5 3 529.485 526.859 4.440 50.959 o
1 5 4 14724.100 14802.200 47.612 0.507 o
1 5 5 17728.000 17760.600 57.295 0.364 o
1 5 6 383.075 378.426 3.909 71.711 o
1 5 7 4717.910 4691.240 18.495 3.234 o
1 5 8 86.487 86.602 2.560 299.019 o
1 5 9 12564.000 12468.300 41.770 0.670 o
1 5 10 586.501 592.749 4.576 45.558 o
1 5 11 7031.800 6986.770 24.271 1.769 o
1 5 12 2637.540 2599.780 11.391 7.494 o
1 5 13 0.058 0.899 1.542 3750.310 o
1 5 14 558.991 557.407 4.979 47.040 o
1 5 15 1756.930 1757.300 9.460 12.409 o
1 5 16 9872.860 9712.090 34.609 1.006 o
1 5 17 7187.500 7095.420 27.785 1.664 o
1 5 18 43.449 43.929 2.758 467.563 o
1 5 19 4431.810 4345.480 19.436 3.479 o
1 5 20 13.142 19.123 2.735 792.633 o
1 5 21 18978.300 18669.600 69.044 0.314 o
1 5 22 202.358 223.569 6.368 91.658 o
1 5 23 1517.140 1492.890 13.166 12.920 o
1 5 24 2148.980 2133.050 17.115 8.128 o
1 5 25 614.937 603.119 11.777 28.186 o
1 5 26 948.374 971.960 22.586 11.226 o
1 5 27 310.553 333.672 12.339 37.656 o
1 5 28 2763.420 2808.810 32.462 4.122 o
1 5 29 198.946 206.162 11.591 48.165 o
1 5 30 856.916 874.700 20.714 13.066 o
1 5 31 406.708 450.233 16.832 22.612 o
1 5 32 757.728 758.639 21.097 13.493 o
1 5 33 864.383 872.011 22.697 11.630 o
1 5 34 1008.850 1062.650 26.813 8.731 o
1 5 35 202.257 203.956 15.570 30.806 o
1 5 36 232.806 227.061 23.997 14.425 o
1 5 37 51.058 60.407 14.601 40.604 o
1 5 38 148.807 170.291 17.397 26.700 o
1 5 39 247.121 283.162 20.810 18.228 o
1 5 40 136.859 118.803 18.644 24.095 o
1 5 41 80.824 106.392 18.615 24.945 o
1 5 42 222.639 230.264 24.819 13.611 o
1 6 1 241.622 244.363 2.831 117.899 o
1 6 2 911.420 917.645 5.310 28.280 o
1 6 3 15.742 18.222 1.663 1255.400 o
1 6 4 5433.100 5431.690 20.780 2.604 o
1 6 5 2629.940 2610.560 11.560 7.475 o
1 6 6 156.563 158.302 2.876 173.970 o
1 6 7 161.293 162.996 3.367 160.528 o
1 6 8 2604.010 2574.070 12.846 7.387 o
1 6 9 867.634 857.356 6.602 28.552 o
1 6 10 17.590 18.770 2.111 979.004 o
1 6 11 1124.500 1114.900 6.915 21.642 o
1 6 12 255.862 271.834 3.611 103.748 o
1 6 13 358.877 365.048 4.849 70.797 o
1 6 14 963.600 954.752 6.563 25.707 o
1 6 15 1586.570 1573.190 8.987 14.096 o
1 6 16 5680.510 5606.570 22.464 2.420 o
1 6 17 703.514 689.691 6.523 35.177 o
1 6 18 167.444 178.345 3.940 143.376 o
1 6 19 453.807 441.736 6.416 52.308 o
1 6 20 919.396 915.848 9.297 23.906 o
1 6 21 154.354 159.529 5.666 120.710 o
1 6 22 1782.840 1801.960 16.346 9.863 o
1 6 23 356.831 338.163 8.563 52.237 o
1 6 24 119.673 123.571 6.330 124.489 o
1 6 25 494.889 508.595 10.993 33.924 o
1 6 26 1776.610 1716.410 19.958 8.783 o
1 6 27 901.737 913.624 19.126 13.997 o
1 6 28 1910.480 1927.430 26.022 6.571 o
1 6 29 3.613 25.541 7.383 161.164 o
1 6 30 1900.390 1865.770 28.009 6.161 o
1 6 31 14.338 13.086 8.434 123.640 o
1 6 32 911.747 957.558 22.270 11.581 o
1 6 33 271.339 305.672 20.511 18.413 o
1 6 34 1688.140 1648.610 29.189 6.302 o
1 6 35 29.669 39.807 10.827 73.326 o
1 6 36 67.765 65.670 12.392 53.780 o
1 6 37 344.606 380.180 19.444 19.156 o
1 6 38 317.325 308.165 19.877 19.009 o
1 6 39 190.494 160.814 17.747 25.273 o
1 6 40 487.884 458.912 34.648 6.890 o
1 6 41 26.403 29.093 16.838 31.853 o
1 7 1 100.596 105.907 2.044 279.274 o
1 7 2 0.566 1.396 1.273 5003.340 o
1 7 3 5429.520 5408.860 19.972 2.635 o
1 7 4 393.013 413.070 4.180 67.521 o
1 7 5 12.345 14.058 1.750 1391.880 o
1 7 6 649.277 639.080 5.676 39.521 o
1 7 7 208.719 217.637 3.802 122.410 o
1 7 8 1361.630 1353.340 8.773 16.679 o
1 7 9 7799.220 7732.900 29.535 1.460 o
1 7 10 139.390 138.663 3.546 177.256 o
1 7 11 4264.950 4245.330 19.261 3.637 o
1 7 12 6.538 6.528 1.931 1672.160 o
1 7 13 2572.650 2544.230 14.105 7.291 o
1 7 14 11.527 14.598 2.041 1210.360 o
1 7 15 252.971 248.264 4.297 101.003 o
1 7 16 942.354 939.664 7.743 25.045 o
1 7 17 841.928 847.573 7.579 28.012 o
1 7 18 127.376 139.716 4.504 160.479 o
1 7 19 108.556 110.707 4.521 180.185 o
1 7 20 124.012 130.932 5.164 148.003 o
1 7 21 1455.070 1438.550 14.342 12.810 o
1 7 22 70.325 79.260 5.628 177.155 o
1 7 23 2615.200 2571.120 23.087 5.700 o
1 7 24 61.510 67.811 5.952 173.891 o
1 7 25 2184.070 2193.200 21.922 6.864 o
1 7 26 29.336 30.558 6.255 195.498 o
1 7 27 3.726 11.569 6.327 221.873 o
1 7 28 13.095 20.140 7.094 169.759 o
1 7 29 1316.050 1319.090 22.483 9.593 o
1 7 30 185.768 198.618 12.350 44.731 o
1 7 31 651.029 661.905 20.577 14.746 o
1 7 32 2.270 -5.772 8.887 116.817 o
1 7 33 195.141 188.111 13.157 40.547 o
1 7 34 283.147 262.194 14.837 30.802 o
1 7 35 276.172 286.627 15.901 27.695 o
1 7 36 28.200 29.904 11.924 61.732 o
1 7 37 1196.570 1179.470 29.792 7.154 o
1 7 38 9.959 8.357 12.454 58.795 o
1 7 39 105.631 117.323 19.297 22.985 o
1 7 40 10.581 44.858 14.906 40.614 o
1 8 1 12.935 14.019 1.509 1550.110 o
1 8 2 94.314 95.212 2.179 294.035 o
1 8 3 535.871 530.922 4.844 49.426 o
1 8 4 668.558 676.216 5.632 38.166 o
1 8 5 10.738 13.116 1.908 1353.340 o
1 8 6 261.891 260.344 4.227 98.371 o
1 8 7 788.949 791.145 6.696 31.061 o
1 8 8 940.229 928.086 7.335 25.608 o
1 8 9 1902.280 1876.720 11.228 10.919 o
1 8 10 419.983 414.558 5.639 58.830 o
1 8 11 1480.610 1467.550 9.871 14.781 o
1 8 12 44.378 42.777 2.901 447.837 o
1 8 13 3755.440 3685.140 17.934 4.367 o
1 8 14 8.740 3.054 2.379 1226.200 o
1 8 15 688.302 689.765 7.631 33.633 o
1 8 16 579.360 577.467 7.192 40.151 o
1 8 17 1373.020 1351.900 10.202 15.821 o
1 8 18 262.896 274.316 6.161 79.953 o
1 8 19 295.278 301.186 7.173 66.757 o
1 8 20 344.732 364.150 8.605 51.971 o
1 8 21 3268.220 3224.440 24.824 4.413 o
1 8 22 79.244 86.033 6.687 136.919 o
1 8 23 1090.320 1079.880 15.429 15.329 o
1 8 24 18.516 28.539 6.148 211.253 o
1 8 25 1653.730 1624.750 20.323 9.107 o
1 8 26 530.263 546.337 13.567 26.596 o
1 8 27 773.251 737.879 16.252 18.269 o
1 8 28 244.834 258.870 12.769 39.326 o
1 8 29 720.450 716.883 18.605 16.143 o
1 8 30 141.908 142.732 11.454 53.972 o
1 8 31 258.307 261.195 14.302 33.086 o
1 8 32 258.881 233.058 14.233 33.652 o
1 8 33 355.260 358.711 16.762 23.964 o
1 8 34 1.414 16.542 10.681 80.034 o
1 8 35 650.988 625.213 24.158 11.817 o
1 8 36 199.345 201.408 15.200 32.109 o
1 8 37 194.223 195.707 16.317 28.762 o
1 8 38 35.966 35.536 13.484 48.343 o
1 8 39 619.873 597.350 28.925 9.026 o
1 9 1 9974.360 9729.540 31.502 1.018 o
1 9 2 3553.390 3524.490 14.208 4.943 o
1 9 3 2944.470 2896.280 12.680 6.416 o
1 9 4 1335.730 1344.790 8.177 17.258 o
1 9 5 183.186 185.008 3.701 139.162 o
1 9 6 442.941 441.392 5.387 56.983 o
1 9 7 253.976 250.140 4.594 97.771 o
1 9 8 1131.290 1110.100 8.542 20.390 o
1 9 9 701.705 689.712 6.981 34.425 o
1 9 10 4248.950 4206.410 20.056 3.618 o
1 9 11 916.649 889.926 8.140 25.491 o
1 9 12 49.428 50.809 3.142 388.385 o
1 9 13 2940.530 2876.090 18.087 5.774 o
1 9 14 126.323 135.069 4.727 156.696 o
1 9 15 734.446 737.690 9.223 29.052 o
1 9 16 1065.930 1070.130 11.468 18.898 o
1 9 17 227.839 244.537 7.099 78.415 o
1 9 18 1656.770 1654.790 16.270 10.592 o
1 9 19 335.741 346.752 8.843 51.847 o
1 9 20 1126.450 1147.600 13.143 16.610 o
1 9 21 18.185 21.054 4.898 316.202 o
1 9 22 1.215 -5.012 5.012 365.854 o
1 9 23 1.174 -2.290 5.424 312.954 o
1 9 24 667.537 680.597 14.406 22.130 o
1 9 25 47.599 51.157 7.169 142.481 o
1 9 26 69.614 61.546 7.716 118.309 o
1 9 27 0.235 0.133 6.572 214.448 o
1 9 28 1317.580 1313.150 21.877 9.871 o
1 9 29 2559.630 2628.370 31.454 4.473 o
1 9 30 2527.140 2500.770 33.202 4.313 o
1 9 31 342.935 350.976 16.200 25.404 o
1 9 32 167.448 170.684 13.319 41.074 o
1 9 33 71.904 42.581 11.670 60.351 o
1 9 34 3.509 3.259 10.524 83.025 o
1 9 35 130.507 131.314 13.824 40.608 o
1 9 36 475.314 472.374 21.793 14.979 o
1 9 37 36.319 45.893 12.951 51.869 o
1 9 38 61.800 62.560 17.287 29.322 o
1 10 1 673.351 665.639 5.634 38.180 o
1 10 2 26.849 25.907 2.345 718.163 o
1 10 3 74.497 74.569 2.936 312.888 o
1 10 4 164.898 171.122 3.886 147.090 o
1 10 5 885.518 892.700 7.344 26.957 o
1 10 6 121.703 121.664 4.066 181.242 o
1 10 7 331.556 323.511 6.297 67.692 o
1 10 8 93.794 99.382 4.277 204.355 o
1 10 9 352.413 363.553 7.012 59.784 o
1 10 10 19.804 15.159 3.469 541.592 o
1 10 11 150.878 152.998 5.195 131.759 o
1 10 12 1149.420 1129.920 9.974 18.970 o
1 10 13 3.258 -1.071 3.024 951.570 o
1 10 14 375.809 387.115 7.111 56.555 o
1 10 15 328.803 322.318 8.532 54.732 o
1 10 16 863.195 862.573 10.815 23.318 o
1 10 17 184.364 198.731 7.074 88.673 o
1 10 18 1214.150 1223.920 14.239 14.898 o
1 10 19 352.443 362.269 9.201 48.688 o
1 10 20 1830.360 1803.740 20.056 8.503 o
1 10 21 236.880 240.083 9.113 60.895 o
1 10 22 1753.680 1771.820 20.050 8.740 o
1 10 23 0.533 0.798 5.611 292.934 o
1 10 24 933.679 934.406 16.709 15.808 o
1 10 25 4.108 1.387 6.617 207.606 o
1 10 26 1862.960 1883.870 23.802 7.255 o
1 10 27 75.658 71.778 8.452 100.349 o
1 10 28 833.536 808.717 20.049 13.868 o
1 10 29 376.998 394.767 14.748 27.935 o
1 10 30 1453.750 1430.530 26.178 7.716 o
1 10 31 205.255 206.865 17.770 24.711 o
1 10 32 430.278 463.441 18.943 18.842 o
1 10 33 10.274 30.428 11.533 67.332 o
1 10 34 491.430 510.878 20.529 16.172 o
1 10 35 119.983 118.870 13.878 40.921 o
1 10 36 75.403 53.823 13.135 48.365 o
1 10 37 86.073 118.562 25.208 13.991 o
1 11 1 1464.950 1467.140 12.776 13.469 o
1 11 2 1810.000 1798.040 12.602 11.043 o
1 11 3 12.996 13.129 3.211 665.219 o
1 11 4 203.214 206.965 5.310 106.202 o
1 11 5 1.793 2.871 3.105 905.780 o
1 11 6 183.747 192.519 5.202 114.690 o
1 11 7 0.048 3.503 2.941 1032.340 o
1 11 8 15.660 14.757 3.441 575.141 o
1 11 9 612.525 620.133 9.007 33.988 o
1 11 10 1149.120 1146.910 11.775 17.490 o
1 11 11 1334.710 1333.890 11.271 15.568 o
1 11 12 1970.880 1972.280 14.762 9.471 o
1 11 13 346.872 369.088 7.537 57.188 o
1 11 14 184.458 188.848 6.630 95.089 o
1 11 15 1.697 0.163 4.005 566.501 o
1 11 16 458.147 450.676 10.055 38.777 o
1 11 17 5.501 -0.835 6.163 237.777 o
1 11 18 22.577 36.868 5.302 259.397 o
1 11 19 589.435 623.430 12.046 27.941 o
1 11 20 316.265 335.569 10.114 46.908 o
1 11 21 1380.600 1390.650 17.610 11.594 o
1 11 22 502.794 509.473 12.170 30.658 o
1 11 23 59.720 61.451 7.204 134.697 o
1 11 24 1638.330 1628.190 20.695 9.009 o
1 11 25 230.180 257.734 10.855 49.459 o
1 11 26 1124.360 1144.020 19.590 12.071 o
1 11 27 0.686 -1.707 7.258 175.621 o
1 11 28 37.546 25.683 8.586 111.583 o
1 11 29 401.930 405.524 15.400 25.896 o
1 11 30 1.937 2.582 9.227 108.163 o
1 11 31 23.875 26.210 11.013 72.362 o
1 11 32 11.101 21.671 11.267 70.785 o
1 11 33 267.023 286.241 17.048 25.016 o
1 11 34 68.035 74.564 14.302 41.340 o
1 11 35 29.154 3.256 11.998 61.966 o
1 12 1 15.934 15.864 3.713 508.976 o
1 12 2 44.567 50.041 4.706 263.772 o
1 12 3 311.517 308.043 7.520 62.618 o
1 12 4 257.416 272.802 7.333 71.048 o
1 12 5 500.311 514.651 8.696 40.318 o
1 12 6 138.464 150.237 5.534 130.030 o
1 12 7 160.374 170.581 6.161 109.156 o
1 12 8 6.772 7.053 3.697 595.331 o
1 12 9 146.980 159.050 5.700 122.480 o
1 12 10 472.428 476.899 8.461 43.005 o
1 12 11 553.350 570.607 9.633 34.948 o
1 12 12 330.728 336.970 7.878 57.729 o
1 12 13 1087.670 1083.760 13.403 16.973 o
1 12 14 239.767 255.869 8.560 64.085 o
1 12 15 417.492 418.557 10.445 39.493 o
1 12 16 0.435 3.322 5.128 347.524 o
1 12 17 1287.410 1255.720 16.279 13.073 o
1 12 18 407.220 436.314 11.184 37.019 o
1 12 19 777.036 826.852 16.457 17.631 o
1 12 20 198.019 227.748 9.440 62.127 o
1 12 21 856.762 843.724 15.777 17.640 o
1 12 22 145.805 141.959 9.011 75.696 o
1 12 23 174.279 180.485 10.521 57.455 o
1 12 24 1423.320 1442.070 21.622 9.492 o
1 12 25 604.178 615.390 17.063 19.305 o
1 12 26 137.037 141.529 10.963 58.056 o
1 12 27 166.642 157.698 11.478 51.898 o
1 12 28 59.550 70.239 10.294 74.957 o
1 12 29 248.180 228.301 13.826 35.464 o
1 12 30 0.302 10.442 10.332 86.045 o
1 12 31 646.466 615.303 22.867 12.846 o
1 12 32 1.220 1.283 12.066 63.548 o
1 12 33 384.563 353.751 19.852 18.334 o
1 13 1 156.775 154.141 6.872 100.915 o
1 13 2 2.817 3.137 4.511 438.193 o
1 13 3 458.173 468.015 10.106 38.308 o
1 13 4 59.082 56.009 5.341 206.788 o
1 13 5 1597.940 1576.520 16.968 10.672 o
1 13 6 2.871 7.216 4.902 367.536 o
1 13 7 1.860 3.988 4.328 476.896 o
1 13 8 62.023 58.474 5.052 217.527 o
1 13 9 130.549 140.995 6.357 117.907 o
1 13 10 160.012 169.922 7.193 94.063 o
1 13 11 420.578 431.480 10.081 40.422 o
1 13 12 95.241 116.324 6.626 127.197 o
1 13 13 130.218 135.560 7.351 101.155 o
1 13 14 16.600 14.665 6.273 211.751 o
1 13 15 467.836 472.938 11.680 33.236 o
1 13 16 228.765 244.547 9.298 60.019 o
1 13 17 2169.070 2156.240 22.617 6.767 o
1 13 18 55.314 53.281 6.891 147.584 o
1 13 19 231.540 237.488 10.093 54.626 o
1 13 20 67.395 62.278 8.241 107.331 o
1 13 21 189.050 194.051 10.119 58.920 o
1 13 22 62.842 65.313 8.845 96.445 o
1 13 23 132.422 135.450 10.203 65.234 o
1 13 24 110.766 101.517 9.957 71.494 o
1 13 25 7.230 -1.668 8.274 132.865 o
1 13 26 12.780 10.284 8.864 113.237 o
1 13 27 52.932 52.420 9.897 82.237 o
1 13 28 68.298 71.850 10.919 66.817 o
1 13 29 363.707 363.679 16.849 23.643 o
1 13 30 25.024 2.470 11.010 73.540 o
1 13 31 363.290 344.911 26.287 11.632 o
1 14 1 58.156 50.760 5.814 187.553 o
1 14 2 22.823 29.439 5.475 250.878 o
1 14 3 140.118 148.362 7.659 93.214 o
1 14 4 234.987 248.523 8.925 62.085 o
1 14 5 637.011 643.833 12.030 26.892 o
1 14 6 105.324 115.889 6.804 120.132 o
1 14 7 46.349 52.232 6.039 185.396 o
1 14 8 183.872 187.053 10.260 58.491 o
1 14 9 3.761 7.596 5.399 303.548 o
1 14 10 548.376 566.007 12.474 28.402 o
1 14 11 93.148 121.850 7.710 104.703 o
1 14 12 620.405 617.719 13.112 25.395 o
1 14 13 230.887 241.745 9.339 59.670 o
1 14 14 12.106 20.608 6.342 208.920 o
1 14 15 82.738 84.750 7.454 117.205 o
1 14 16 331.619 320.122 11.075 42.219 o
1 14 17 649.102 662.926 14.883 21.736 o
1 14 18 141.770 148.894 9.401 71.571 o
1 14 19 1224.850 1204.650 19.740 11.454 o
1 14 20 221.622 253.294 11.861 44.545 o
1 14 21 6.195 1.437 8.013 141.617 o
1 14 22 255.462 232.350 12.283 41.569 o
1 14 23 322.101 355.253 14.033 31.371 o
1 14 24 908.589 895.838 20.530 12.921 o
1 14 25 732.884 714.050 19.654 15.025 o
1 14 26 94.362 79.542 11.401 59.725 o
1 14 27 78.100 64.911 11.213 63.297 o
1 14 28 39.724 28.048 12.279 57.671 o
1 15 1 1073.140 1092.160 16.291 14.734 o
1 15 2 773.399 785.935 14.601 20.051 o
1 15 3 1521.500 1518.270 18.730 10.301 o
1 15 4 1482.550 1514.770 18.264 10.647 o
1 15 5 78.055 72.797 6.823 136.205 o
1 15 6 394.231 375.919 10.902 39.463 o
1 15 7 14.454 18.143 6.241 214.073 o
1 15 8 34.254 38.546 6.659 170.688 o
1 15 9 577.878 582.919 19.188 16.933 o
1 15 10 1933.220 1918.680 22.294 7.496 o
1 15 11 56.947 75.885 7.682 120.739 o
1 15 12 1881.480 1938.040 22.620 7.491 o
1 15 13 517.822 530.100 14.070 25.905 o
1 15 14 198.754 192.221 11.794 47.349 o
1 15 15 24.649 33.647 7.809 134.991 o
1 15 16 3720.800 3728.970 36.687 2.952 o
1 15 17 223.336 247.406 11.277 47.701 o
1 15 18 447.214 444.210 14.200 27.552 o
1 15 19 448.536 466.573 14.973 25.628 o
1 15 20 73.707 71.010 9.739 80.386 o
1 15 21 40.566 38.301 9.464 92.076 o
1 15 22 11.536 7.514 9.122 107.778 o
1 15 23 15.912 12.468 9.180 104.923 o
1 15 24 2258.690 2322.820 31.798 4.805 o
1 15 25 580.242 553.913 19.031 17.207 o
1 16 1 262.960 264.992 10.824 47.743 o
1 16 2 22.477 21.831 6.961 169.657 o
1 16 3 156.756 157.029 10.278 61.590 o
1 16 4 164.371 165.816 8.879 73.515 o
1 16 5 232.251 239.888 10.364 52.783 o
1 16 6 507.188 519.537 13.819 26.692 o
1 16 7 96.873 104.882 8.280 95.841 o
1 16 8 0.216 6.736 7.460 164.692 o
1 16 9 42.925 32.072 7.478 138.551 o
1 16 10 965.397 961.104 17.665 14.697 o
1 16 11 58.722 49.728 8.154 112.892 o
1 16 12 112.955 111.169 9.204 79.510 o
1 16 13 226.364 246.205 11.724 45.198 o
1 16 14 193.902 208.729 11.074 51.500 o
1 16 15 90.601 103.038 9.529 78.846 o
1 16 16 106.992 118.538 9.935 71.240 o
1 16 17 155.548 142.920 10.937 56.917 o
1 16 18 378.768 373.727 14.456 28.838 o
1 16 19 556.192 593.379 26.654 10.465 o
1 16 20 225.496 240.291 13.994 35.290 o
1 16 21 94.735 94.413 12.165 53.060 o
1 16 22 68.428 92.829 55.698 2.969 o
1 17 1 100.449 102.472 8.867 86.436 o
1 17 2 754.178 738.498 16.153 18.552 o
1 17 3 102.926 121.049 9.307 78.884 o
1 17 4 1340.950 1328.970 22.032 9.710 o
1 17 5 309.178 337.877 12.959 35.383 o
1 17 6 335.923 356.034 13.638 32.237 o
1 17 7 45.642 53.000 9.177 94.910 o
1 17 8 386.303 377.913 13.938 30.020 o
1 17 9 2.916 -4.891 8.272 134.481 o
1 17 10 4.346 -8.120 8.120 138.964 o
1 17 11 28.413 17.586 8.359 120.755 o
1 17 12 7.900 5.789 8.510 124.601 o
1 17 13 20.660 19.664 9.073 105.403 o
1 17 14 233.892 240.967 12.186 42.694 o
1 17 15 415.547 430.261 15.215 25.900 o
1 17 16 121.538 104.707 10.990 60.320 o
1 17 17 336.385 320.178 19.934 18.721 o
1 18 1 120.480 120.186 10.068 68.383 o
1 18 2 48.621 37.898 9.058 97.956 o
1 18 3 145.590 126.372 10.683 60.267 o
1 18 4 124.844 102.539 10.746 62.301 o
1 18 5 175.755 164.803 11.421 51.549 o
1 18 6 40.315 51.640 9.552 89.521 o
1 18 7 35.934 20.491 10.128 83.410 o
1 18 8 121.854 113.872 10.550 63.863 o
1 18 9 475.031 452.268 16.029 23.252 o
2 0 0 105597.000 107321.000 770.481 0.007 o
2 0 2 2645.890 2686.000 14.734 6.898 o
2 0 4 48610.400 49731.400 211.065 0.049 o
2 0 6 36267.300 36775.800 161.749 0.085 o
2 0 8 10294.100 10401.400 49.386 0.831 o
2 0 10 678.931 677.285 7.034 35.222 o
2 0 12 9567.340 9532.580 46.989 0.939 o
2 0 14 5061.200 5014.210 27.393 2.612 o
2 0 16 768.714 771.756 8.864 28.531 o
2 0 18 2108.260 2096.170 16.090 8.533 o
2 0 20 2008.280 2025.880 16.966 8.664 o
2 0 22 2256.910 2246.570 18.706 7.389 o
2 0 24 0.199 -4.190 4.626 432.656 o
2 0 26 914.897 948.529 18.724 14.157 o
2 0 28 4046.490 3948.780 44.175 2.347 o
2 0 30 268.720 294.288 16.845 25.407 o
2 0 32 1564.110 1614.050 41.083 4.096 o
2 0 34 74.207 61.673 14.894 38.394 o
2 0 36 95.799 84.048 19.860 22.059 o
2 0 38 1441.350 1480.250 46.499 3.457 o
2 0 40 3515.620 3447.480 111.937 0.654 o
2 0 42 304.972 382.858 35.839 6.709 o
2 1 0 128648.000 130743.000 597.636 0.007 o
2 1 1 1847.590 1867.470 8.343 11.986 o
2 1 2 7769.310 7971.400 27.426 1.472 o
2 1 3 16092.500 16393.200 51.513 0.430 o
2 1 4 3378.110 3463.600 13.264 5.270 o
2 1 5 14442.500 14654.400 45.431 0.525 o
2 1 6 80.511 88.475 1.881 343.037 o
2 1 7 8326.150 8390.680 27.830 1.340 o
2 1 8 4061.720 4156.840 15.865 4.016 o
2 1 9 83.729 92.189 2.388 307.354 o
2 1 10 468.454 481.936 4.437 56.744 o
2 1 11 357.442 372.192 8.870 49.699 o
2 1 12 3095.790 3105.110 13.234 5.931 o
2 1 13 904.390 903.457 6.186 27.730 o
2 1 14 434.074 432.006 4.520 61.333 o
2 1 15 1825.140 1813.550 9.942 11.782 o
2 1 16 1791.680 1783.110 9.870 12.040 o
2 1 17 2069.810 2058.310 11.376 9.887 o
2 1 18 31.695 33.849 2.560 593.672 o
2 1 19 2970.100 2923.400 15.070 6.071 o
2 1 20 361.588 375.038 5.888 64.500 o
2 1 21 1190.190 1186.850 9.783 18.407 o
2 1 22 49.196 51.531 3.336 368.600 o
2 1 23 591.967 592.869 7.601 38.375 o
2 1 24 104.227 113.481 4.791 173.621 o
2 1 25 860.824 853.126 10.732 23.527 o
2 1 26 961.220 960.416 11.812 20.278 o
2 1 27 3.878 6.143 5.025 349.466 o
2 1 28 460.842 467.239 11.517 33.960 o
2 1 29 202.099 211.027 9.720 60.300 o
2 1 30 258.581 286.837 11.828 42.474 o
2 1 31 77.852 91.551 9.947 75.883 o
2 1 32 92.753 105.823 11.836 55.333 o
2 1 33 353.195 342.701 14.899 28.457 o
2 1 34 138.798 130.092 12.495 47.583 o
2 1 35 14.396 18.333 10.122 86.814 o
2 1 36 14.767 24.286 11.077 72.624 o
2 1 37 1046.390 1051.390 26.858 8.643 o
2 1 38 91.880 115.735 14.165 40.510 o
2 1 39 32.160 40.904 14.686 41.131 o
2 1 40 67.154 72.240 26.293 13.050 o
2 1 41 434.869 398.364 28.438 9.908 o
2 1 42 1166.460 1148.900 47.403 3.508 o
2 1 43 1391.340 1471.960 54.137 2.700 o
2 2 0 10.998 9.979 1.654 1626.010 o
2 2 1 29481.500 30070.500 93.587 0.142 o
2 2 2 14250.200 14408.800 46.883 0.533 o
2 2 3 198.841 204.686 2.543 143.790 o
2 2 4 318.775 325.358 3.032 89.110 o
2 2 5 1318.700 1335.680 6.731 18.195 o
2 2 6 88.414 100.088 2.112 303.187 o
2 2 7 1.055 3.672 1.433 3580.970 o
2 2 8 1802.460 1784.400 8.888 12.276 o
2 2 9 3488.170 3463.510 14.237 5.055 o
2 2 10 401.373 398.549 4.224 67.226 o
2 2 11 2015.790 1988.600 9.561 10.657 o
2 2 12 1643.430 1638.210 8.879 13.576 o
2 2 13 9042.380 9069.780 32.205 1.152 o
2 2 14 3907.390 3905.290 16.314 4.235 o
2 2 15 454.810 447.778 4.897 57.606 o
2 2 16 479.184 467.110 5.210 54.040 o
2 2 17 648.660 653.341 6.023 38.605 o
2 2 18 1574.240 1518.730 9.666 14.079 o
2 2 19 29.371 32.903 2.607 604.490 o
2 2 20 3.301 4.123 2.385 1387.990 o
2 2 21 305.907 317.138 5.410 76.893 o
2 2 22 271.841 259.423 5.568 84.813 o
2 2 23 23.458 22.070 3.343 527.029 o
2 2 24 279.794 281.358 6.578 73.891 o
2 2 25 31.739 37.027 4.218 341.377 o
2 2 26 428.040 447.860 10.092 39.796 o
2 2 27 1999.000 2010.200 18.163 8.380 o
2 2 28 140.722 150.485 7.492 95.325 o
2 2 29 5.281 2.834 6.430 217.788 o
2 2 30 0.630 -4.519 7.328 172.327 o
2 2 31 60.087 82.207 10.208 75.274 o
2 2 32 204.637 212.547 12.855 41.176 o
2 2 33 977.247 974.197 23.354 10.671 o
2 2 34 538.053 549.482 18.527 18.184 o
2 2 35 385.931 383.824 17.911 21.269 o
2 2 36 415.606 447.225 19.992 17.561 o
2 2 37 355.825 371.970 21.443 16.346 o
2 2 38 566.365 579.639 28.284 9.497 o
2 2 39 146.044 166.995 25.897 12.980 o
2 2 40 2.222 28.672 17.840 28.862 o
2 2 41 15.187 4.069 20.183 22.590 o
2 2 42 109.626 141.156 26.314 12.763 o
2 2 43 353.775 400.786 36.368 6.473 o
2 3 0 13432.900 13587.300 60.562 0.533 o
2 3 1 2329.840 2356.360 9.400 8.929 o
2 3 2 3.378 2.578 1.156 4211.230 o
2 3 3 2085.550 2112.670 8.914 10.276 o
2 3 4 83.778 81.108 1.801 347.855 o
2 3 5 5.367 4.905 1.359 2812.330 o
2 3 6 79.962 89.990 2.238 324.897 o
2 3 7 3842.460 3812.150 14.601 4.449 o
2 3 8 124.235 128.328 2.507 220.458 o
2 3 9 637.348 641.723 4.917 41.374 o
2 3 10 833.083 816.765 5.645 30.962 o
2 3 11 724.496 725.231 5.373 35.785 o
2 3 12 3871.080 3863.760 15.894 4.315 o
2 3 13 5817.620 5779.600 22.435 2.338 o
2 3 14 1670.900 1668.600 9.321 13.169 o
2 3 15 3525.040 3521.610 15.868 4.848 o
2 3 16 61.449 63.118 2.695 375.338 o
2 3 17 31.308 24.651 2.395 668.780 o
2 3 18 653.896 645.741 6.544 37.530 o
2 3 19 1098.030 1081.040 8.675 20.869 o
2 3 20 1173.780 1171.690 9.284 19.012 o
2 3 21 1262.630 1256.100 9.820 17.367 o
2 3 22 555.664 561.490 7.161 41.524 o
2 3 23 0.221 0.091 3.428 785.911 o
2 3 24 201.062 203.332 6.337 94.154 o
2 3 25 690.321 703.881 10.773 27.626 o
2 3 26 52.367 44.303 5.187 227.032 o
2 3 27 89.006 76.373 5.956 156.018 o
2 3 28 287.222 280.271 10.090 50.006 o
2 3 29 284.375 282.069 12.362 39.286 o
2 3 30 5.398 0.450 7.959 144.041 o
2 3 31 140.523 152.455 11.024 56.950 o
2 3 32 350.791 370.893 15.920 25.773 o
2 3 33 58.194 60.377 10.132 77.786 o
2 3 34 1358.070 1409.540 31.303 6.326 o
2 3 35 483.825 484.029 24.129 12.712 o
2 3 36 108.807 118.132 16.507 30.480 o
2 3 37 214.255 219.207 22.424 16.403 o
2 3 38 241.343 288.547 23.799 14.458 o
2 3 39 453.925 472.743 26.561 10.975 o
2 3 40 988.857 1099.680 38.879 5.001 o
2 3 41 192.834 189.603 20.924 18.806 o
2 3 42 9.006 -0.048 17.929 28.703 o
2 3 43 557.608 486.566 96.145 0.986 o
2 4 0 2316.430 2299.860 13.391 8.319 o
2 4 1 70.483 72.411 1.823 396.766 o
2 4 2 322.997 328.746 3.409 86.084 o
2 4 3 23.150 22.561 1.961 904.258 o
2 4 4 7795.770 7748.340 26.752 1.496 o
2 4 5 4875.050 4866.230 17.395 3.133 o
2 4 6 3248.100 3276.090 12.831 5.612 o
2 4 7 9809.020 9789.720 32.901 1.021 o
2 4 8 506.053 498.639 4.009 54.562 o
2 4 9 3096.430 3102.190 12.740 5.982 o
2 4 10 2721.660 2721.120 12.233 7.065 o
2 4 11 405.719 413.058 4.245 65.949 o
2 4 12 1170.600 1159.190 7.063 20.657 o
2 4 13 2846.200 2846.060 12.938 6.609 o
2 4 14 817.732 808.912 6.115 30.880 o
2 4 15 823.019 806.847 6.382 30.437 o
2 4 16 516.785 496.690 5.341 50.240 o
2 4 17 2539.980 2486.210 13.232 7.569 o
2 4 18 1045.680 1035.960 8.263 22.203 o
2 4 19 2577.920 2547.690 14.206 7.260 o
2 4 20 2964.940 2897.940 15.993 5.987 o
2 4 21 776.130 790.922 8.075 29.366 o
2 4 22 3692.210 3631.310 19.819 4.307 o
2 4 23 0.178 -1.296 3.500 755.128 o
2 4 24 741.712 737.275 10.241 27.218 o
2 4 25 511.795 519.034 10.081 35.796 o
2 4 26 0.072 -0.332 4.399 478.993 o
2 4 27 450.713 460.402 12.290 32.143 o
2 4 28 305.270 301.325 11.559 41.557 o
2 4 29 1.616 -5.865 5.865 267.267 o
2 4 30 102.348 122.183 9.350 78.357 o
2 4 31 3.439 4.806 7.670 154.778 o
2 4 32 494.376 503.867 20.873 15.784 o
2 4 33 36.629 60.452 12.142 57.992 o
2 4 34 316.051 355.189 22.958 14.851 o
2 4 35 263.733 274.442 21.188 17.593 o
2 4 36 116.881 112.724 14.910 36.349 o
2 4 37 87.239 67.212 16.023 33.181 o
2 4 38 451.508 489.701 26.912 10.720 o
2 4 39 372.330 416.919 25.971 11.735 o
2 4 40 243.994 261.917 30.246 9.389 o
2 4 41 856.867 825.817 35.205 6.126 o
2 4 42 367.174 362.982 26.620 11.342 o
2 5 0 321.968 346.100 5.064 75.179 o
2 5 1 1132.520 1167.830 7.170 21.013 o
2 5 2 1802.660 1806.460 8.342 12.371 o
2 5 3 2156.270 2162.570 9.880 9.729 o
2 5 4 5454.480 5465.720 20.427 2.598 o
2 5 5 1126.110 1127.820 7.028 21.455 o
2 5 6 7296.050 7265.040 26.519 1.644 o
2 5 7 129.565 135.156 3.163 195.293 o
2 5 8 8037.740 7954.480 29.738 1.398 o
2 5 9 3142.100 3087.360 13.681 5.829 o
2 5 10 2484.060 2468.950 11.093 8.068 o
2 5 11 2071.790 2047.080 10.215 10.173 o
2 5 12 275.008 285.662 3.811 96.387 o
2 5 13 434.623 444.726 4.527 60.702 o
2 5 14 127.938 133.453 3.092 199.186 o
2 5 15 2642.910 2612.180 12.681 7.285 o
2 5 16 1560.040 1539.870 9.372 14.223 o
2 5 17 1130.310 1094.840 8.259 20.711 o
2 5 18 234.784 241.526 4.514 103.799 o
2 5 19 2460.620 2409.860 13.844 7.737 o
2 5 20 1652.540 1621.330 11.778 12.479 o
2 5 21 171.367 177.648 5.145 121.479 o
2 5 22 56.504 58.212 4.428 260.137 o
2 5 23 58.237 59.778 4.657 242.751 o
2 5 24 157.668 159.359 6.033 113.430 o
2 5 25 459.391 466.182 10.537 36.940 o
2 5 26 2171.840 2154.030 22.745 6.736 o
2 5 27 0.185 7.547 6.198 236.921 o
2 5 28 205.867 195.526 11.172 50.587 o
2 5 29 175.723 170.362 10.776 55.821 o
2 5 30 296.595 315.631 13.607 33.798 o
2 5 31 777.526 810.208 21.794 12.735 o
2 5 32 3.017 7.873 10.690 80.258 o
2 5 33 13.509 4.850 10.444 82.787 o
2 5 34 2.050 7.323 11.158 73.865 o
2 5 35 16.389 17.494 12.556 57.137 o
2 5 36 13.575 -4.374 13.048 53.682 o
2 5 37 1.002 9.463 13.065 53.998 o
2 5 38 171.848 155.930 19.590 21.490 o
2 5 39 6.267 -3.182 17.574 29.915 o
2 5 40 144.004 100.219 19.363 22.521 o
2 5 41 193.932 205.051 22.024 17.106 o
2 5 42 2.060 1.326 39.784 5.858 o
2 6 0 5553.980 5490.450 27.717 2.327 o
2 6 1 362.794 366.286 3.705 75.910 o
2 6 2 6493.440 6497.780 23.557 1.984 o
2 6 3 1721.480 1709.390 9.025 12.867 o
2 6 4 53.018 58.739 2.193 458.093 o
2 6 5 165.733 188.115 3.375 151.578 o
2 6 6 1317.090 1283.170 7.621 18.021 o
2 6 7 1823.720 1781.620 9.547 11.983 o
2 6 8 308.410 332.541 4.539 81.304 o
2 6 9 127.219 133.051 3.031 201.573 o
2 6 10 2029.430 2026.490 10.839 10.223 o
2 6 11 38.867 35.009 2.255 594.168 o
2 6 12 3748.540 3722.240 15.217 4.549 o
2 6 13 957.891 953.086 6.436 25.946 o
2 6 14 1905.960 1893.180 10.657 11.031 o
2 6 15 626.184 619.447 5.971 40.242 o
2 6 16 298.249 304.659 4.761 83.456 o
2 6 17 1262.540 1242.740 8.814 18.064 o
2 6 18 233.875 244.183 4.652 102.254 o
2 6 19 578.517 580.788 7.468 39.429 o
2 6 20 121.489 121.631 4.919 157.744 o
2 6 21 845.418 836.470 10.469 24.232 o
2 6 22 1.031 5.211 4.349 473.531 o
2 6 23 15.264 9.212 4.679 362.530 o
2 6 24 30.397 30.799 5.171 262.859 o
2 6 25 135.980 131.967 7.969 90.993 o
2 6 26 262.684 258.998 10.223 51.258 o
2 6 27 79.194 79.448 8.291 101.781 o
2 6 28 288.316 315.571 20.359 18.474 o
2 6 29 422.474 437.120 15.579 24.963 o
2 6 30 475.971 487.127 17.261 20.892 o
2 6 31 25.896 20.539 9.664 92.633 o
2 6 32 644.465 623.948 20.329 15.133 o
2 6 33 325.558 350.029 16.468 25.061 o
2 6 34 408.478 405.920 18.671 19.689 o
2 6 35 222.675 260.554 19.733 20.256 o
2 6 36 1238.900 1221.010 30.971 6.694 o
2 6 37 3.977 -12.086 12.086 63.171 o
2 6 38 27.010 35.313 13.877 46.163 o
2 6 39 34.099 19.598 15.493 37.365 o
2 6 40 51.909 44.201 16.396 32.807 o
2 6 41 11.124 -12.197 19.355 24.622 o
2 7 0 676.689 659.322 6.481 36.627 o
2 7 1 755.272 779.131 5.420 33.908 o
2 7 2 9.090 9.323 1.771 1629.690 o
2 7 3 2917.710 2914.350 13.311 6.375 o
2 7 4 6.534 5.746 1.753 1924.260 o
2 7 5 26.088 24.892 2.021 823.581 o
2 7 6 420.115 421.515 4.583 62.820 o
2 7 7 70.989 73.532 2.610 342.664 o
2 7 8 1782.920 1782.580 9.990 12.047 o
2 7 9 626.038 619.972 5.812 40.567 o
2 7 10 10.962 9.380 2.095 1270.890 o
2 7 11 2239.680 2213.340 12.223 8.894 o
2 7 12 407.119 409.138 5.346 61.392 o
2 7 13 1394.920 1364.920 9.022 16.224 o
2 7 14 805.087 797.852 8.113 28.597 o
2 7 15 3961.560 3862.620 19.892 3.972 o
2 7 16 717.055 701.013 7.434 33.015 o
2 7 17 1547.810 1532.120 11.078 13.596 o
2 7 18 64.109 64.062 3.824 283.912 o
2 7 19 9.039 3.893 3.665 599.360 o
2 7 20 1276.560 1267.000 15.822 13.377 o
2 7 21 14.329 14.817 4.213 425.698 o
2 7 22 165.108 177.309 7.498 88.481 o
2 7 23 25.305 11.102 4.965 305.186 o
2 7 24 8.060 8.542 5.014 338.095 o
2 7 25 567.983 553.698 12.502 28.079 o
2 7 26 46.081 37.825 8.346 113.362 o
2 7 27 291.485 307.597 11.799 40.932 o
2 7 28 246.817 266.504 11.620 44.378 o
2 7 29 341.341 336.403 13.861 31.663 o
2 7 30 659.859 673.351 18.519 16.806 o
2 7 31 127.165 135.970 11.130 57.614 o
2 7 32 11.910 5.962 9.006 110.577 o
2 7 33 1275.770 1260.910 26.231 8.207 o
2 7 34 2.264 9.646 9.850 94.304 o
2 7 35 828.799 862.878 25.892 9.838 o
2 7 36 4.267 -0.577 12.371 60.287 o
2 7 37 157.710 156.155 16.967 27.857 o
2 7 38 156.174 155.151 17.170 27.319 o
2 7 39 113.562 109.333 16.732 29.741 o
2 7 40 85.996 81.398 28.764 10.895 o
2 8 0 226.259 234.980 4.980 101.479 o
2 8 1 20.813 22.834 1.821 995.714 o
2 8 2 802.595 823.053 6.224 30.944 o
2 8 3 3973.660 3956.030 16.905 4.117 o
2 8 4 0.303 -0.505 1.933 2445.390 o
2 8 5 1070.100 1084.510 7.684 22.015 o
2 8 6 757.470 759.294 6.662 32.354 o
2 8 7 5869.120 5788.820 23.372 2.294 o
2 8 8 0.149 0.275 2.128 2025.100 o
2 8 9 880.075 884.442 7.234 27.274 o
2 8 10 242.883 244.083 5.026 96.468 o
2 8 11 1189.400 1179.840 9.393 18.728 o
2 8 12 125.136 131.695 4.426 165.979 o
2 8 13 144.201 147.995 4.752 144.510 o
2 8 14 333.915 335.430 6.431 66.027 o
2 8 15 759.343 744.099 8.931 28.922 o
2 8 16 889.468 874.728 10.390 23.374 o
2 8 17 1.543 -3.093 3.502 739.191 o
2 8 18 2.426 2.802 3.950 568.507 o
2 8 19 1015.920 1004.990 13.490 17.848 o
2 8 20 188.084 206.364 6.507 94.265 o
2 8 21 843.209 840.168 11.725 22.591 o
2 8 22 443.580 451.754 11.336 35.197 o
2 8 23 13.455 10.739 5.482 276.466 o
2 8 24 78.707 78.262 6.871 133.648 o
2 8 25 111.687 119.013 8.196 93.102 o
2 8 26 287.064 301.136 12.438 38.563 o
2 8 27 682.953 673.496 16.934 18.508 o
2 8 28 244.207 242.880 11.865 43.789 o
2 8 29 105.292 106.096 9.672 75.089 o
2 8 30 11.893 -3.998 7.677 151.676 o
2 8 31 97.024 97.680 10.611 66.172 o
2 8 32 177.343 195.172 13.573 39.127 o
2 8 33 270.934 251.899 15.071 30.455 o
2 8 34 210.733 199.877 15.712 30.229 o
2 8 35 19.125 8.142 10.798 76.710 o
2 8 36 12.608 21.255 13.216 51.817 o
2 8 37 19.927 29.406 14.263 44.187 o
2 8 38 0.170 -13.505 13.505 50.845 o
2 8 39 604.366 555.244 35.304 6.491 o
2 9 0 3531.600 3519.970 21.310 4.379 o
2 9 1 9.849 7.957 2.147 1292.500 o
2 9 2 4392.150 4308.300 18.320 3.575 o
2 9 3 435.616 443.651 5.498 57.035 o
2 9 4 7427.120 7265.800 28.373 1.588 o
2 9 5 2597.900 2555.920 13.511 7.318 o
2 9 6 1950.520 1922.670 11.798 10.472 o
2 9 7 1731.180 1717.890 11.680 11.889 o
2 9 8 2857.430 2824.210 15.752 6.249 o
2 9 9 414.044 423.799 7.133 52.564 o
2 9 10 403.412 389.132 6.649 56.637 o
2 9 11 0.532 -2.150 3.142 930.436 o
2 9 12 1086.560 1064.450 10.954 19.166 o
2 9 13 2.185 2.693 3.989 559.926 o
2 9 14 795.370 798.236 11.337 24.107 o
2 9 15 33.481 33.751 4.011 364.002 o
2 9 16 140.241 143.162 5.678 127.758 o
2 9 17 590.828 580.368 9.812 33.303 o
2 9 18 256.576 274.751 8.158 64.700 o
2 9 19 294.282 308.001 9.318 53.056 o
2 9 20 598.931 604.737 12.313 27.401 o
2 9 21 246.465 252.871 10.144 52.876 o
2 9 22 0.278 0.441 5.435 312.990 o
2 9 23 22.579 29.615 6.047 213.053 o
2 9 24 278.941 301.848 10.417 48.130 o
2 9 25 188.846 179.499 9.422 65.174 o
2 9 26 821.370 799.007 17.196 16.611 o
2 9 27 160.332 179.978 12.831 43.633 o
2 9 28 793.796 823.266 19.112 14.860 o
2 9 29 6.756 -2.423 7.577 158.088 o
2 9 30 451.691 471.989 16.466 22.613 o
2 9 31 42.917 45.081 9.434 91.606 o
2 9 32 447.752 427.260 17.840 20.541 o
2 9 33 0.242 3.646 10.874 78.176 o
2 9 34 0.927 8.884 11.100 74.670 o
2 9 35 15.379 4.503 10.890 76.102 o
2 9 36 108.280 106.784 17.529 27.450 o
2 9 37 435.311 434.543 23.370 13.689 o
2 9 38 105.811 90.177 46.415 4.249 o
2 10 0 5745.130 5667.060 31.916 2.106 o
2 10 1 1029.470 1011.810 7.790 23.029 o
2 10 2 3513.530 3439.770 16.563 4.850 o
2 10 3 1941.410 1914.640 11.840 10.511 o
2 10 4 330.070 349.809 6.960 62.560 o
2 10 5 2672.350 2675.270 17.383 6.451 o
2 10 6 65.546 69.637 4.267 250.310 o
2 10 7 3106.170 3106.440 20.556 5.108 o
2 10 8 835.996 827.357 11.015 23.718 o
2 10 9 173.454 175.397 6.384 102.116 o
2 10 10 3025.440 2945.630 21.418 5.193 o
2 10 11 367.650 373.183 8.148 52.514 o
2 10 12 1022.630 1012.600 13.046 18.164 o
2 10 13 798.420 818.358 12.448 22.384 o
2 10 14 314.459 330.306 9.173 51.918 o
2 10 15 1708.000 1702.390 17.854 9.734 o
2 10 16 1.766 -3.187 3.677 669.835 o
2 10 17 170.968 184.065 6.845 95.329 o
2 10 18 569.057 577.637 10.937 31.273 o
2 10 19 693.846 705.195 12.457 24.678 o
2 10 20 392.853 414.950 11.064 38.252 o
2 10 21 884.518 876.478 14.844 18.251 o
2 10 22 0.093 0.183 7.777 153.254 o
2 10 23 21.691 24.776 6.430 194.491 o
2 10 24 155.719 161.835 8.829 75.290 o
2 10 25 1184.130 1180.270 19.038 12.075 o
2 10 26 503.592 513.748 14.505 25.378 o
2 10 27 353.013 380.042 14.633 28.807 o
2 10 28 147.874 166.015 11.181 54.847 o
2 10 29 8.335 19.360 8.662 118.322 o
2 10 30 0.663 -5.910 8.906 116.745 o
2 10 31 77.678 72.901 10.791 67.244 o
2 10 32 763.798 750.188 22.825 12.144 o
2 10 33 953.659 954.465 25.646 9.533 o
2 10 34 154.908 139.252 14.543 36.463 o
2 10 35 189.578 194.098 15.592 31.098 o
2 10 36 80.275 86.657 15.959 33.364 o
2 11 0 7140.340 7063.890 49.832 1.281 o
2 11 1 96.993 108.876 4.232 199.298 o
2 11 2 814.714 818.322 8.804 27.208 o
2 11 3 1335.480 1324.500 11.191 15.644 o
2 11 4 1581.280 1560.080 12.351 12.771 o
2 11 5 576.190 564.067 9.666 34.293 o
2 11 6 971.285 951.571 11.355 20.692 o
2 11 7 298.086 313.305 7.672 62.585 o
2 11 8 152.431 158.552 6.563 106.207 o
2 11 9 2.038 2.717 4.392 465.518 o
2 11 10 0.817 -1.132 4.478 458.943 o
2 11 11 1713.320 1721.590 18.236 9.549 o
2 11 12 2230.990 2252.210 21.264 6.874 o
2 11 13 25.009 30.136 5.440 250.233 o
2 11 14 92.855 97.158 6.906 124.667 o
2 11 15 1500.850 1505.610 18.216 10.619 o
2 11 16 547.219 567.722 10.205 33.724 o
2 11 17 190.752 204.290 8.095 76.078 o
2 11 18 71.866 75.633 6.388 150.980 o
2 11 19 104.862 120.208 7.478 106.413 o
2 11 20 928.930 955.769 16.136 16.288 o
2 11 21 8.482 11.250 6.102 232.724 o
2 11 22 14.224 7.638 6.337 213.164 o
2 11 23 324.340 333.690 11.361 41.040 o
2 11 24 406.508 424.333 13.307 30.804 o
2 11 25 765.775 779.205 17.176 17.121 o
2 11 26 3.156 -3.789 7.430 166.248 o
2 11 27 23.674 22.043 9.039 105.194 o
2 11 28 693.000 720.073 19.782 15.116 o
2 11 29 245.791 241.165 13.560 36.363 o
2 11 30 58.320 56.494 10.787 69.956 o
2 11 31 207.220 227.615 14.531 33.951 o
2 11 32 30.118 38.020 11.667 63.841 o
2 11 33 163.114 121.834 14.697 35.845 o
2 11 34 55.844 43.970 13.948 44.350 o
2 12 0 44.623 54.155 6.932 150.875 o
2 12 1 1119.150 1115.640 12.688 17.163 o
2 12 2 313.030 329.315 7.235 63.333 o
2 12 3 792.572 760.075 10.275 26.020 o
2 12 4 479.727 478.437 8.509 42.493 o
2 12 5 1080.410 1100.330 11.606 18.484 o
2 12 6 2792.530 2763.960 20.629 5.710 o
2 12 7 11.712 17.293 4.699 358.555 o
2 12 8 1308.430 1303.820 14.769 13.736 o
2 12 9 0.181 -1.196 4.681 422.532 o
2 12 10 77.558 102.186 6.630 135.990 o
2 12 11 522.536 517.555 11.518 31.723 o
2 12 12 504.902 496.020 11.698 31.956 o
2 12 13 1739.740 1726.680 19.546 9.006 o
2 12 14 28.792 29.618 5.965 212.176 o
2 12 15 734.728 745.081 13.908 21.641 o
2 12 16 440.739 480.085 12.431 31.761 o
2 12 17 223.243 248.357 8.857 63.619 o
2 12 18 1327.800 1308.580 17.561 12.020 o
2 12 19 325.070 333.364 10.675 43.957 o
2 12 20 330.760 341.399 11.110 41.680 o
2 12 21 88.989 87.419 7.937 105.369 o
2 12 22 851.232 854.901 16.534 16.855 o
2 12 23 325.374 353.468 12.146 37.590 o
2 12 24 535.545 559.532 15.277 23.146 o
2 12 25 83.364 84.619 9.142 86.476 o
2 12 26 67.855 66.899 9.275 88.286 o
2 12 27 47.340 31.570 9.231 95.605 o
2 12 28 581.245 588.077 18.149 18.175 o
2 12 29 3.580 1.855 9.539 101.004 o
2 12 30 9.206 2.099 10.327 85.443 o
2 12 31 38.891 21.694 11.527 65.246 o
2 12 32 153.003 128.335 14.438 37.119 o
2 12 33 226.932 254.618 53.045 3.217 o
2 13 0 1.576 3.387 6.099 245.335 o
2 13 1 33.231 33.749 4.897 278.272 o
2 13 2 59.777 58.062 5.259 209.337 o
2 13 3 128.449 136.267 6.524 116.021 o
2 13 4 81.079 73.579 5.596 173.349 o
2 13 5 1896.810 1917.530 17.824 8.868 o
2 13 6 129.255 149.879 6.571 113.055 o
2 13 7 1400.260 1375.090 14.505 13.180 o
2 13 8 295.100 294.564 8.914 55.794 o
2 13 9 989.219 953.274 14.367 17.483 o
2 13 10 240.072 266.415 8.805 61.787 o
2 13 11 301.764 316.737 9.440 51.652 o
2 13 12 401.671 420.012 10.722 39.059 o
2 13 13 91.088 102.413 7.204 117.748 o
2 13 14 18.705 21.826 6.527 192.738 o
2 13 15 162.588 179.919 9.365 68.157 o
2 13 16 241.943 257.687 10.699 49.719 o
2 13 17 813.101 839.571 14.896 19.026 o
2 13 18 95.354 103.507 8.061 99.964 o
2 13 19 742.466 748.181 15.344 19.617 o
2 13 20 939.773 966.953 16.863 15.521 o
2 13 21 259.295 256.974 11.568 44.299 o
2 13 22 171.198 169.618 10.418 58.856 o
2 13 23 344.165 347.893 12.854 34.633 o
2 13 24 87.413 89.075 9.478 80.848 o
2 13 25 52.359 62.158 9.283 91.095 o
2 13 26 223.531 214.760 12.200 43.573 o
2 13 27 258.161 267.664 14.330 32.918 o
2 13 28 122.806 114.122 12.508 48.666 o
2 13 29 57.717 30.010 11.256 66.103 o
2 13 30 80.348 72.975 12.672 50.797 o
2 14 0 153.067 154.231 11.011 56.141 o
2 14 1 393.817 394.217 10.710 39.847 o
2 14 2 15.264 12.072 5.437 276.664 o
2 14 3 170.591 174.146 7.811 84.024 o
2 14 4 15.112 11.048 5.301 290.447 o
2 14 5 1191.900 1189.560 15.384 14.364 o
2 14 6 2016.480 1998.820 20.378 7.754 o
2 14 7 69.516 70.811 6.436 151.710 o
2 14 8 3076.760 3018.330 29.063 4.201 o
2 14 9 18.050 26.551 6.461 194.964 o
2 14 10 399.757 411.261 11.915 35.251 o
2 14 11 328.203 327.650 11.973 38.572 o
2 14 12 603.292 617.267 13.703 24.596 o
2 14 13 565.669 583.730 13.921 25.021 o
2 14 14 923.702 931.130 16.809 15.797 o
2 14 15 103.934 108.989 8.674 88.155 o
2 14 16 7.970 16.252 7.297 164.916 o
2 14 17 609.950 616.633 15.957 20.824 o
2 14 18 1367.650 1366.850 19.339 10.825 o
2 14 19 282.651 311.964 11.580 42.140 o
2 14 20 3627.780 3625.680 34.582 3.169 o
2 14 21 60.756 79.973 8.853 95.320 o
2 14 22 0.514 -7.739 7.739 154.600 o
2 14 23 645.386 675.492 18.472 16.955 o
2 14 24 671.123 643.638 17.968 17.468 o
2 14 25 152.526 131.632 11.504 53.310 o
2 14 26 382.293 380.589 16.874 23.253 o
2 14 27 1.226 -2.668 10.164 89.576 o
2 14 28 1.305 -16.459 21.055 20.909 o
2 15 0 3056.930 3070.420 40.959 3.048 o
2 15 1 756.230 762.648 15.430 19.303 o
2 15 2 298.419 315.244 10.421 46.795 o
2 15 3 237.987 249.053 9.550 57.395 o
2 15 4 529.988 528.725 12.554 28.963 o
2 15 5 63.145 60.765 6.973 140.173 o
2 15 6 64.759 64.239 7.795 117.469 o
2 15 7 139.474 141.655 8.535 82.150 o
2 15 8 57.384 46.706 6.732 153.451 o
2 15 9 92.408 98.776 7.496 111.799 o
2 15 10 194.314 186.038 8.789 69.986 o
2 15 11 80.861 64.875 9.701 80.350 o
2 15 12 1930.090 1991.930 25.096 6.716 o
2 15 13 7.988 17.207 8.220 131.283 o
2 15 14 2018.160 2032.450 28.097 5.883 o
2 15 15 0.708 -0.312 8.525 127.393 o
2 15 16 10.127 3.233 9.587 98.566 o
2 15 17 12.618 -8.667 8.667 119.719 o
2 15 18 0.734 5.597 8.745 120.233 o
2 15 19 107.741 90.410 9.173 82.027 o
2 15 20 279.016 299.449 12.738 37.670 o
2 15 21 271.430 271.547 13.159 36.704 o
2 15 22 22.059 15.605 9.501 96.775 o
2 15 23 85.900 102.587 11.371 59.764 o
2 15 24 10.177 2.885 10.159 88.026 o
2 16 0 251.740 264.493 14.977 31.009 o
2 16 1 421.262 442.332 12.557 32.336 o
2 16 2 930.119 910.597 16.869 15.769 o
2 16 3 423.516 423.224 14.075 28.478 o
2 16 4 18.407 10.166 7.524 152.090 o
2 16 5 45.547 38.650 7.399 138.680 o
2 16 6 277.318 279.824 10.749 47.051 o
2 16 7 362.176 354.001 11.907 37.277 o
2 16 8 151.818 174.677 9.611 67.160 o
2 16 9 29.925 18.404 7.507 145.738 o
2 16 10 87.718 88.733 8.476 95.859 o
2 16 11 64.957 65.668 8.174 108.899 o
2 16 12 33.120 39.030 9.122 99.678 o
2 16 13 335.431 355.443 14.559 29.584 o
2 16 14 1238.880 1215.820 23.047 9.695 o
2 16 15 562.100 554.120 18.254 18.332 o
2 16 16 5.587 -3.210 9.958 92.560 o
2 16 17 34.471 16.296 10.817 74.219 o
2 16 18 0.615 -3.228 10.885 78.195 o
2 16 19 195.563 191.651 21.749 17.529 o
2 16 20 18.481 8.148 11.649 66.294 o
2 16 21 275.516 290.179 27.103 11.354 o
2 17 0 303.082 267.677 17.889 22.863 o
2 17 1 121.967 119.681 10.795 61.405 o
2 17 2 132.568 126.700 10.405 63.736 o
2 17 3 22.665 20.446 7.936 134.216 o
2 17 4 219.153 224.374 11.156 49.192 o
2 17 5 287.571 301.257 13.475 34.674 o
2 17 6 16.212 13.475 8.069 133.684 o
2 17 7 105.399 107.278 9.665 75.095 o
2 17 8 580.786 561.378 15.762 21.760 o
2 17 9 219.683 214.304 11.258 48.831 o
2 17 10 484.657 459.703 14.535 26.041 o
2 17 11 134.429 138.087 10.367 63.436 o
2 17 12 15.595 21.948 10.471 80.941 o
2 17 13 217.247 235.921 14.384 34.128 o
2 17 14 97.647 120.036 13.309 44.815 o
2 17 15 1.799 -6.721 11.732 67.222 o
2 17 16 136.608 86.199 45.089 4.487 o
2 18 0 201.556 209.105 16.532 27.907 o
2 18 1 20.648 17.706 8.704 114.135 o
2 18 2 337.926 338.732 13.155 33.927 o
2 18 3 447.692 429.465 14.979 25.918 o
2 18 4 61.414 57.248 9.655 84.227 o
2 18 5 654.900 636.737 23.416 12.336 o
2 18 6 1.286 12.257 10.443 83.976 o
2 18 7 321.530 286.329 17.749 22.820 o
3 0 2 25416.500 25903.700 116.284 0.164 o
3 0 4 14278.800 14651.400 68.279 0.463 o
3 0 6 1376.910 1397.680 10.701 15.347 o
3 0 8 50.325 68.575 3.724 311.977 o
3 0 10 1217.950 1201.840 10.814 17.344 o
3 0 12 1512.500 1518.630 12.319 13.274 o
3 0 14 4410.340 4381.980 25.359 3.166 o
3 0 16 4445.870 4392.380 27.032 3.053 o
3 0 18 1077.900 1063.800 11.753 18.561 o
3 0 20 552.507 540.056 9.453 35.905 o
3 0 22 934.351 950.919 13.700 18.644 o
3 0 24 1896.090 1886.100 23.820 7.188 o
3 0 26 15.623 20.599 7.368 156.921 o
3 0 28 1580.310 1626.150 28.855 6.550 o
3 0 30 2233.900 2152.160 36.512 4.189 o
3 0 32 221.231 205.046 15.996 29.126 o
3 0 34 6.109 -5.129 15.696 37.474 o
3 0 36 557.834 557.518 37.583 5.853 o
3 0 38 52.308 59.708 19.471 23.508 o
3 0 40 1220.920 1226.750 47.828 3.423 o
3 0 42 402.117 434.035 40.801 5.185 o
3 1 1 3696.720 3734.600 15.700 4.562 o
3 1 2 47.241 38.855 2.026 559.753 o
3 1 3 34.059 31.348 1.970 704.786 o
3 1 4 2516.560 2572.270 11.836 7.744 o
3 1 5 235.746 245.672 3.927 109.098 o
3 1 6 118.455 123.750 2.960 215.815 o
3 1 7 170.782 178.198 3.267 153.332 o
3 1 8 2466.400 2525.300 11.592 7.963 o
3 1 9 1012.380 1024.710 6.683 24.155 o
3 1 10 1050.750 1056.580 6.609 23.353 o
3 1 11 2597.430 2623.880 11.902 7.486 o
3 1 12 77.317 84.725 2.552 319.353 o
3 1 13 1686.660 1695.350 9.351 12.993 o
3 1 14 234.782 240.425 4.156 107.675 o
3 1 15 3041.160 2998.310 14.073 6.013 o
3 1 16 3471.980 3449.840 15.865 4.950 o
3 1 17 469.682 464.194 5.434 54.045 o
3 1 18 2122.890 2114.510 12.214 9.413 o
3 1 19 890.813 901.631 8.171 25.812 o
3 1 20 2764.100 2719.920 15.207 6.576 o
3 1 21 96.629 104.884 4.323 197.924 o
3 1 22 1618.680 1614.630 12.500 12.376 o
3 1 23 3881.310 3880.950 23.129 3.800 o
3 1 24 713.156 717.131 10.191 28.063 o
3 1 25 418.882 421.028 9.486 42.879 o
3 1 26 1209.110 1251.750 15.308 14.126 o
3 1 27 461.229 484.209 11.431 33.962 o
3 1 28 2845.960 2907.270 25.761 4.852 o
3 1 29 138.951 170.624 8.832 76.779 o
3 1 30 1599.580 1653.020 22.777 8.340 o
3 1 31 103.355 135.005 10.429 65.711 o
3 1 32 925.703 961.334 20.473 12.739 o
3 1 33 82.483 99.144 11.086 62.745 o
3 1 34 70.788 66.212 13.609 45.304 o
3 1 35 132.292 113.685 13.601 41.982 o
3 1 36 20.477 16.077 13.539 49.172 o
3 1 37 304.843 311.737 20.730 17.825 o
3 1 38 818.715 806.846 27.744 8.981 o
3 1 39 48.571 42.868 14.883 39.535 o
3 1 40 58.356 60.414 19.141 24.216 o
3 1 41 804.679 791.077 37.548 5.562 o
3 1 42 4.094 7.501 19.165 25.149 o
3 2 1 2215.120 2244.150 13.954 8.549 o
3 2 2 1197.750 1190.230 7.067 20.135 o
3 2 3 556.961 594.126 4.850 46.468 o
3 2 4 2073.330 2079.980 9.892 10.178 o
3 2 5 862.869 880.209 6.050 29.028 o
3 2 6 4.332 0.723 1.855 2150.960 o
3 2 7 1053.090 1067.590 6.822 23.067 o
3 2 8 283.725 289.180 4.366 90.116 o
3 2 9 23.698 27.818 2.050 827.612 o
3 2 10 1738.920 1720.070 9.277 12.662 o
3 2 11 3783.240 3777.400 15.899 4.440 o
3 2 12 4243.030 4219.620 17.436 3.761 o
3 2 13 5.623 7.575 1.858 1784.130 o
3 2 14 264.791 267.526 4.790 92.119 o
3 2 15 24.727 19.383 2.044 876.045 o
3 2 16 151.786 155.161 3.458 166.352 o
3 2 17 2961.940 2955.040 14.316 6.148 o
3 2 18 381.264 387.324 5.667 63.206 o
3 2 19 0.467 1.746 2.466 1465.620 o
3 2 20 48.181 48.483 3.365 372.880 o
3 2 21 964.290 940.735 9.313 23.024 o
3 2 22 6.431 0.544 3.370 736.121 o
3 2 23 4159.770 4099.790 24.942 3.418 o
3 2 24 270.287 274.674 7.357 69.351 o
3 2 25 832.034 816.816 11.482 23.229 o
3 2 26 577.826 604.356 11.790 28.893 o
3 2 27 1152.850 1153.090 18.128 12.844 o
3 2 28 225.785 251.978 11.573 45.880 o
3 2 29 402.571 450.089 13.106 31.153 o
3 2 30 26.672 30.415 7.980 129.728 o
3 2 31 153.094 155.099 10.996 56.220 o
3 2 32 27.038 34.630 9.039 103.087 o
3 2 33 751.021 786.408 21.521 13.115 o
3 2 34 12.554 28.453 9.572 95.998 o
3 2 35 239.987 254.659 15.802 28.885 o
3 2 36 181.410 176.613 15.834 30.661 o
3 2 37 325.950 301.430 23.954 13.890 o
3 2 38 1549.450 1485.430 39.629 4.368 o
3 2 39 1155.590 1040.070 36.372 5.449 o
3 2 40 22.552 12.046 17.775 28.866 o
3 2 41 2.408 26.649 24.811 14.994 o
3 2 42 147.187 123.168 23.530 15.628 o
3 3 1 371.945 387.954 4.554 69.508 o
3 3 2 872.972 857.041 5.594 29.554 o
3 3 3 12.098 10.172 1.772 1464.800 o
3 3 4 157.772 155.165 2.994 171.969 o
3 3 5 79.588 86.232 2.534 314.057 o
3 3 6 12144.300 12207.200 42.384 0.697 o
3 3 7 6372.800 6368.400 23.523 2.037 o
3 3 8 1425.160 1460.060 8.329 15.933 o
3 3 9 2811.690 2821.290 13.315 6.650 o
3 3 10 119.628 130.340 2.953 211.749 o
3 3 11 1551.730 1538.290 8.840 14.499 o
3 3 12 422.987 527.062 5.276 55.679 o
3 3 13 1495.300 1483.880 8.942 15.039 o
3 3 14 949.245 940.952 7.076 25.595 o
3 3 15 4804.710 4753.940 19.459 3.125 o
3 3 16 50.847 47.264 2.761 430.119 o
3 3 17 733.234 743.387 7.352 32.135 o
3 3 18 6117.900 6022.990 25.654 2.116 o
3 3 19 2328.750 2324.900 13.792 8.174 o
3 3 20 9.775 10.588 2.840 853.477 o
3 3 21 1443.210 1437.810 11.472 14.349 o
3 3 22 3233.330 3188.850 20.433 4.931 o
3 3 23 4132.240 4060.150 25.141 3.434 o
3 3 24 737.048 749.570 11.168 25.696 o
3 3 25 673.729 686.343 13.593 23.275 o
3 3 26 46.402 48.440 5.956 190.519 o
3 3 27 785.668 798.533 14.542 19.931 o
3 3 28 376.727 391.398 10.994 39.474 o
3 3 29 369.745 413.480 12.751 33.416 o
3 3 30 940.901 960.503 18.658 14.036 o
3 3 31 666.795 693.469 17.053 18.412 o
3 3 32 1114.950 1085.690 21.672 10.989 o
3 3 33 693.706 689.284 23.616 11.944 o
3 3 34 210.814 204.917 15.425 31.083 o
3 3 35 1857.100 1824.830 34.981 4.820 o
3 3 36 539.945 563.284 24.061 12.405 o
3 3 37 108.705 127.841 16.403 30.732 o
3 3 38 0.868 -7.310 13.390 51.684 o
3 3 39 0.447 -3.232 14.415 44.615 o
3 3 40 0.014 20.315 18.035 28.350 o
3 3 41 362.923 390.336 28.984 9.751 o
3 3 42 180.699 143.006 30.325 9.582 o
3 4 1 0.181 0.821 1.468 4096.000 o
3 4 2 192.744 195.213 2.926 143.945 o
3 4 3 1696.160 1718.670 8.462 13.164 o
3 4 4 347.550 356.426 3.768 78.343 o
3 4 5 3518.840 3508.210 14.148 4.998 o
3 4 6 13.937 14.453 1.710 1352.720 o
3 4 7 1736.650 1718.270 9.076 12.743 o
3 4 8 10.072 11.330 1.798 1506.900 o
3 4 9 10350.400 10300.500 36.022 0.925 o
3 4 10 1845.090 1801.120 9.643 11.804 o
3 4 11 2346.610 2354.510 11.848 8.459 o
3 4 12 422.997 424.857 4.962 60.923 o
3 4 13 6.598 3.703 1.946 1732.350 o
3 4 14 1051.070 1035.050 7.574 22.726 o
3 4 15 1650.950 1613.340 9.783 13.278 o
3 4 16 1117.110 1113.000 8.715 20.408 o
3 4 17 4751.560 4694.200 20.834 3.113 o
3 4 18 126.685 127.527 4.020 177.204 o
3 4 19 2958.630 2888.210 16.155 5.984 o
3 4 20 1543.270 1529.680 11.832 13.293 o
3 4 21 5494.410 5478.910 28.336 2.329 o
3 4 22 1166.810 1179.600 12.793 16.430 o
3 4 23 233.243 241.775 7.702 72.445 o
3 4 24 208.949 208.280 7.465 79.855 o
3 4 25 317.544 310.060 8.661 55.191 o
3 4 26 28.398 25.901 5.326 257.120 o
3 4 27 577.862 577.086 12.575 27.519 o
3 4 28 597.031 595.897 13.690 24.875 o
3 4 29 594.461 569.606 14.492 23.669 o
3 4 30 17.513 15.833 8.247 127.488 o
3 4 31 1753.530 1731.760 29.393 6.114 o
3 4 32 498.470 507.728 20.144 16.590 o
3 4 33 47.045 56.386 11.864 59.897 o
3 4 34 0.077 11.064 10.517 83.062 o
3 4 35 14.298 3.555 11.324 70.676 o
3 4 36 172.739 180.267 16.988 27.359 o
3 4 37 19.643 28.348 13.811 47.068 o
3 4 38 79.931 52.373 16.391 32.134 o
3 4 39 1.010 -15.147 15.929 36.523 o
3 4 40 33.091 -1.738 16.965 31.547 o
3 4 41 91.287 78.561 19.047 23.941 o
3 5 1 352.737 348.709 3.894 77.527 o
3 5 2 87.201 87.282 2.325 308.426 o
3 5 3 617.135 635.603 4.900 42.427 o
3 5 4 73.745 81.890 2.247 348.333 o
3 5 5 276.064 271.652 3.593 99.314 o
3 5 6 168.937 174.038 3.077 158.539 o
3 5 7 1887.880 1868.050 9.296 11.540 o
3 5 8 2106.190 2111.560 10.236 9.923 o
3 5 9 963.274 969.959 6.864 25.293 o
3 5 10 1939.170 1921.290 10.143 10.970 o
3 5 11 4977.940 4919.820 20.117 2.961 o
3 5 12 3047.240 3038.670 14.568 5.918 o
3 5 13 77.389 76.938 2.875 308.499 o
3 5 14 474.653 480.844 5.641 52.452 o
3 5 15 1111.340 1092.720 8.194 21.011 o
3 5 16 16.972 16.909 2.512 840.165 o
3 5 17 3877.630 3795.410 18.052 4.197 o
3 5 18 750.455 740.236 7.743 31.095 o
3 5 19 0.219 1.897 3.105 940.708 o
3 5 20 1345.750 1332.550 11.931 15.105 o
3 5 21 1032.640 1020.560 11.485 19.487 o
3 5 22 2158.730 2172.290 19.161 7.569 o
3 5 23 1088.590 1094.110 13.571 16.785 o
3 5 24 2612.880 2564.880 21.689 5.936 o
3 5 25 127.288 126.693 6.982 109.154 o
3 5 26 1653.910 1634.690 20.770 8.932 o
3 5 27 757.259 761.598 15.770 18.880 o
3 5 28 771.839 783.049 18.723 15.479 o
3 5 29 233.809 249.056 13.214 37.985 o
3 5 30 1041.750 1030.940 22.668 10.764 o
3 5 31 38.548 25.886 9.193 98.543 o
3 5 32 1021.330 1052.480 31.108 7.064 o
3 5 33 163.821 177.720 15.819 31.056 o
3 5 34 1015.700 1067.040 29.994 7.447 o
3 5 35 26.329 32.190 13.898 46.127 o
3 5 36 1700.390 1711.880 44.381 3.563 o
3 5 37 53.248 64.821 17.643 28.332 o
3 5 38 779.376 783.701 29.856 8.122 o
3 5 39 1.249 19.305 17.111 31.457 o
3 5 40 357.448 358.440 28.805 9.906 o
3 5 41 0.403 3.223 21.303 20.419 o
3 6 1 405.591 397.171 4.029 67.642 o
3 6 2 3321.900 3323.690 13.678 5.403 o
3 6 3 399.168 422.491 4.310 65.874 o
3 6 4 4256.790 4188.840 16.271 3.823 o
3 6 5 1045.940 996.928 6.787 23.752 o
3 6 6 125.244 122.788 3.288 200.525 o
3 6 7 19.778 26.200 2.410 777.637 o
3 6 8 575.158 571.865 6.227 42.849 o
3 6 9 413.993 404.887 5.023 62.353 o
3 6 10 1987.160 1996.380 11.296 10.325 o
3 6 11 13.288 12.925 2.291 1039.690 o
3 6 12 4869.820 4808.330 21.893 2.974 o
3 6 13 158.527 165.808 4.310 143.251 o
3 6 14 105.679 117.478 3.327 219.761 o
3 6 15 642.106 659.711 6.524 37.740 o
3 6 16 2191.780 2167.990 12.065 9.143 o
3 6 17 0.219 2.114 2.538 1388.620 o
3 6 18 702.019 692.846 8.671 31.300 o
3 6 19 427.124 428.765 7.651 49.474 o
3 6 20 344.938 343.424 7.216 60.092 o
3 6 21 509.674 522.245 10.411 34.902 o
3 6 22 670.505 669.429 12.222 25.739 o
3 6 23 133.159 141.578 8.020 89.931 o
3 6 24 5105.810 5018.190 44.654 1.924 o
3 6 25 0.225 -2.635 6.460 222.006 o
3 6 26 340.567 311.754 12.495 36.493 o
3 6 27 246.672 273.516 11.655 44.060 o
3 6 28 577.177 617.944 18.480 17.669 o
3 6 29 1082.650 1074.690 25.065 9.345 o
3 6 30 30.061 25.052 8.816 108.269 o
3 6 31 1054.530 1029.430 23.596 10.218 o
3 6 32 88.025 76.814 11.102 63.062 o
3 6 33 35.600 40.557 14.740 40.730 o
3 6 34 3.855 15.272 13.561 49.852 o
3 6 35 116.049 97.643 16.394 30.916 o
3 6 36 970.315 982.391 29.952 7.601 o
3 6 37 69.579 58.008 14.319 41.489 o
3 6 38 153.699 148.904 17.418 26.732 o
3 6 39 0.031 -13.435 13.435 51.378 o
3 6 40 0.139 21.296 17.650 29.581 o
3 7 1 629.595 624.062 5.026 41.890 o
3 7 2 2664.420 2621.620 11.562 7.385 o
3 7 3 9096.110 8966.720 31.390 1.159 o
3 7 4 10.589 7.850 2.151 1266.710 o
3 7 5 1116.270 1113.210 7.907 21.039 o
3 7 6 281.847 296.195 4.977 85.115 o
3 7 7 245.543 261.549 5.272 91.833 o
3 7 8 1696.740 1654.920 11.261 12.365 o
3 7 9 98.094 97.337 3.744 222.197 o
3 7 10 129.959 141.649 4.219 165.629 o
3 7 11 132.748 129.042 4.230 167.398 o
3 7 12 1077.290 1075.260 8.721 21.128 o
3 7 13 303.723 304.903 5.589 76.739 o
3 7 14 585.820 577.267 7.304 39.623 o
3 7 15 5454.840 5352.670 27.489 2.393 o
3 7 16 0.202 1.693 2.868 1101.300 o
3 7 17 5907.610 5845.950 31.634 2.043 o
3 7 18 177.589 187.524 6.274 101.422 o
3 7 19 241.804 253.170 7.282 74.425 o
3 7 20 300.978 314.205 8.085 59.689 o
3 7 21 2963.940 2970.410 24.603 4.849 o
3 7 22 915.225 922.110 13.903 18.753 o
3 7 23 173.228 177.216 8.520 75.528 o
3 7 24 0.233 1.524 6.127 245.846 o
3 7 25 5.385 20.349 6.574 201.153 o
3 7 26 0.293 2.540 6.438 222.185 o
3 7 27 2770.780 2708.500 29.877 4.476 o
3 7 28 165.273 174.661 10.843 55.889 o
3 7 29 1752.260 1751.310 27.023 6.693 o
3 7 30 525.489 550.559 17.693 19.439 o
3 7 31 767.804 752.008 20.500 13.965 o
3 7 32 0.312 -9.122 9.122 111.378 o
3 7 33 456.351 437.304 20.337 16.868 o
3 7 34 340.042 364.269 29.211 9.694 o
3 7 35 41.120 40.028 13.621 47.086 o
3 7 36 206.136 213.084 17.811 24.564 o
3 7 37 140.880 148.742 17.091 27.840 o
3 7 38 1.386 7.855 13.807 48.398 o
3 7 39 1189.420 1206.990 34.447 5.806 o
3 8 1 1747.930 1692.420 8.742 12.857 o
3 8 2 33.737 38.251 2.355 601.799 o
3 8 3 653.708 636.862 6.354 38.074 o
3 8 4 2071.070 2037.340 11.463 9.899 o
3 8 5 31.175 33.283 2.778 557.615 o
3 8 6 91.161 92.896 3.434 245.625 o
3 8 7 558.839 542.846 6.464 43.651 o
3 8 8 4270.480 4171.400 20.485 3.590 o
3 8 9 540.163 544.109 6.927 43.217 o
3 8 10 1174.920 1195.450 9.822 18.488 o
3 8 11 186.172 198.048 5.103 114.666 o
3 8 12 675.680 684.729 10.812 28.032 o
3 8 13 535.827 549.166 9.247 36.845 o
3 8 14 17.206 13.096 4.222 417.016 o
3 8 15 386.455 377.378 7.793 52.876 o
3 8 16 550.868 546.666 9.199 36.523 o
3 8 17 1998.110 1970.310 20.364 7.829 o
3 8 18 465.787 485.854 10.491 36.561 o
3 8 19 749.586 733.492 12.393 23.728 o
3 8 20 150.833 153.011 7.555 92.307 o
3 8 21 13.724 11.964 5.393 283.266 o
3 8 22 242.227 260.063 9.481 57.158 o
3 8 23 54.876 68.932 6.746 148.967 o
3 8 24 719.203 698.963 14.441 21.346 o
3 8 25 59.664 56.527 8.485 104.826 o
3 8 26 112.498 134.565 9.605 73.399 o
3 8 27 469.032 472.614 15.599 24.016 o
3 8 28 268.203 291.408 13.320 35.903 o
3 8 29 304.447 297.484 13.630 33.752 o
3 8 30 118.598 118.277 11.296 57.492 o
3 8 31 1260.360 1216.320 24.554 8.966 o
3 8 32 420.132 394.391 17.391 21.764 o
3 8 33 165.368 145.781 14.994 34.304 o
3 8 34 237.207 235.425 23.418 15.025 o
3 8 35 270.975 261.732 18.915 21.262 o
3 8 36 993.589 1002.590 31.184 7.112 o
3 8 37 2.815 9.380 17.659 29.608 o
3 8 38 1.793 19.294 16.640 33.241 o
3 9 1 2978.090 2943.340 14.909 6.062 o
3 9 2 1874.160 1823.550 10.539 11.356 o
3 9 3 303.794 311.461 4.704 82.483 o
3 9 4 40.362 41.860 2.964 458.317 o
3 9 5 1.384 -2.737 2.737 1197.330 o
3 9 6 185.488 187.709 4.891 119.515 o
3 9 7 1119.480 1105.890 10.103 19.312 o
3 9 8 541.232 526.191 8.643 38.715 o
3 9 9 1178.160 1162.420 12.767 16.427 o
3 9 10 99.969 105.830 5.481 157.343 o
3 9 11 1464.220 1446.410 15.348 12.241 o
3 9 12 777.190 789.273 12.756 22.436 o
3 9 13 0.372 -4.513 4.513 453.800 o
3 9 14 3.992 8.377 4.864 368.425 o
3 9 15 78.329 86.348 4.993 193.987 o
3 9 16 460.417 478.277 10.146 37.929 o
3 9 17 732.911 722.536 11.097 26.116 o
3 9 18 33.707 25.547 5.337 249.628 o
3 9 19 242.722 268.193 9.165 58.962 o
3 9 20 486.521 481.220 11.651 32.724 o
3 9 21 908.046 918.653 15.100 17.598 o
3 9 22 2127.010 2116.350 22.583 6.881 o
3 9 23 587.851 624.352 13.838 24.532 o
3 9 24 1666.440 1695.090 21.448 8.586 o
3 9 25 1211.200 1236.730 22.018 10.242 o
3 9 26 2712.420 2694.420 30.903 4.397 o
3 9 27 465.188 475.871 19.115 18.265 o
3 9 28 57.693 56.554 9.795 82.765 o
3 9 29 12.067 13.847 8.940 111.126 o
3 9 30 31.550 16.410 9.796 89.728 o
3 9 31 57.269 50.649 12.466 54.278 o
3 9 32 172.760 174.025 15.033 33.630 o
3 9 33 321.409 312.643 18.508 21.240 o
3 9 34 773.459 771.101 26.951 9.523 o
3 9 35 666.775 668.398 26.619 10.097 o
3 9 36 114.538 103.436 16.715 29.834 o
3 9 37 295.351 317.974 29.990 9.381 o
3 10 1 1130.850 1128.930 9.313 19.690 o
3 10 2 260.428 268.633 5.623 85.421 o
3 10 3 1677.010 1669.740 12.250 12.053 o
3 10 4 18.892 20.734 3.070 623.814 o
3 10 5 2094.190 2083.670 16.485 8.487 o
3 10 6 783.614 788.850 11.241 24.501 o
3 10 7 1468.250 1464.700 15.468 12.120 o
3 10 8 1288.040 1296.880 14.553 14.007 o
3 10 9 1994.020 1952.680 17.782 8.572 o
3 10 10 825.468 824.009 12.505 21.922 o
3 10 11 1636.470 1633.820 17.213 10.330 o
3 10 12 62.272 79.684 6.298 157.624 o
3 10 13 20.302 21.890 5.687 243.087 o
3 10 14 129.346 130.332 7.605 97.821 o
3 10 15 409.893 441.805 11.637 35.394 o
3 10 16 464.060 474.451 10.702 36.158 o
3 10 17 1256.050 1245.850 15.716 13.612 o
3 10 18 68.837 68.995 7.573 120.810 o
3 10 19 89.171 98.276 7.372 115.296 o
3 10 20 16.264 13.427 6.021 228.835 o
3 10 21 605.032 616.416 14.229 23.655 o
3 10 22 32.201 29.000 7.233 151.963 o
3 10 23 937.851 945.289 20.133 12.966 o
3 10 24 164.026 162.327 9.702 65.757 o
3 10 25 212.401 221.858 11.573 47.217 o
3 10 26 62.026 51.550 9.142 92.716 o
3 10 27 56.830 55.481 11.140 66.271 o
3 10 28 0.389 -8.882 8.882 117.457 o
3 10 29 796.840 814.287 22.016 12.479 o
3 10 30 6.419 30.497 10.320 83.910 o
3 10 31 534.312 512.018 20.057 16.444 o
3 10 32 72.758 65.344 12.117 55.658 o
3 10 33 17.736 2.991 11.739 65.595 o
3 10 34 197.068 196.824 16.721 27.563 o
3 10 35 645.194 608.933 24.238 11.807 o
3 11 1 62.025 63.087 4.318 256.215 o
3 11 2 501.841 498.248 8.107 42.414 o
3 11 3 141.175 143.043 4.923 143.214 o
3 11 4 51.102 50.565 4.132 295.608 o
3 11 5 41.484 42.078 4.964 255.307 o
3 11 6 205.097 210.998 7.219 82.782 o
3 11 7 758.691 753.120 11.709 24.476 o
3 11 8 2.836 2.751 4.651 413.834 o
3 11 9 184.678 188.850 7.779 81.252 o
3 11 10 10.271 16.433 5.141 310.590 o
3 11 11 1.853 -4.832 4.832 391.441 o
3 11 12 0.911 1.040 5.112 351.368 o
3 11 13 452.237 476.046 11.870 33.071 o
3 11 14 1323.040 1325.960 18.544 11.476 o
3 11 15 23.527 19.535 6.186 208.566 o
3 11 16 1089.840 1091.040 17.051 14.072 o
3 11 17 492.963 520.907 14.004 26.529 o
3 11 18 1397.870 1389.340 18.353 11.154 o
3 11 19 662.667 680.405 14.227 22.466 o
3 11 20 886.539 879.160 15.792 17.237 o
3 11 21 254.930 252.872 10.365 51.054 o
3 11 22 605.204 620.478 14.668 22.885 o
3 11 23 0.795 -6.445 6.445 222.497 o
3 11 24 670.346 693.193 15.917 19.857 o
3 11 25 33.866 31.174 8.608 111.309 o
3 11 26 217.633 220.225 13.223 38.934 o
3 11 27 45.531 47.457 10.225 78.935 o
3 11 28 800.522 797.443 21.105 13.197 o
3 11 29 154.944 160.465 12.606 45.496 o
3 11 30 552.611 519.068 21.425 14.824 o
3 11 31 93.286 89.653 12.519 50.741 o
3 11 32 720.053 737.004 23.456 11.877 o
3 11 33 4.883 14.811 11.964 63.781 o
3 11 34 241.449 144.549 47.741 3.964 o
3 12 1 7.062 13.566 4.361 429.584 o
3 12 2 583.504 587.761 10.402 32.028 o
3 12 3 278.335 281.080 7.684 65.801 o
3 12 4 749.856 754.485 10.188 26.987 o
3 12 5 563.316 572.074 10.249 33.117 o
3 12 6 255.839 270.952 8.460 62.740 o
3 12 7 167.480 174.908 7.402 89.506 o
3 12 8 114.429 112.600 6.700 120.076 o
3 12 9 302.211 317.613 9.305 52.338 o
3 12 10 37.839 30.807 5.835 210.849 o
3 12 11 18.871 14.596 5.624 254.149 o
3 12 12 659.416 676.372 13.478 23.730 o
3 12 13 39.166 43.052 6.552 170.900 o
3 12 14 175.605 158.406 8.832 73.135 o
3 12 15 43.345 47.281 7.475 135.581 o
3 12 16 459.752 448.352 13.931 27.914 o
3 12 17 60.474 69.115 8.507 102.823 o
3 12 18 145.603 148.193 8.179 85.254 o
3 12 19 8.084 3.909 6.337 220.709 o
3 12 20 86.154 87.347 7.986 105.092 o
3 12 21 4.361 3.897 6.467 215.720 o
3 12 22 33.849 34.470 7.647 136.360 o
3 12 23 726.525 749.901 17.112 17.613 o
3 12 24 621.890 617.083 15.838 20.869 o
3 12 25 117.637 110.533 10.384 65.958 o
3 12 26 87.231 90.942 10.763 65.838 o
3 12 27 585.378 589.899 18.583 17.585 o
3 12 28 418.006 428.860 16.617 23.009 o
3 12 29 142.838 130.775 12.499 47.351 o
3 12 30 188.078 163.447 13.118 41.428 o
3 12 31 35.941 26.090 11.526 65.316 o
3 12 32 921.015 969.272 92.829 1.039 o
3 13 1 51.945 44.338 6.280 173.957 o
3 13 2 21.824 28.256 5.280 268.242 o
3 13 3 244.031 246.616 8.366 65.604 o
3 13 4 242.824 251.604 8.168 67.039 o
3 13 5 92.782 99.273 6.137 143.673 o
3 13 6 106.855 109.090 6.371 130.382 o
3 13 7 402.566 416.907 11.175 37.513 o
3 13 8 77.819 72.324 6.448 147.158 o
3 13 9 23.521 21.012 5.795 232.316 o
3 13 10 44.397 39.949 6.062 190.146 o
3 13 11 2090.190 2087.220 21.240 7.294 o
3 13 12 178.581 190.298 8.574 73.565 o
3 13 13 1175.130 1217.200 17.623 12.903 o
3 13 14 67.412 77.144 7.740 116.187 o
3 13 15 4.377 11.416 6.757 195.117 o
3 13 16 35.910 34.619 8.065 123.695 o
3 13 17 66.108 61.466 8.943 94.480 o
3 13 18 156.822 179.670 12.611 44.968 o
3 13 19 3098.790 3117.950 35.041 3.539 o
3 13 20 2.075 14.920 6.893 188.187 o
3 13 21 104.691 102.405 8.806 86.651 o
3 13 22 61.668 61.243 8.550 102.583 o
3 13 23 1400.200 1355.170 21.808 9.601 o
3 13 24 11.575 0.716 8.400 127.451 o
3 13 25 1476.860 1487.190 35.792 5.116 o
3 13 26 130.531 125.157 11.785 52.819 o
3 13 27 259.894 260.632 14.337 32.936 o
3 13 28 28.520 20.564 10.665 76.668 o
3 13 29 203.482 190.708 15.904 29.868 o
3 14 1 32.563 17.705 5.550 240.750 o
3 14 2 395.295 407.547 10.503 40.309 o
3 14 3 148.182 156.050 7.712 90.357 o
3 14 4 1859.130 1846.800 22.987 7.522 o
3 14 5 423.198 441.843 11.164 36.494 o
3 14 6 18.924 12.454 5.643 253.969 o
3 14 7 9.331 6.807 6.380 215.319 o
3 14 8 95.493 109.546 7.824 103.498 o
3 14 9 616.681 636.496 14.060 23.642 o
3 14 10 877.521 906.542 15.818 17.174 o
3 14 11 544.456 555.925 13.755 25.898 o
3 14 12 399.625 424.019 12.304 33.865 o
3 14 13 10.040 8.624 7.031 178.021 o
3 14 14 496.727 481.402 14.170 26.444 o
3 14 15 663.755 703.689 17.448 17.911 o
3 14 16 4068.680 4036.470 38.236 2.655 o
3 14 17 872.800 896.036 19.554 13.849 o
3 14 18 266.731 276.401 12.992 37.420 o
3 14 19 28.970 28.487 9.391 96.370 o
3 14 20 0.402 -8.506 8.506 128.063 o
3 14 21 690.665 657.981 16.090 19.598 o
3 14 22 81.201 63.507 11.235 62.887 o
3 14 23 439.693 431.174 18.457 19.625 o
3 14 24 390.068 408.554 15.664 25.470 o
3 14 25 342.011 343.734 15.554 26.991 o
3 14 26 205.826 195.090 13.419 38.880 o
3 14 27 406.687 428.342 62.328 2.313 o
3 15 1 109.485 116.338 8.108 95.122 o
3 15 2 248.960 255.752 10.757 49.069 o
3 15 3 127.644 138.660 8.580 83.507 o
3 15 4 525.687 536.788 13.599 26.689 o
3 15 5 0.599 5.802 6.432 220.730 o
3 15 6 442.164 451.846 12.395 32.164 o
3 15 7 162.011 176.105 9.063 71.332 o
3 15 8 1.305 -4.063 7.190 178.547 o
3 15 9 197.932 223.301 10.893 51.998 o
3 15 10 0.143 6.373 7.453 165.137 o
3 15 11 163.059 165.165 10.465 59.257 o
3 15 12 0.296 16.484 8.324 130.869 o
3 15 13 48.227 50.083 9.541 88.551 o
3 15 14 584.444 572.299 22.151 13.832 o
3 15 15 17.209 40.925 10.416 80.285 o
3 15 16 1152.690 1187.340 24.012 9.516 o
3 15 17 131.328 138.938 12.360 48.568 o
3 15 18 385.793 394.292 15.467 26.085 o
3 15 19 390.957 378.773 15.213 26.710 o
3 15 20 111.871 108.418 11.203 59.090 o
3 15 21 48.196 47.066 10.675 72.810 o
3 15 22 10.528 4.525 10.239 86.496 o
3 15 23 229.358 237.395 15.942 28.837 o
3 16 1 376.668 396.668 13.012 32.664 o
3 16 2 165.501 173.146 9.803 64.242 o
3 16 3 1104.710 1108.370 18.588 12.880 o
3 16 4 127.086 113.668 8.952 80.613 o
3 16 5 308.340 311.409 11.507 41.464 o
3 16 6 61.772 59.546 8.064 112.827 o
3 16 7 19.741 27.158 8.624 115.106 o
3 16 8 100.308 93.357 9.791 75.016 o
3 16 9 898.589 875.672 19.172 14.077 o
3 16 10 207.454 208.603 12.280 43.967 o
3 16 11 25.605 19.274 9.359 98.498 o
3 16 12 39.494 42.800 10.357 78.168 o
3 16 13 159.227 178.275 13.084 42.403 o
3 16 14 156.080 144.470 13.178 42.689 o
3 16 15 1.415 -1.476 10.443 84.844 o
3 16 16 112.367 113.228 12.528 49.081 o
3 16 17 252.519 241.943 15.919 28.446 o
3 16 18 4.343 16.948 11.223 72.264 o
3 16 19 411.764 408.631 22.683 14.538 o
3 17 1 88.116 87.572 9.580 79.507 o
3 17 2 921.655 923.214 18.817 14.114 o
3 17 3 138.213 143.501 11.021 57.442 o
3 17 4 8.062 6.795 8.743 118.037 o
3 17 5 382.654 388.468 14.529 28.438 o
3 17 6 37.664 39.020 8.224 118.442 o
3 17 7 0.043 -0.291 7.806 152.171 o
3 17 8 708.720 714.102 19.142 15.676 o
3 17 9 256.792 277.609 13.888 34.349 o
3 17 10 778.446 799.819 20.854 13.497 o
3 17 11 1311.370 1371.510 26.290 8.005 o
3 17 12 70.651 86.856 12.193 54.513 o
3 17 13 42.855 32.866 16.630 32.245 o
4 0 0 165.348 170.393 10.900 55.608 o
4 0 2 71.708 86.604 4.268 232.732 o
4 0 4 3269.580 3267.930 20.560 4.835 o
4 0 6 7662.790 7563.020 39.668 1.346 o
4 0 8 11.161 10.536 2.932 796.318 o
4 0 10 1935.900 1955.900 14.420 9.711 o
4 0 12 1085.260 1071.390 10.543 19.498 o
4 0 14 122.514 133.996 4.937 153.623 o
4 0 16 1492.500 1445.770 12.939 13.293 o
4 0 18 534.516 519.527 9.258 37.350 o
4 0 20 245.245 236.908 7.578 72.425 o
4 0 22 3.960 -2.654 5.421 307.892 o
4 0 24 88.336 100.481 8.912 87.844 o
4 0 26 81.921 86.653 9.191 85.811 o
4 0 28 138.150 139.674 12.662 46.385 o
4 0 30 31.974 50.279 11.649 63.368 o
4 0 32 523.921 555.300 26.914 10.437 o
4 0 34 711.471 744.201 50.271 3.364 o
4 0 36 94.403 78.980 19.429 23.028 o
4 0 38 132.681 76.603 35.985 6.987 o
4 0 40 39.496 26.325 20.038 22.547 o
4 1 0 3204.270 3162.850 21.301 4.883 o
4 1 1 6713.690 6703.110 25.958 1.851 o
4 1 2 728.995 736.484 6.881 33.115 o
4 1 3 5614.840 5668.100 22.742 2.425 o
4 1 4 9115.030 9130.500 33.556 1.127 o
4 1 5 218.897 211.718 3.854 119.495 o
4 1 6 18893.800 18840.700 64.085 0.321 o
4 1 7 3044.170 3061.800 14.694 5.891 o
4 1 8 1711.980 1748.840 10.419 12.348 o
4 1 9 2889.940 2912.760 13.860 6.359 o
4 1 10 398.237 415.173 5.185 62.618 o
4 1 11 222.413 225.536 4.194 112.484 o
4 1 12 1.758 3.356 1.908 2168.660 o
4 1 13 6452.690 6372.590 24.850 1.986 o
4 1 14 1501.040 1519.300 9.766 14.514 o
4 1 15 2491.180 2495.920 13.015 7.707 o
4 1 16 692.111 704.685 8.132 32.393 o
4 1 17 144.087 150.688 4.206 155.790 o
4 1 18 1676.070 1648.510 10.824 12.652 o
4 1 19 653.559 645.814 7.254 36.109 o
4 1 20 503.668 495.447 7.501 44.312 o
4 1 21 1070.350 1063.240 10.586 19.668 o
4 1 22 1086.830 1078.010 11.482 18.637 o
4 1 23 48.558 54.699 5.029 234.776 o
4 1 24 3.388 2.666 4.881 375.533 o
4 1 25 455.234 467.477 11.162 35.149 o
4 1 26 375.780 403.884 11.788 36.490 o
4 1 27 1011.350 1016.620 19.636 12.818 o
4 1 28 725.686 733.479 16.780 18.074 o
4 1 29 11.516 16.479 6.539 199.760 o
4 1 30 7.649 12.302 6.654 197.994 o
4 1 31 17.150 21.023 7.535 149.789 o
4 1 32 124.077 130.520 11.406 55.845 o
4 1 33 2112.470 2101.650 34.155 4.644 o
4 1 34 32.022 22.994 10.513 78.173 o
4 1 35 261.786 241.609 16.420 26.953 o
4 1 36 840.266 841.287 37.217 5.595 o
4 1 37 0.368 -11.646 11.646 68.346 o
4 1 38 618.529 603.520 25.312 11.148 o
4 1 39 30.006 23.386 22.707 17.719 o
4 1 40 635.550 622.605 36.897 5.950 o
4 1 41 58.434 73.544 19.935 22.334 o
4 2 0 59.864 69.612 3.742 291.960 o
4 2 1 2171.230 2171.860 11.170 9.395 o
4 2 2 7223.540 7209.680 26.616 1.663 o
4 2 3 9622.870 9574.760 33.124 1.050 o
4 2 4 84.784 96.217 2.790 282.381 o
4 2 5 950.750 940.991 6.644 25.992 o
4 2 6 2717.390 2729.100 13.157 6.942 o
4 2 7 195.168 200.883 3.616 132.511 o
4 2 8 8.018 9.436 1.912 1540.160 o
4 2 9 423.168 418.569 4.831 61.704 o
4 2 10 136.935 138.163 3.243 186.479 o
4 2 11 66.651 63.704 2.771 354.351 o
4 2 12 257.695 260.960 4.536 96.415 o
4 2 13 1479.240 1479.330 9.664 14.846 o
4 2 14 1456.470 1432.890 9.518 15.242 o
4 2 15 568.042 559.858 6.258 43.368 o
4 2 16 803.147 808.759 7.822 28.934 o
4 2 17 8.776 13.925 2.792 865.408 o
4 2 18 3627.490 3571.340 17.973 4.544 o
4 2 19 1085.210 1068.010 9.837 20.126 o
4 2 20 180.673 190.990 5.484 111.580 o
4 2 21 122.551 131.302 5.459 141.503 o
4 2 22 269.669 277.867 7.339 69.390 o
4 2 23 302.877 310.525 7.956 60.487 o
4 2 24 100.589 102.157 6.616 128.024 o
4 2 25 11.642 10.516 5.467 280.803 o
4 2 26 1085.350 1106.140 17.167 13.971 o
4 2 27 816.729 855.039 15.970 17.719 o
4 2 28 27.684 21.918 6.704 177.867 o
4 2 29 12.484 10.489 6.579 199.103 o
4 2 30 1.906 0.012 6.588 211.953 o
4 2 31 150.319 139.112 10.377 61.990 o
4 2 32 80.328 81.299 9.720 79.089 o
4 2 33 12.461 30.517 9.320 100.785 o
4 2 34 158.750 175.376 13.328 41.260 o
4 2 35 186.568 177.050 14.558 35.028 o
4 2 36 39.866 54.407 12.561 54.450 o
4 2 37 536.814 574.670 42.977 4.599 o
4 2 38 164.646 161.662 22.100 17.323 o
4 2 39 244.620 194.310 26.340 12.203 o
4 2 40 194.328 178.561 26.836 11.971 o
4 2 41 9.765 0.116 19.990 23.104 o
4 3 0 0.740 -1.093 2.436 1527.270 o
4 3 1 3885.860 3922.890 15.708 4.285 o
4 3 2 3656.490 3669.870 15.126 4.679 o
4 3 3 3162.370 3159.500 13.764 5.736 o
4 3 4 5383.250 5426.140 22.038 2.587 o
4 3 5 6875.810 6833.510 26.208 1.791 o
4 3 6 2904.210 2912.540 13.810 6.341 o
4 3 7 2755.770 2819.710 13.593 6.720 o
4 3 8 3561.850 3539.650 16.099 4.779 o
4 3 9 5155.030 5137.220 21.033 2.786 o
4 3 10 1.871 0.302 2.019 2084.470 o
4 3 11 2501.300 2451.000 12.969 7.744 o
4 3 12 1055.850 1041.870 7.922 22.314 o
4 3 13 86.809 87.853 3.159 267.862 o
4 3 14 7.398 1.706 2.417 1257.590 o
4 3 15 145.330 144.258 3.967 162.170 o
4 3 16 821.709 809.640 7.685 28.707 o
4 3 17 3174.710 3139.680 16.459 5.458 o
4 3 18 1823.550 1781.230 12.223 11.146 o
4 3 19 448.187 465.970 7.907 46.354 o
4 3 20 152.726 163.405 5.776 118.679 o
4 3 21 25.487 22.749 4.213 376.739 o
4 3 22 3058.200 2992.840 22.257 5.025 o
4 3 23 190.526 196.078 7.296 85.286 o
4 3 24 99.829 100.672 6.267 137.093 o
4 3 25 313.617 335.709 10.198 46.629 o
4 3 26 66.992 61.488 6.627 148.962 o
4 3 27 0.030 11.868 6.510 213.260 o
4 3 28 1789.910 1773.320 26.071 6.867 o
4 3 29 2.808 -1.806 6.531 214.797 o
4 3 30 333.547 359.596 19.047 19.973 o
4 3 31 16.993 14.955 8.166 130.190 o
4 3 32 604.774 596.031 19.312 16.556 o
4 3 33 335.755 337.579 15.895 26.320 o
4 3 34 938.756 962.339 27.088 8.866 o
4 3 35 24.469 22.735 12.991 52.867 o
4 3 36 282.411 285.349 20.288 18.743 o
4 3 37 365.381 372.483 24.149 13.386 o
4 3 38 1273.150 1280.250 42.976 4.048 o
4 3 39 199.737 113.867 23.007 16.032 o
4 3 40 353.091 371.569 39.431 5.581 o
4 3 41 462.866 414.309 35.114 6.779 o
4 4 0 433.553 427.486 6.448 53.996 o
4 4 1 31.414 34.857 2.038 699.159 o
4 4 2 58.854 64.032 2.339 411.950 o
4 4 3 175.434 183.025 3.384 148.009 o
4 4 4 222.967 224.306 3.699 118.097 o
4 4 5 62.514 64.112 2.421 392.885 o
4 4 6 146.885 152.431 3.322 173.040 o
4 4 7 33.108 36.114 2.172 650.190 o
4 4 8 208.428 215.077 3.990 120.579 o
4 4 9 7.765 9.847 2.165 1316.640 o
4 4 10 26.154 31.405 2.508 658.191 o
4 4 11 3.294 1.644 2.153 1717.830 o
4 4 12 376.132 373.042 5.425 65.578 o
4 4 13 189.143 198.130 4.376 124.337 o
4 4 14 61.082 64.889 3.292 326.755 o
4 4 15 1.670 0.201 2.569 1339.080 o
4 4 16 2.470 7.249 2.741 1072.700 o
4 4 17 41.195 44.421 3.352 401.751 o
4 4 18 0.012 -0.219 2.986 1039.610 o
4 4 19 0.928 -2.349 3.450 768.016 o
4 4 20 1831.280 1811.570 15.169 10.080 o
4 4 21 58.294 59.280 5.110 217.740 o
4 4 22 2.903 2.641 4.455 449.544 o
4 4 23 20.734 15.359 4.872 319.535 o
4 4 24 2.864 1.463 4.747 399.712 o
4 4 25 6.529 3.086 5.130 333.454 o
4 4 26 104.926 112.360 7.531 106.353 o
4 4 27 8.600 6.864 5.791 259.299 o
4 4 28 412.474 393.577 11.986 34.912 o
4 4 29 5.364 15.546 7.158 172.771 o
4 4 30 210.649 220.611 13.140 39.523 o
4 4 31 288.868 290.962 15.339 28.947 o
4 4 32 382.879 419.515 17.750 21.396 o
4 4 33 0.289 -5.701 10.378 86.069 o
4 4 34 6.095 11.391 11.638 67.389 o
4 4 35 229.703 220.378 16.999 26.140 o
4 4 36 183.559 169.759 17.444 26.066 o
4 4 37 17.176 9.370 14.380 43.985 o
4 4 38 23.799 29.998 14.991 39.985 o
4 4 39 146.001 100.931 23.549 15.668 o
4 4 40 74.801 58.336 22.570 17.534 o
4 5 0 6660.680 6629.710 33.071 1.727 o
4 5 1 797.305 810.369 5.946 31.601 o
4 5 2 9131.590 9148.820 31.913 1.139 o
4 5 3 103.200 104.659 2.739 251.241 o
4 5 4 1040.920 1016.380 6.981 23.517 o
4 5 5 99.370 96.830 2.756 261.143 o
4 5 6 554.835 556.166 5.255 46.628 o
4 5 7 5291.240 5352.510 21.266 2.667 o
4 5 8 31.595 29.504 2.366 651.404 o
4 5 9 877.783 870.662 7.242 27.451 o
4 5 10 2433.780 2393.530 12.607 8.042 o
4 5 11 295.031 292.981 4.946 83.523 o
4 5 12 4552.910 4531.200 20.752 3.279 o
4 5 13 3337.290 3328.410 16.589 5.117 o
4 5 14 7632.560 7494.680 30.404 1.498 o
4 5 15 984.503 945.404 8.456 23.578 o
4 5 16 458.180 457.924 7.682 46.871 o
4 5 17 251.934 254.626 6.818 77.107 o
4 5 18 28.166 33.369 3.791 407.929 o
4 5 19 3528.480 3476.370 22.173 4.325 o
4 5 20 255.638 256.359 7.053 74.512 o
4 5 21 778.689 783.673 11.075 24.864 o
4 5 22 68.777 67.035 5.977 168.806 o
4 5 23 931.391 920.832 14.323 18.173 o
4 5 24 148.184 154.045 8.008 86.595 o
4 5 25 239.711 237.742 11.490 46.002 o
4 5 26 1716.460 1710.870 22.623 8.066 o
4 5 27 276.121 285.305 11.671 42.523 o
4 5 28 12.711 13.210 7.136 170.146 o
4 5 29 3.193 -2.396 7.093 182.217 o
4 5 30 2.726 7.122 9.416 103.255 o
4 5 31 104.584 114.733 12.061 52.659 o
4 5 32 815.897 818.365 23.213 11.556 o
4 5 33 77.692 70.101 13.032 48.547 o
4 5 34 388.458 383.490 19.827 18.227 o
4 5 35 12.781 2.176 11.913 64.188 o
4 5 36 606.204 601.256 28.897 9.064 o
4 5 37 0.009 4.042 15.098 40.616 o
4 5 38 0.147 -16.950 19.125 25.353 o
4 5 39 71.475 42.174 20.183 21.835 o
4 5 40 126.126 127.309 46.415 4.234 o
4 6 0 168.327 170.609 4.879 128.129 o
4 6 1 399.964 417.529 4.822 63.916 o
4 6 2 29.566 28.307 2.208 712.160 o
4 6 3 44.950 46.711 2.413 498.807 o
4 6 4 13.223 16.117 2.097 1110.560 o
4 6 5 269.269 270.308 4.274 95.404 o
4 6 6 153.398 153.425 3.482 165.437 o
4 6 7 0.542 1.991 2.036 2094.090 o
4 6 8 0.018 3.228 1.982 2192.480 o
4 6 9 0.035 1.710 2.085 2055.140 o
4 6 10 134.476 140.278 3.517 180.757 o
4 6 11 2.483 3.787 2.211 1627.150 o
4 6 12 3.887 7.778 2.334 1345.570 o
4 6 13 11.130 11.951 2.543 961.850 o
4 6 14 6.790 2.552 2.557 1154.450 o
4 6 15 95.781 90.909 3.808 225.326 o
4 6 16 50.080 53.254 3.830 319.530 o
4 6 17 44.935 46.867 3.941 327.518 o
4 6 18 9.114 13.158 3.723 552.905 o
4 6 19 426.041 430.730 8.942 44.405 o
4 6 20 8.249 5.047 4.322 448.445 o
4 6 21 265.736 272.038 8.752 59.840 o
4 6 22 3.408 0.804 5.631 286.102 o
4 6 23 28.261 31.136 6.457 185.978 o
4 6 24 718.827 737.426 15.585 19.595 o
4 6 25 21.667 6.534 6.524 196.469 o
4 6 26 791.991 802.365 16.525 17.534 o
4 6 27 10.747 3.999 6.733 194.426 o
4 6 28 6.508 4.226 7.105 178.099 o
4 6 29 10.673 7.273 7.862 143.853 o
4 6 30 10.630 -7.204 9.191 107.275 o
4 6 31 49.891 54.403 11.671 61.564 o
4 6 32 91.453 82.097 13.111 47.106 o
4 6 33 0.017 -9.839 11.037 76.136 o
4 6 34 1.532 4.536 12.726 57.019 o
4 6 35 525.594 513.309 24.569 12.146 o
4 6 36 165.018 149.095 17.699 25.830 o
4 6 37 9.341 -2.222 14.445 44.081 o
4 6 38 24.766 24.415 16.777 32.164 o
4 6 39 0.005 10.324 23.222 17.167 o
4 7 0 493.982 492.815 7.798 43.873 o
4 7 1 169.278 176.745 3.740 146.387 o
4 7 2 2283.590 2265.410 11.661 8.801 o
4 7 3 2940.400 2910.590 13.901 6.270 o
4 7 4 7.326 8.982 2.132 1376.510 o
4 7 5 3230.070 3196.670 14.848 5.507 o
4 7 6 243.445 242.384 4.121 105.630 o
4 7 7 10930.800 10773.600 39.021 0.840 o
4 7 8 105.769 115.247 3.873 201.895 o
4 7 9 1021.570 1029.250 9.233 21.693 o
4 7 10 1418.700 1408.750 10.802 14.957 o
4 7 11 1975.290 1916.890 13.543 9.897 o
4 7 12 540.069 546.302 8.162 39.726 o
4 7 13 389.138 401.687 8.054 50.765 o
4 7 14 0.378 -2.666 2.666 1292.480 o
4 7 15 68.421 68.462 4.040 260.496 o
4 7 16 125.557 137.555 5.144 146.283 o
4 7 17 10.339 12.141 3.913 505.118 o
4 7 18 107.186 113.575 5.734 145.074 o
4 7 19 2221.100 2214.450 20.717 7.046 o
4 7 20 53.261 64.596 6.596 155.743 o
4 7 21 2051.620 2019.870 22.942 7.013 o
4 7 22 65.835 65.826 7.127 133.767 o
4 7 23 169.566 167.392 10.402 59.186 o
4 7 24 7.498 12.607 6.890 185.348 o
4 7 25 14.098 12.214 7.125 170.094 o
4 7 26 25.576 19.055 7.542 146.253 o
4 7 27 2110.020 2066.050 26.846 6.006 o
4 7 28 28.846 27.475 8.098 126.154 o
4 7 29 139.832 130.392 12.669 46.479 o
4 7 30 325.749 337.910 15.181 28.265 o
4 7 31 64.971 56.476 10.292 75.145 o
4 7 32 356.735 348.554 17.291 22.941 o
4 7 33 629.958 634.086 23.077 12.706 o
4 7 34 120.036 113.737 15.227 34.942 o
4 7 35 0.337 0.923 12.981 54.993 o
4 7 36 310.677 328.664 20.857 17.546 o
4 7 37 20.743 4.938 16.032 35.487 o
4 7 38 134.379 152.289 27.642 11.532 o
4 8 0 449.847 465.327 9.191 41.714 o
4 8 1 2936.800 2872.200 13.800 6.321 o
4 8 2 1317.020 1306.080 8.457 17.456 o
4 8 3 1651.170 1646.620 9.689 13.215 o
4 8 4 1316.970 1293.520 9.824 16.725 o
4 8 5 291.801 289.547 5.479 80.240 o
4 8 6 252.450 276.006 5.554 86.736 o
4 8 7 5.611 5.638 2.918 919.968 o
4 8 8 79.595 83.566 4.050 236.254 o
4 8 9 176.449 181.963 5.275 117.205 o
4 8 10 275.761 277.677 6.432 75.772 o
4 8 11 469.612 475.558 8.456 43.173 o
4 8 12 1427.570 1418.060 13.985 13.195 o
4 8 13 253.088 249.776 8.053 67.016 o
4 8 14 1055.360 1046.000 13.035 17.726 o
4 8 15 1164.280 1110.050 13.661 16.063 o
4 8 16 77.675 72.062 6.042 160.182 o
4 8 17 78.749 85.655 6.846 132.950 o
4 8 18 34.340 35.311 5.998 203.044 o
4 8 19 67.397 80.373 7.561 119.848 o
4 8 20 304.332 317.471 10.635 45.426 o
4 8 21 93.081 94.003 7.593 110.290 o
4 8 22 166.915 169.364 9.161 70.208 o
4 8 23 23.892 24.666 7.235 156.967 o
4 8 24 10.745 15.913 7.373 160.354 o
4 8 25 236.348 262.216 11.964 43.229 o
4 8 26 30.579 27.095 7.998 128.472 o
4 8 27 239.769 219.437 11.877 44.415 o
4 8 28 12.334 1.474 8.039 138.306 o
4 8 29 85.468 71.975 14.341 40.580 o
4 8 30 597.814 628.091 19.913 15.832 o
4 8 31 64.742 50.116 11.315 64.021 o
4 8 32 23.378 27.608 10.565 78.230 o
4 8 33 16.180 9.802 11.254 71.027 o
4 8 34 56.580 29.552 14.008 44.255 o
4 8 35 81.447 91.625 16.840 30.154 o
4 8 36 200.148 200.112 20.101 20.079 o
4 8 37 91.719 90.710 23.989 15.422 o
4 9 0 10167.400 10034.900 58.708 0.780 o
4 9 1 3981.330 3953.100 20.097 3.907 o
4 9 2 4429.440 4387.040 23.572 3.251 o
4 9 3 868.085 871.861 9.970 24.244 o
4 9 4 898.588 899.535 9.341 24.311 o
4 9 5 68.970 77.029 4.190 245.621 o
4 9 6 17.004 15.499 3.402 573.392 o
4 9 7 257.742 251.476 6.237 81.673 o
4 9 8 71.599 75.527 4.356 234.596 o
4 9 9 55.769 54.142 4.414 264.937 o
4 9 10 1345.260 1314.580 14.370 13.730 o
4 9 11 2981.760 2960.510 23.613 4.959 o
4 9 12 4489.460 4368.950 31.634 2.790 o
4 9 13 994.504 1010.380 13.194 18.297 o
4 9 14 1325.510 1332.730 15.385 13.199 o
4 9 15 906.279 885.259 16.572 16.299 o
4 9 16 876.596 869.275 14.568 18.654 o
4 9 17 10.325 13.794 5.515 275.896 o
4 9 18 6.517 -2.229 6.404 219.646 o
4 9 19 0.072 5.246 5.750 276.366 o
4 9 20 37.649 28.445 6.527 177.416 o
4 9 21 33.890 29.444 6.572 177.449 o
4 9 22 333.426 325.593 11.686 39.545 o
4 9 23 0.654 8.487 6.840 194.428 o
4 9 24 14.212 20.848 7.676 146.032 o
4 9 25 438.576 455.317 15.064 25.674 o
4 9 26 1015.100 1038.330 20.578 12.120 o
4 9 27 112.558 133.543 10.675 62.676 o
4 9 28 1175.760 1149.730 23.346 9.822 o
4 9 29 3.315 3.705 9.332 105.329 o
4 9 30 77.015 67.073 12.037 55.979 o
4 9 31 831.232 816.899 22.958 11.676 o
4 9 32 1487.160 1479.030 28.903 6.775 o
4 9 33 92.514 69.164 12.396 52.217 o
4 9 34 187.606 166.777 17.680 25.436 o
4 9 35 182.383 226.185 19.806 20.647 o
4 10 0 922.511 913.283 14.438 18.169 o
4 10 1 343.591 366.835 7.149 59.624 o
4 10 2 1148.110 1159.000 10.962 18.074 o
4 10 3 41.082 44.762 3.934 339.278 o
4 10 4 11.904 12.171 3.733 536.785 o
4 10 5 1.626 -3.306 4.003 568.171 o
4 10 6 316.701 318.122 7.503 61.833 o
4 10 7 8.236 6.010 4.061 499.298 o
4 10 8 3.119 5.395 4.058 528.448 o
4 10 9 97.898 112.317 6.873 121.437 o
4 10 10 359.247 372.909 10.322 43.147 o
4 10 11 19.624 19.301 5.509 259.062 o
4 10 12 124.298 133.621 6.001 128.233 o
4 10 13 9.117 16.373 4.392 412.050 o
4 10 14 585.980 581.361 12.077 28.355 o
4 10 15 0.007 0.591 5.219 339.801 o
4 10 16 250.359 252.096 9.637 55.841 o
4 10 17 4.520 9.983 5.703 270.505 o
4 10 18 111.071 134.744 8.125 92.876 o
4 10 19 43.868 43.094 6.694 162.611 o
4 10 20 325.804 339.537 12.544 36.343 o
4 10 21 160.818 183.529 9.663 65.429 o
4 10 22 93.276 94.768 8.638 91.672 o
4 10 23 76.657 75.742 8.513 98.650 o
4 10 24 18.730 14.683 8.044 133.354 o
4 10 25 2.478 9.155 8.059 139.975 o
4 10 26 2.721 1.601 8.312 132.975 o
4 10 27 83.166 72.892 10.602 68.737 o
4 10 28 70.671 72.969 11.020 65.502 o
4 10 29 3.247 5.077 9.883 93.913 o
4 10 30 111.634 92.188 12.771 48.066 o
4 10 31 74.002 56.283 12.089 56.099 o
4 10 32 100.682 88.984 13.222 45.859 o
4 10 33 3.479 5.529 11.837 65.651 o
4 10 34 66.034 83.677 20.622 20.815 o
4 11 0 0.019 -5.560 5.560 299.969 o
4 11 1 22.833 20.342 4.541 346.503 o
4 11 2 813.896 831.330 12.051 22.622 o
4 11 3 190.021 195.558 7.049 88.292 o
4 11 4 932.059 931.481 12.666 19.854 o
4 11 5 1442.440 1456.610 14.947 12.522 o
4 11 6 1565.380 1552.870 14.801 11.787 o
4 11 7 2693.970 2664.680 25.871 5.121 o
4 11 8 3789.860 3713.430 29.291 3.458 o
4 11 9 255.103 286.970 9.558 54.844 o
4 11 10 2936.910 2910.470 26.196 4.706 o
4 11 11 0.789 5.625 5.600 289.522 o
4 11 12 307.024 317.628 10.818 44.450 o
4 11 13 80.636 81.680 7.396 119.549 o
4 11 14 0.007 -2.595 5.953 261.713 o
4 11 15 15.530 14.640 6.414 204.348 o
4 11 16 86.222 94.337 7.452 114.944 o
4 11 17 85.857 76.314 7.180 123.801 o
4 11 18 2079.780 2110.790 24.216 6.591 o
4 11 19 605.037 627.405 14.795 22.634 o
4 11 20 1030.080 1003.900 17.511 14.316 o
4 11 21 594.174 603.248 15.498 21.783 o
4 11 22 748.573 770.841 17.116 17.352 o
4 11 23 23.843 23.267 7.807 137.298 o
4 11 24 366.595 389.470 14.244 29.480 o
4 11 25 134.075 145.955 10.885 58.737 o
4 11 26 41.198 29.324 9.280 96.053 o
4 11 27 204.183 203.029 13.553 38.228 o
4 11 28 683.075 680.441 20.711 14.399 o
4 11 29 1.146 -2.598 10.306 87.136 o
4 11 30 55.943 43.072 12.371 55.354 o
4 11 31 51.875 55.358 12.847 51.537 o
4 11 32 32.502 35.781 13.544 48.092 o
4 12 0 317.490 347.361 13.966 31.767 o
4 12 1 78.593 85.166 6.496 142.663 o
4 12 2 410.784 415.533 10.759 38.686 o
4 12 3 135.953 141.739 6.798 108.357 o
4 12 4 9.205 8.805 4.757 368.675 o
4 12 5 561.790 568.539 10.853 31.756 o
4 12 6 1226.750 1237.630 15.054 14.230 o
4 12 7 519.965 535.523 11.990 30.420 o
4 12 8 31.415 28.542 6.018 207.347 o
4 12 9 773.506 770.737 15.647 18.837 o
4 12 10 438.515 438.564 11.755 34.268 o
4 12 11 435.958 458.195 12.461 32.054 o
4 12 12 105.047 100.198 8.146 96.917 o
4 12 13 16.447 15.377 6.692 188.251 o
4 12 14 210.673 212.742 10.037 57.264 o
4 12 15 0.863 2.793 6.892 193.519 o
4 12 16 417.099 432.602 13.769 29.278 o
4 12 17 897.013 946.752 19.276 13.815 o
4 12 18 377.426 381.648 12.306 35.048 o
4 12 19 916.872 941.348 17.848 14.895 o
4 12 20 114.886 121.039 9.159 79.174 o
4 12 21 206.708 204.481 10.678 53.422 o
4 12 22 19.947 23.369 8.206 126.646 o
4 12 23 1917.170 1933.760 25.700 6.634 o
4 12 24 182.281 194.145 14.055 36.916 o
4 12 25 0.224 -8.167 8.667 123.394 o
4 12 26 31.235 20.052 9.775 89.831 o
4 12 27 59.929 44.362 10.991 68.106 o
4 12 28 6.970 -1.023 12.762 56.497 o
4 12 29 50.106 54.526 11.695 61.313 o
4 12 30 4.147 -0.364 12.647 57.709 o
4 13 0 25.309 44.299 8.355 117.909 o
4 13 1 3701.670 3644.030 28.015 3.633 o
4 13 2 188.500 209.457 8.247 74.520 o
4 13 3 917.365 928.767 14.392 18.193 o
4 13 4 183.411 186.068 8.074 78.404 o
4 13 5 460.478 462.805 11.576 33.858 o
4 13 6 25.847 35.162 6.082 205.702 o
4 13 7 49.873 49.734 6.113 180.590 o
4 13 8 545.892 562.143 13.122 27.108 o
4 13 9 165.029 155.539 8.678 76.183 o
4 13 10 5.069 5.044 6.359 221.628 o
4 13 11 359.145 377.872 11.739 37.591 o
4 13 12 9.232 14.214 6.937 181.282 o
4 13 13 4697.130 4651.490 38.972 2.305 o
4 13 14 208.843 234.869 10.879 51.123 o
4 13 15 1363.080 1398.520 22.631 9.292 o
4 13 16 75.526 69.119 9.448 84.334 o
4 13 17 29.842 23.627 8.218 123.181 o
4 13 18 24.913 24.537 8.659 113.231 o
4 13 19 200.654 228.572 13.382 38.664 o
4 13 20 1733.790 1738.110 23.923 7.602 o
4 13 21 141.733 133.452 9.946 66.905 o
4 13 22 621.884 588.510 16.516 20.029 o
4 13 23 2.879 0.895 8.576 125.059 o
4 13 24 36.951 34.749 10.342 79.196 o
4 13 25 76.882 60.932 11.382 61.945 o
4 13 26 19.217 28.558 10.810 75.350 o
4 13 27 815.385 769.626 24.081 11.074 o
4 13 28 213.898 205.551 54.371 3.074 o
4 14 0 0.322 -3.163 7.942 146.880 o
4 14 1 2.230 1.957 5.627 287.518 o
4 14 2 3.580 6.978 5.659 278.167 o
4 14 3 5.662 4.064 5.832 261.734 o
4 14 4 61.113 63.998 6.804 145.466 o
4 14 5 105.824 122.034 7.848 99.520 o
4 14 6 122.225 138.039 7.873 94.327 o
4 14 7 74.975 74.454 8.075 107.453 o
4 14 8 197.815 208.235 10.070 58.115 o
4 14 9 6.187 -5.115 6.679 202.698 o
4 14 10 125.830 121.035 9.278 76.350 o
4 14 11 3.186 -7.342 7.342 170.183 o
4 14 12 3.204 1.489 7.967 144.443 o
4 14 13 0.681 -3.351 7.351 171.216 o
4 14 14 199.165 208.889 11.046 51.371 o
4 14 15 124.948 145.288 10.241 65.105 o
4 14 16 54.965 51.170 9.301 91.293 o
4 14 17 33.002 25.321 9.307 97.481 o
4 14 18 111.928 107.227 11.123 59.808 o
4 14 19 48.073 41.055 10.201 79.338 o
4 14 20 133.242 167.751 15.342 33.509 o
4 14 21 80.907 64.138 10.905 66.163 o
4 14 22 107.783 129.393 12.155 51.403 o
4 14 23 54.512 51.296 9.964 81.150 o
4 14 24 340.019 346.857 19.362 19.464 o
4 14 25 23.723 25.126 19.950 22.913 o
4 15 0 8.300 10.524 8.937 112.564 o
4 15 1 341.533 340.719 11.174 41.014 o
4 15 2 104.855 107.016 8.127 96.605 o
4 15 3 5.181 8.253 6.756 195.768 o
4 15 4 766.179 790.095 15.669 18.788 o
4 15 5 766.570 782.821 15.294 19.273 o
4 15 6 2845.370 2804.250 26.595 4.794 o
4 15 7 326.787 362.360 12.088 37.617 o
4 15 8 1590.760 1525.460 27.147 7.089 o
4 15 9 62.132 64.140 9.034 93.414 o
4 15 10 952.204 933.243 19.730 13.224 o
4 15 11 213.993 230.400 12.209 43.602 o
4 15 12 225.005 202.609 11.873 45.453 o
4 15 13 0.256 16.106 9.524 100.533 o
4 15 14 213.624 198.990 13.832 36.842 o
4 15 15 12.810 12.260 10.073 88.338 o
4 15 16 115.856 118.174 11.896 53.093 o
4 15 17 0.746 2.588 10.224 88.409 o
4 15 18 1504.560 1468.590 27.056 7.307 o
4 15 19 89.417 72.625 11.303 61.240 o
4 15 20 436.430 431.137 16.444 23.093 o
4 15 21 222.996 247.695 16.723 26.737 o
4 16 0 2.397 5.427 11.106 74.622 o
4 16 1 84.278 88.454 9.520 80.755 o
4 16 2 16.320 10.260 8.012 136.024 o
4 16 3 28.053 24.740 7.987 130.025 o
4 16 4 182.174 173.318 10.260 59.125 o
4 16 5 10.051 1.859 7.873 144.874 o
4 16 6 129.895 125.276 9.618 71.838 o
4 16 7 10.905 1.357 9.034 110.722 o
4 16 8 0.227 7.060 9.268 107.101 o
4 16 9 17.210 14.901 9.357 100.651 o
4 16 10 39.351 44.089 10.229 79.875 o
4 16 11 45.142 41.228 10.268 78.787 o
4 16 12 85.392 96.354 12.367 52.062 o
4 16 13 150.986 130.675 15.125 34.350 o
4 16 14 306.532 338.777 16.807 24.652 o
4 16 15 155.650 149.664 13.694 40.057 o
4 16 16 0.105 -7.730 11.934 65.116 o
4 17 0 247.327 213.161 21.790 17.065 o
4 17 1 502.213 491.572 15.935 22.832 o
4 17 2 1141.400 1153.890 21.695 10.770 o
4 17 3 295.991 293.380 13.193 35.552 o
4 17 4 6.266 5.756 8.375 129.098 o
4 17 5 410.891 406.427 16.091 24.283 o
4 17 6 59.664 62.268 9.503 86.399 o
4 17 7 59.653 49.819 9.223 91.906 o
4 17 8 175.516 155.578 13.108 42.090 o
4 17 9 255.958 239.022 17.131 25.304 o
4 17 10 9.123 29.175 43.762 4.831 o
5 0 2 8287.370 8402.560 46.000 1.126 o
5 0 4 2143.420 2173.980 17.328 8.040 o
5 0 6 89.107 84.115 4.525 205.167 o
5 0 8 2732.390 2763.100 19.959 5.894 o
5 0 10 3602.290 3635.970 25.133 3.942 o
5 0 12 74.551 76.910 4.914 204.250 o
5 0 14 1397.490 1395.890 14.738 13.014 o
5 0 16 2229.430 2222.420 20.749 7.016 o
5 0 18 2496.010 2487.040 22.303 6.056 o
5 0 20 1033.110 1026.290 14.649 16.577 o
5 0 22 55.952 59.698 8.387 107.322 o
5 0 24 175.461 170.668 12.800 43.371 o
5 0 26 2.376 -9.897 9.897 94.268 o
5 0 28 2492.090 2468.990 38.912 3.646 o
5 0 30 3487.600 3459.160 58.752 1.825 o
5 0 32 101.008 109.520 15.055 36.213 o
5 0 34 140.133 144.094 22.283 17.272 o
5 0 36 259.439 264.701 29.708 9.671 o
5 0 38 52.584 33.575 24.883 14.671 o
5 0 40 116.289 93.452 33.924 7.848 o
5 1 1 18.515 17.858 2.401 853.372 o
5 1 2 2591.120 2593.930 13.464 7.299 o
5 1 3 1484.850 1485.920 9.834 14.706 o
5 1 4 488.994 499.379 5.917 50.072 o
5 1 5 74.832 75.293 3.122 300.123 o
5 1 6 2650.410 2596.850 13.840 7.114 o
5 1 7 98.487 103.938 3.225 238.798 o
5 1 8 497.519 506.891 6.003 49.080 o
5 1 9 498.149 504.390 5.825 49.668 o
5 1 10 780.090 768.990 7.213 30.818 o
5 1 11 762.241 776.288 7.161 31.251 o
5 1 12 1368.170 1374.810 9.959 15.902 o
5 1 13 9.562 10.913 2.479 1037.890 o
5 1 14 4318.610 4201.750 19.951 3.577 o
5 1 15 11.397 10.115 2.661 914.855 o
5 1 16 561.415 552.845 6.964 41.985 o
5 1 17 69.833 69.813 3.860 268.199 o
5 1 18 766.689 774.993 9.372 27.749 o
5 1 19 1283.010 1279.570 12.044 15.677 o
5 1 20 409.103 417.394 8.339 47.968 o
5 1 21 622.043 628.731 10.383 30.635 o
5 1 22 50.741 51.014 5.282 219.930 o
5 1 23 1379.620 1388.130 16.059 12.414 o
5 1 24 676.711 677.849 13.094 24.100 o
5 1 25 508.374 516.351 13.319 27.784 o
5 1 26 365.973 355.095 12.549 34.943 o
5 1 27 510.546 524.638 18.924 17.977 o
5 1 28 561.159 581.726 16.527 20.667 o
5 1 29 135.277 133.203 11.858 51.803 o
5 1 30 291.099 282.541 12.866 37.064 o
5 1 31 118.431 112.746 10.427 65.375 o
5 1 32 723.841 740.395 23.073 12.134 o
5 1 33 762.114 837.947 22.949 11.897 o
5 1 34 304.624 320.378 17.547 23.225 o
5 1 35 384.434 379.527 18.802 19.819 o
5 1 36 271.571 268.983 18.363 22.267 o
5 1 37 460.396 415.794 22.000 14.988 o
5 1 38 133.904 139.390 17.094 28.023 o
5 1 39 143.667 125.050 20.833 19.596 o
5 1 40 647.978 572.090 52.064 3.192 o
5 2 1 171.832 175.439 3.935 142.185 o
5 2 2 412.597 415.207 6.193 57.010 o
5 2 3 849.247 876.502 7.396 27.788 o
5 2 4 51.032 53.017 2.632 432.464 o
5 2 5 2.154 0.758 2.110 1884.980 o
5 2 6 1899.690 1950.000 10.981 10.848 o
5 2 7 192.455 196.144 4.159 126.696 o
5 2 8 217.645 232.429 4.693 107.072 o
5 2 9 522.355 541.346 6.236 46.096 o
5 2 10 113.431 119.244 3.448 207.509 o
5 2 11 7095.800 7039.160 28.057 1.685 o
5 2 12 1183.990 1187.870 9.253 18.842 o
5 2 13 648.419 652.711 7.280 36.110 o
5 2 14 219.529 228.687 5.081 102.583 o
5 2 15 67.132 68.116 3.595 290.480 o
5 2 16 6.042 11.272 3.144 769.699 o
5 2 17 1641.320 1610.180 13.312 11.943 o
5 2 18 652.889 668.423 9.727 30.779 o
5 2 19 525.062 549.616 9.565 36.322 o
5 2 20 247.749 261.013 7.229 73.695 o
5 2 21 2.187 9.690 4.402 448.369 o
5 2 22 1201.740 1213.060 14.123 15.097 o
5 2 23 4852.250 4753.770 34.875 2.421 o
5 2 24 239.834 242.998 10.102 53.859 o
5 2 25 583.233 603.050 15.114 22.539 o
5 2 26 626.932 651.295 15.935 20.492 o
5 2 27 4.483 4.262 6.803 195.200 o
5 2 28 14.388 16.224 7.346 159.491 o
5 2 29 748.546 743.130 17.295 17.261 o
5 2 30 13.970 21.949 7.973 135.973 o
5 2 31 77.400 80.689 9.898 77.208 o
5 2 32 488.763 481.034 16.760 21.617 o
5 2 33 0.414 3.361 9.812 95.945 o
5 2 34 34.584 35.870 11.790 62.328 o
5 2 35 70.685 64.614 13.222 47.766 o
5 2 36 4.270 5.843 13.309 51.964 o
5 2 37 312.473 302.324 28.660 10.163 o
5 2 38 376.402 363.257 27.440 10.735 o
5 2 39 123.684 115.002 24.762 14.323 o
5 2 40 0.062 -19.704 19.704 23.888 o
5 3 1 759.954 734.550 6.482 32.897 o
5 3 2 556.135 557.976 5.742 45.294 o
5 3 3 1192.090 1153.070 8.114 19.737 o
5 3 4 256.299 267.490 4.466 96.668 o
5 3 5 2387.390 2356.120 13.299 8.081 o
5 3 6 846.507 831.313 7.567 28.102 o
5 3 7 921.223 941.330 8.063 25.050 o
5 3 8 357.207 351.073 5.693 67.172 o
5 3 9 309.384 316.421 5.312 77.152 o
5 3 10 2358.580 2327.950 13.444 8.162 o
5 3 11 907.043 915.924 8.425 25.107 o
5 3 12 806.731 805.304 8.117 28.476 o
5 3 13 168.238 176.760 4.619 131.546 o
5 3 14 963.618 943.122 9.040 23.306 o
5 3 15 1269.490 1256.470 10.601 16.804 o
5 3 16 983.453 982.198 10.566 21.177 o
5 3 17 1902.940 1880.130 15.801 9.525 o
5 3 18 858.856 879.625 11.340 22.598 o
5 3 19 1068.440 1079.290 12.878 17.600 o
5 3 20 1505.730 1514.550 14.893 12.106 o
5 3 21 570.604 568.940 10.402 32.597 o
5 3 22 3106.900 3096.690 24.834 4.618 o
5 3 23 287.676 305.657 9.165 54.435 o
5 3 24 459.840 460.211 11.381 34.476 o
5 3 25 1553.000 1542.430 23.851 8.198 o
5 3 26 91.750 89.510 8.414 96.067 o
5 3 27 3361.230 3294.680 37.932 3.113 o
5 3 28 1005.330 1023.290 20.027 12.561 o
5 3 29 1130.870 1165.750 20.558 11.423 o
5 3 30 254.021 294.938 12.620 39.030 o
5 3 31 1589.870 1580.690 24.246 7.946 o
5 3 32 484.101 509.089 20.113 16.718 o
5 3 33 783.187 782.415 33.087 6.890 o
5 3 34 139.878 166.652 17.751 25.929 o
5 3 35 6.064 5.742 13.975 47.086 o
5 3 36 667.968 645.804 29.496 8.607 o
5 3 37 640.925 635.487 40.744 4.986 o
5 3 38 38.393 38.288 16.956 31.094 o
5 3 39 1596.240 1530.190 47.443 3.284 o
5 4 1 49.770 43.224 2.537 468.666 o
5 4 2 671.415 704.182 6.366 36.261 o
5 4 3 3036.590 3029.470 14.712 5.925 o
5 4 4 26.306 31.706 2.634 626.808 o
5 4 5 1062.020 1044.450 8.091 22.067 o
5 4 6 557.697 557.242 6.385 43.577 o
5 4 7 1281.120 1263.160 9.294 17.496 o
5 4 8 25.053 24.363 2.747 640.398 o
5 4 9 1414.550 1392.100 10.027 15.448 o
5 4 10 472.675 469.726 6.537 49.844 o
5 4 11 2605.430 2592.000 15.217 6.995 o
5 4 12 481.985 475.494 6.982 47.615 o
5 4 13 285.384 294.770 5.749 78.713 o
5 4 14 461.766 498.561 7.656 45.750 o
5 4 15 5949.550 5847.640 29.011 2.105 o
5 4 16 55.042 59.411 4.692 244.701 o
5 4 17 3775.740 3714.110 24.004 3.874 o
5 4 18 177.738 191.930 6.635 96.034 o
5 4 19 303.678 324.274 7.932 60.014 o
5 4 20 217.491 225.013 7.472 77.511 o
5 4 21 759.261 758.491 13.750 21.484 o
5 4 22 53.027 66.115 5.943 180.259 o
5 4 23 443.829 459.683 11.374 34.959 o
5 4 24 9.266 11.297 5.674 265.265 o
5 4 25 171.668 178.133 8.606 74.767 o
5 4 26 61.260 54.151 7.191 135.830 o
5 4 27 1521.070 1543.150 22.785 8.649 o
5 4 28 801.892 823.476 18.548 15.333 o
5 4 29 294.787 297.776 13.259 35.287 o
5 4 30 178.682 195.297 14.212 36.363 o
5 4 31 208.053 213.461 13.496 38.181 o
5 4 32 883.676 890.152 26.163 9.523 o
5 4 33 0.742 -8.323 11.313 72.390 o
5 4 34 30.247 15.269 12.576 56.134 o
5 4 35 40.619 32.771 22.339 18.197 o
5 4 36 108.929 130.887 18.651 24.348 o
5 4 37 446.254 441.567 26.542 11.055 o
5 4 38 25.260 49.632 19.105 24.775 o
5 4 39 18.216 29.432 24.426 15.387 o
5 5 1 149.276 153.575 3.490 167.639 o
5 5 2 92.962 98.191 3.053 256.605 o
5 5 3 648.867 634.539 6.210 38.581 o
5 5 4 15.180 16.008 2.377 931.077 o
5 5 5 0.306 6.881 2.268 1588.650 o
5 5 6 272.568 266.714 4.891 89.891 o
5 5 7 13.785 13.544 2.584 883.387 o
5 5 8 894.332 902.441 7.998 25.942 o
5 5 9 262.886 263.430 5.246 88.791 o
5 5 10 805.239 786.927 7.938 28.963 o
5 5 11 369.983 371.628 6.184 62.338 o
5 5 12 2260.520 2264.560 14.976 8.179 o
5 5 13 775.400 769.777 9.189 27.908 o
5 5 14 637.054 628.448 8.424 34.435 o
5 5 15 516.039 525.029 8.540 39.976 o
5 5 16 1065.650 1060.970 12.070 18.414 o
5 5 17 145.767 154.429 6.662 106.692 o
5 5 18 1955.100 1929.840 17.809 8.698 o
5 5 19 4.952 4.889 4.468 434.650 o
5 5 20 1625.100 1606.340 17.633 10.250 o
5 5 21 4.172 5.665 5.057 345.092 o
5 5 22 1791.450 1724.760 19.529 8.875 o
5 5 23 0.024 6.437 5.455 305.506 o
5 5 24 1816.520 1763.310 21.097 8.261 o
5 5 25 151.668 170.127 8.793 75.676 o
5 5 26 781.066 766.218 16.383 17.932 o
5 5 27 247.576 233.746 11.239 47.057 o
5 5 28 181.789 179.217 12.115 46.636 o
5 5 29 6.293 10.464 8.807 116.351 o
5 5 30 538.198 527.702 18.889 17.797 o
5 5 31 109.649 129.512 14.503 38.101 o
5 5 32 141.011 138.422 15.606 32.704 o
5 5 33 21.369 25.305 13.249 50.993 o
5 5 34 344.309 351.973 21.467 16.448 o
5 5 35 26.528 36.865 17.693 28.853 o
5 5 36 170.146 166.157 19.771 21.107 o
5 5 37 23.566 35.639 18.574 26.296 o
5 5 38 57.185 54.952 19.599 23.187 o
5 6 1 8.557 10.584 2.529 1034.050 o
5 6 2 1279.160 1245.000 9.085 17.727 o
5 6 3 1306.180 1306.040 9.060 17.213 o
5 6 4 957.428 963.136 7.982 24.348 o
5 6 5 85.856 92.630 3.501 249.450 o
5 6 6 251.685 262.168 5.323 90.178 o
5 6 7 37.699 33.854 2.987 485.036 o
5 6 8 2031.330 2008.580 12.459 9.839 o
5 6 9 49.699 53.086 3.617 339.078 o
5 6 10 3299.410 3235.210 19.175 4.963 o
5 6 11 1077.000 1062.760 10.868 19.350 o
5 6 12 1429.220 1397.710 12.605 13.973 o
5 6 13 491.425 489.304 8.705 41.145 o
5 6 14 63.958 69.073 4.747 226.091 o
5 6 15 172.275 189.393 6.542 98.644 o
5 6 16 670.497 657.455 11.322 27.460 o
5 6 17 115.660 119.926 6.600 120.675 o
5 6 18 733.554 703.518 12.666 23.762 o
5 6 19 398.625 407.029 10.270 41.053 o
5 6 20 109.607 133.280 7.596 101.778 o
5 6 21 424.236 426.734 11.567 35.415 o
5 6 22 1816.200 1864.760 24.858 7.071 o
5 6 23 3.948 0.478 6.831 195.494 o
5 6 24 682.499 721.448 17.088 18.117 o
5 6 25 13.069 14.320 7.364 159.955 o
5 6 26 324.824 341.961 13.496 33.119 o
5 6 27 250.058 223.174 12.191 42.379 o
5 6 28 3.517 10.358 8.334 130.509 o
5 6 29 121.992 121.715 12.786 46.799 o
5 6 30 142.464 134.691 16.856 28.616 o
5 6 31 690.746 698.835 24.839 11.092 o
5 6 32 7.280 19.598 12.086 62.139 o
5 6 33 19.060 24.116 14.474 43.081 o
5 6 34 443.578 519.726 27.568 10.277 o
5 6 35 107.214 90.382 18.030 26.206 o
5 6 36 670.130 630.000 28.386 9.164 o
5 6 37 88.096 113.488 17.897 26.677 o
5 7 1 5.248 8.821 2.823 950.068 o
5 7 2 4233.990 4156.610 20.093 3.643 o
5 7 3 200.025 214.992 5.044 109.445 o
5 7 4 240.503 240.305 5.220 95.350 o
5 7 5 337.463 334.372 6.037 68.100 o
5 7 6 113.418 125.757 4.339 177.467 o
5 7 7 1557.450 1527.910 11.902 13.187 o
5 7 8 22.136 26.065 3.484 496.346 o
5 7 9 8.441 13.398 3.365 656.165 o
5 7 10 33.659 28.456 3.772 400.486 o
5 7 11 99.746 111.295 5.551 154.055 o
5 7 12 39.088 36.793 4.177 329.098 o
5 7 13 1248.720 1226.990 12.655 15.723 o
5 7 14 246.831 247.620 6.871 77.767 o
5 7 15 433.245 435.533 9.549 41.743 o
5 7 16 895.913 911.353 13.096 19.878 o
5 7 17 880.401 847.337 13.464 19.968 o
5 7 18 1094.590 1076.220 16.888 14.207 o
5 7 19 2368.520 2362.610 25.289 5.779 o
5 7 20 129.854 149.376 8.655 81.475 o
5 7 21 174.099 184.424 9.866 62.487 o
5 7 22 27.710 26.718 7.219 155.174 o
5 7 23 1836.210 1840.230 24.560 7.138 o
5 7 24 310.610 338.864 12.472 37.078 o
5 7 25 2228.240 2215.740 27.931 5.554 o
5 7 26 1917.860 1872.900 29.689 5.763 o
5 7 27 22.668 21.258 8.112 128.814 o
5 7 28 0.061 10.213 8.670 121.816 o
5 7 29 1012.420 1009.360 23.304 10.534 o
5 7 30 6.431 15.695 11.803 65.324 o
5 7 31 2159.040 2124.390 36.996 4.180 o
5 7 32 156.900 202.470 16.303 29.417 o
5 7 33 164.546 164.733 16.242 29.815 o
5 7 34 4.160 3.895 13.277 52.276 o
5 7 35 1699.760 1651.670 40.692 4.069 o
5 7 36 0.794 -1.750 15.103 40.632 o
5 8 1 794.623 830.138 9.316 26.753 o
5 8 2 1565.620 1568.710 12.945 12.570 o
5 8 3 1932.840 1931.210 14.404 9.767 o
5 8 4 1719.140 1706.810 13.377 11.350 o
5 8 5 0.620 8.025 3.316 782.199 o
5 8 6 350.260 350.771 6.858 61.345 o
5 8 7 1827.540 1845.230 14.136 10.374 o
5 8 8 785.229 814.718 11.574 23.800 o
5 8 9 27.217 20.228 4.257 369.810 o
5 8 10 253.515 264.745 7.676 69.178 o
5 8 11 120.046 124.888 7.155 108.061 o
5 8 12 9.957 12.959 4.505 397.288 o
5 8 13 83.701 90.063 5.909 156.708 o
5 8 14 84.767 96.340 6.873 128.257 o
5 8 15 1333.770 1330.880 21.202 10.108 o
5 8 16 66.078 61.914 7.639 121.137 o
5 8 17 2306.850 2249.140 24.661 6.056 o
5 8 18 459.222 472.684 12.996 29.956 o
5 8 19 271.197 281.443 10.915 46.460 o
5 8 20 13.403 12.505 6.425 206.419 o
5 8 21 203.400 212.952 10.221 56.470 o
5 8 22 1058.420 1100.740 20.117 12.108 o
5 8 23 404.424 403.230 14.548 27.858 o
5 8 24 710.778 729.636 18.777 15.986 o
5 8 25 4.893 17.029 8.267 130.939 o
5 8 26 334.645 332.982 14.479 30.049 o
5 8 27 376.348 397.909 19.143 19.276 o
5 8 28 25.906 17.177 9.167 102.532 o
5 8 29 179.606 175.181 12.649 43.900 o
5 8 30 435.281 452.512 19.222 18.446 o
5 8 31 217.416 245.755 17.230 25.564 o
5 8 32 135.760 109.010 15.031 35.388 o
5 8 33 11.309 12.070 12.362 59.436 o
5 8 34 265.098 250.696 19.240 20.782 o
5 8 35 265.702 297.204 32.520 8.146 o
5 9 1 52.501 56.080 4.394 269.663 o
5 9 2 0.985 -0.915 3.427 777.465 o
5 9 3 123.334 126.941 5.057 151.937 o
5 9 4 99.291 109.645 5.503 156.080 o
5 9 5 2.267 5.201 3.999 548.937 o
5 9 6 107.024 107.939 5.529 151.947 o
5 9 7 140.836 148.411 6.356 113.966 o
5 9 8 2619.060 2590.210 21.111 6.004 o
5 9 9 77.038 89.729 7.159 124.980 o
5 9 10 1115.540 1142.340 15.732 14.733 o
5 9 11 121.444 135.047 7.731 96.954 o
5 9 12 1117.460 1153.150 19.856 11.918 o
5 9 13 454.226 458.203 13.459 29.056 o
5 9 14 106.390 114.026 7.531 105.807 o
5 9 15 268.345 279.741 10.350 49.636 o
5 9 16 382.451 378.893 12.076 35.698 o
5 9 17 140.549 145.407 8.545 81.600 o
5 9 18 141.623 148.240 9.191 73.844 o
5 9 19 421.250 399.388 13.210 31.018 o
5 9 20 196.880 198.740 10.220 57.432 o
5 9 21 467.785 465.229 14.121 27.184 o
5 9 22 510.323 520.356 15.735 22.907 o
5 9 23 391.948 409.457 14.468 28.225 o
5 9 24 87.211 87.951 9.670 78.442 o
5 9 25 213.577 220.409 12.282 43.458 o
5 9 26 108.468 119.116 10.765 62.783 o
5 9 27 225.408 236.505 13.606 36.849 o
5 9 28 10.279 10.104 9.378 102.147 o
5 9 29 278.923 302.125 15.868 27.602 o
5 9 30 332.593 362.685 22.207 15.592 o
5 9 31 442.843 446.739 23.052 13.932 o
5 9 32 3.963 14.691 12.580 57.835 o
5 9 33 152.468 150.895 16.023 30.889 o
5 9 34 209.108 216.284 23.642 14.954 o
5 10 1 572.859 584.979 9.307 34.963 o
5 10 2 544.805 543.877 9.596 35.708 o
5 10 3 1778.760 1760.380 15.561 10.221 o
5 10 4 107.639 114.596 5.709 145.314 o
5 10 5 2189.970 2125.380 20.934 7.139 o
5 10 6 20.833 25.613 5.050 291.983 o
5 10 7 1022.840 1003.760 14.441 16.929 o
5 10 8 114.864 126.842 7.389 104.902 o
5 10 9 1047.320 1008.980 15.394 15.899 o
5 10 10 4.099 -0.425 5.472 302.101 o
5 10 11 771.122 777.821 13.812 21.146 o
5 10 12 0.515 1.337 5.415 313.935 o
5 10 13 1.825 5.091 5.458 303.032 o
5 10 14 14.092 10.963 5.920 239.733 o
5 10 15 428.168 439.751 12.350 32.786 o
5 10 16 237.030 269.746 10.309 51.935 o
5 10 17 1208.150 1165.600 17.970 12.651 o
5 10 18 203.657 210.072 9.844 59.286 o
5 10 19 74.736 72.093 7.999 109.341 o
5 10 20 80.072 63.245 8.498 99.481 o
5 10 21 113.477 105.629 9.484 76.374 o
5 10 22 205.568 231.625 12.382 43.059 o
5 10 23 1253.840 1244.340 22.346 9.942 o
5 10 24 666.110 654.434 18.286 17.095 o
5 10 25 404.290 432.357 15.625 25.167 o
5 10 26 582.277 593.841 17.926 18.433 o
5 10 27 59.303 56.446 10.352 75.052 o
5 10 28 10.575 14.321 10.020 89.435 o
5 10 29 319.319 331.172 16.147 26.027 o
5 10 30 1.426 14.935 11.501 69.257 o
5 10 31 260.594 277.784 17.599 23.925 o
5 10 32 76.706 80.195 15.352 35.993 o
5 11 1 149.523 158.984 6.848 102.351 o
5 11 2 26.089 22.791 5.177 274.493 o
5 11 3 568.359 564.390 11.371 30.449 o
5 11 4 132.731 148.900 7.136 102.632 o
5 11 5 181.091 189.486 7.940 79.938 o
5 11 6 631.748 638.049 13.218 24.865 o
5 11 7 141.288 156.796 7.870 89.329 o
5 11 8 602.298 626.295 13.899 24.198 o
5 11 9 214.975 238.421 9.344 61.029 o
5 11 10 345.072 363.477 12.174 36.713 o
5 11 11 80.023 92.175 7.226 122.080 o
5 11 12 146.715 160.949 9.017 74.390 o
5 11 13 0.928 5.958 5.836 266.632 o
5 11 14 314.299 332.425 11.341 41.532 o
5 11 15 319.602 334.791 11.252 41.655 o
5 11 16 714.897 714.648 15.542 19.804 o
5 11 17 1066.280 1107.010 20.101 12.072 o
5 11 18 743.613 761.555 16.241 18.438 o
5 11 19 150.113 167.465 10.041 63.745 o
5 11 20 234.494 233.940 11.296 47.377 o
5 11 21 33.621 34.986 8.275 118.894 o
5 11 22 42.761 38.970 8.994 100.233 o
5 11 23 0.956 4.993 8.773 119.518 o
5 11 24 101.545 102.252 11.482 57.716 o
5 11 25 348.371 335.076 14.944 28.499 o
5 11 26 227.408 221.482 13.312 38.217 o
5 11 27 455.204 479.914 24.427 12.579 o
5 11 28 564.500 587.635 20.344 15.694 o
5 11 29 419.132 439.675 20.165 17.335 o
5 11 30 392.963 421.612 21.208 16.254 o
5 12 1 3.083 4.675 5.557 290.847 o
5 12 2 274.094 271.641 9.478 54.585 o
5 12 3 242.829 249.840 9.103 60.101 o
5 12 4 333.699 350.454 10.311 44.815 o
5 12 5 74.305 65.390 6.849 138.373 o
5 12 6 569.780 563.523 14.310 24.389 o
5 12 7 326.567 347.615 10.461 44.531 o
5 12 8 1076.770 1081.550 16.834 14.335 o
5 12 9 451.389 482.139 12.073 32.453 o
5 12 10 188.391 187.835 8.939 69.121 o
5 12 11 492.625 497.471 13.325 28.244 o
5 12 12 208.440 222.631 9.541 60.705 o
5 12 13 45.546 42.814 7.009 150.453 o
5 12 14 172.480 184.967 10.336 58.825 o
5 12 15 35.726 43.948 7.290 145.093 o
5 12 16 188.042 185.949 9.939 60.701 o
5 12 17 14.230 7.611 7.230 166.718 o
5 12 18 1714.480 1716.750 22.911 7.973 o
5 12 19 295.715 312.615 12.684 37.150 o
5 12 20 99.767 92.973 9.808 74.895 o
5 12 21 0.160 -6.755 8.066 142.479 o
5 12 22 261.749 258.117 13.238 36.891 o
5 12 23 390.233 381.064 15.086 27.004 o
5 12 24 0.541 3.022 9.113 111.164 o
5 12 25 88.388 73.382 14.633 39.019 o
5 12 26 118.293 107.958 11.839 53.666 o
5 12 27 280.123 318.441 16.219 26.559 o
5 12 28 73.519 49.316 16.277 32.730 o
5 13 1 5.143 -5.902 5.902 259.188 o
5 13 2 17.616 18.702 6.576 192.194 o
5 13 3 1.707 6.432 6.256 231.561 o
5 13 4 5.941 5.203 6.409 217.427 o
5 13 5 43.834 45.608 6.952 152.579 o
5 13 6 32.538 37.954 6.914 161.529 o
5 13 7 1.543 0.898 6.941 191.021 o
5 13 8 106.554 111.123 7.823 100.926 o
5 13 9 1829.510 1821.990 21.315 8.097 o
5 13 10 362.727 395.647 13.391 31.884 o
5 13 11 131.115 133.758 9.313 74.561 o
5 13 12 28.162 30.819 7.637 139.594 o
5 13 13 60.570 78.351 9.041 92.317 o
5 13 14 44.749 44.474 8.829 102.514 o
5 13 15 1768.460 1769.780 25.369 7.096 o
5 13 16 270.595 286.365 13.040 36.965 o
5 13 17 3.068 2.135 8.664 122.306 o
5 13 18 514.442 507.402 14.531 25.208 o
5 13 19 95.638 90.188 9.650 77.491 o
5 13 20 36.435 51.495 9.028 99.589 o
5 13 21 2405.200 2380.930 30.347 4.874 o
5 13 22 116.203 117.192 11.433 56.600 o
5 13 23 944.716 929.276 29.774 7.753 o
5 13 24 55.418 50.498 10.593 72.841 o
5 13 25 0.958 -6.647 11.711 67.538 o
5 14 1 20.697 16.758 8.145 129.265 o
5 14 2 380.060 382.696 11.934 36.188 o
5 14 3 0.049 4.412 6.674 206.302 o
5 14 4 1245.450 1235.220 24.757 8.893 o
5 14 5 109.474 121.612 8.925 82.865 o
5 14 6 300.562 285.367 11.378 42.858 o
5 14 7 58.061 63.042 7.958 115.750 o
5 14 8 115.350 116.660 8.755 84.642 o
5 14 9 30.406 44.442 7.544 138.968 o
5 14 10 1364.430 1377.920 22.748 9.266 o
5 14 11 1010.030 996.755 20.413 12.337 o
5 14 12 30.933 26.260 9.563 93.056 o
5 14 13 8.204 9.039 10.026 90.142 o
5 14 14 103.463 121.071 10.406 66.558 o
5 14 15 45.664 50.972 9.419 90.894 o
5 14 16 1193.570 1204.300 22.166 10.273 o
5 14 17 713.910 687.101 18.846 16.033 o
5 14 18 527.797 506.040 16.953 20.748 o
5 14 19 248.862 253.181 14.289 33.456 o
5 14 20 50.592 34.580 10.860 71.001 o
5 14 21 58.370 60.836 11.445 62.815 o
5 14 22 722.082 686.460 28.285 9.047 o
5 15 1 124.933 124.204 9.681 71.757 o
5 15 2 170.376 189.479 10.208 59.817 o
5 15 3 113.494 129.782 9.256 77.598 o
5 15 4 21.226 19.987 7.850 137.532 o
5 15 5 35.831 43.720 8.561 110.330 o
5 15 6 12.784 6.706 7.323 163.802 o
5 15 7 158.687 150.663 9.324 70.448 o
5 15 8 1.293 -6.898 7.033 186.582 o
5 15 9 5.652 14.498 8.748 117.524 o
5 15 10 224.484 238.318 12.361 42.276 o
5 15 11 22.800 34.278 9.425 96.344 o
5 15 12 7.097 6.003 9.043 110.882 o
5 15 13 15.567 24.151 9.861 90.595 o
5 15 14 770.620 720.847 19.915 14.550 o
5 15 15 443.952 440.308 17.758 20.648 o
5 15 16 684.073 633.904 20.195 15.011 o
5 15 17 148.622 138.212 13.057 43.747 o
5 15 18 188.906 161.607 17.448 26.037 o
5 16 1 47.748 28.333 9.401 92.800 o
5 16 2 71.898 79.428 9.818 79.010 o
5 16 3 1097.550 1054.430 21.054 11.467 o
5 16 4 81.874 71.111 9.307 85.309 o
5 16 5 106.721 87.776 10.722 64.666 o
5 16 6 112.727 100.646 9.829 72.757 o
5 16 7 241.473 250.332 12.032 42.938 o
5 16 8 24.468 14.756 9.997 87.601 o
5 16 9 979.176 926.132 21.642 11.794 o
5 16 10 12.280 32.386 10.288 83.448 o
5 16 11 230.107 213.460 14.316 34.331 o
5 16 12 237.146 198.919 16.006 28.860 o
6 0 0 117.761 220.608 12.719 45.174 o
6 0 2 44.881 41.814 4.814 261.458 o
6 0 4 2388.750 2368.080 20.541 6.646 o
6 0 6 1950.000 1909.900 18.224 8.617 o
6 0 8 1800.670 1804.240 17.807 9.310 o
6 0 10 1262.060 1257.450 15.009 13.991 o
6 0 12 12.982 76.706 5.668 222.407 o
6 0 14 251.750 270.716 8.893 60.032 o
6 0 16 2.499 1.769 5.780 272.465 o
6 0 18 2368.960 2357.690 30.010 4.973 o
6 0 20 90.109 83.236 10.034 73.885 o
6 0 22 604.208 605.741 19.613 16.189 o
6 0 24 130.839 143.258 12.307 48.813 o
6 0 26 82.417 79.531 11.826 56.948 o
6 0 28 381.914 358.837 18.954 19.692 o
6 0 30 16.217 17.279 13.957 46.510 o
6 0 32 21.473 23.195 18.366 27.003 o
6 0 34 176.076 220.463 24.712 13.930 o
6 0 36 65.110 54.889 21.328 19.638 o
6 0 38 513.330 440.062 38.497 5.686 o
6 1 0 2461.400 2437.990 20.334 6.504 o
6 1 1 281.006 285.088 5.761 79.907 o
6 1 2 145.790 162.830 4.687 141.946 o
6 1 3 1789.310 1798.150 12.631 11.120 o
6 1 4 347.607 370.899 6.459 62.901 o
6 1 5 2019.070 2014.830 13.541 9.584 o
6 1 6 3850.930 3763.840 19.645 4.122 o
6 1 7 2289.220 2253.260 14.302 8.264 o
6 1 8 1235.280 1239.540 10.231 17.420 o
6 1 9 2416.350 2368.720 14.569 7.756 o
6 1 10 4148.130 4083.290 20.332 3.717 o
6 1 11 218.057 235.489 5.467 97.761 o
6 1 12 1450.750 1441.180 12.365 13.836 o
6 1 13 237.778 251.612 6.304 84.050 o
6 1 14 546.130 561.349 8.549 38.167 o
6 1 15 7.024 4.959 3.634 619.423 o
6 1 16 1888.090 1858.960 16.405 9.416 o
6 1 17 1.610 9.165 4.922 365.558 o
6 1 18 1267.940 1248.780 15.651 13.579 o
6 1 19 638.171 660.955 12.431 25.983 o
6 1 20 1.059 1.739 5.430 310.813 o
6 1 21 686.890 690.775 15.271 20.586 o
6 1 22 62.364 67.094 7.424 126.847 o
6 1 23 1.814 1.479 6.149 242.279 o
6 1 24 37.974 24.941 7.055 156.707 o
6 1 25 118.488 118.683 8.603 86.079 o
6 1 26 53.674 51.875 8.750 101.383 o
6 1 27 446.668 455.981 15.454 24.734 o
6 1 28 123.497 136.184 10.845 60.219 o
6 1 29 281.004 289.854 22.234 16.053 o
6 1 30 0.488 9.368 8.786 118.681 o
6 1 31 201.077 202.843 12.773 41.882 o
6 1 32 618.319 684.344 20.859 14.591 o
6 1 33 163.047 159.933 13.265 41.694 o
6 1 34 1487.460 1495.530 34.391 5.396 o
6 1 35 50.840 78.136 13.948 43.870 o
6 1 36 264.790 279.247 20.989 17.853 o
6 1 37 42.277 47.469 15.151 38.341 o
6 1 38 14.407 16.609 17.803 28.877 o
6 2 0 160.908 177.344 6.461 103.601 o
6 2 1 553.868 554.666 7.046 42.053 o
6 2 2 1.915 7.134 2.785 1056.810 o
6 2 3 4089.250 4053.230 19.845 3.802 o
6 2 4 1.858 8.367 2.777 1050.220 o
6 2 5 2976.160 2902.380 16.020 5.963 o
6 2 6 2764.320 2718.160 15.180 6.581 o
6 2 7 243.829 254.313 5.338 92.183 o
6 2 8 231.937 235.166 5.450 95.167 o
6 2 9 877.155 882.253 8.938 25.299 o
6 2 10 100.574 112.942 4.320 191.746 o
6 2 11 70.769 69.753 4.161 249.556 o
6 2 12 309.972 301.120 6.839 67.552 o
6 2 13 1525.190 1489.840 13.630 12.666 o
6 2 14 721.021 721.364 10.150 27.933 o
6 2 15 1418.120 1391.180 13.901 13.364 o
6 2 16 1027.350 1016.240 12.867 18.270 o
6 2 17 442.473 462.542 10.476 37.748 o
6 2 18 823.611 815.351 12.845 21.560 o
6 2 19 938.354 938.552 13.813 18.549 o
6 2 20 205.032 220.340 8.152 72.859 o
6 2 21 540.002 555.370 12.568 28.466 o
6 2 22 1.462 -1.624 5.447 309.800 o
6 2 23 486.029 503.330 13.607 27.672 o
6 2 24 23.500 35.766 7.361 149.823 o
6 2 25 34.678 34.574 7.648 136.013 o
6 2 26 456.267 469.952 14.980 25.468 o
6 2 27 2.158 5.913 8.051 141.028 o
6 2 28 461.676 463.772 16.197 23.036 o
6 2 29 184.711 180.487 11.808 48.247 o
6 2 30 90.523 72.584 10.164 72.911 o
6 2 31 0.117 11.942 9.066 111.303 o
6 2 32 223.806 240.211 13.715 36.410 o
6 2 33 567.374 545.202 18.979 17.397 o
6 2 34 14.505 17.505 12.238 60.188 o
6 2 35 17.765 28.216 13.560 48.859 o
6 2 36 640.791 630.479 45.152 4.144 o
6 2 37 76.252 54.457 25.106 14.273 o
6 2 38 37.833 18.018 21.348 19.967 o
6 3 0 1093.350 1283.020 13.656 15.951 o
6 3 1 1684.830 1667.680 11.323 12.370 o
6 3 2 2841.560 2851.460 15.222 6.323 o
6 3 3 2213.830 2178.430 12.941 8.869 o
6 3 4 31.478 36.354 3.097 491.827 o
6 3 5 2454.860 2420.700 14.442 7.630 o
6 3 6 2858.490 2834.360 15.919 6.217 o
6 3 7 816.536 819.648 8.394 27.732 o
6 3 8 390.918 388.081 6.469 58.474 o
6 3 9 70.814 93.368 4.138 236.380 o
6 3 10 589.405 615.869 8.593 35.700 o
6 3 11 1076.430 1085.190 11.944 18.306 o
6 3 12 157.062 176.398 5.900 113.479 o
6 3 13 638.759 656.187 9.872 30.971 o
6 3 14 402.306 394.640 8.636 47.687 o
6 3 15 460.959 480.540 10.111 37.981 o
6 3 16 301.323 306.330 8.378 58.161 o
6 3 17 35.454 35.149 5.186 252.082 o
6 3 18 360.169 364.707 11.994 36.864 o
6 3 19 55.280 65.233 6.723 150.376 o
6 3 20 222.047 209.793 9.222 62.561 o
6 3 21 2.052 14.970 5.634 276.771 o
6 3 22 89.613 79.144 6.952 127.608 o
6 3 23 201.319 206.314 9.072 65.779 o
6 3 24 223.791 253.673 11.014 48.995 o
6 3 25 23.208 29.114 7.323 152.874 o
6 3 26 242.682 239.128 11.354 46.548 o
6 3 27 111.559 101.329 10.378 67.002 o
6 3 28 1530.090 1513.530 24.906 7.915 o
6 3 29 4.858 -0.716 8.533 125.810 o
6 3 30 410.487 416.671 16.428 23.544 o
6 3 31 21.956 18.398 9.696 92.921 o
6 3 32 183.525 166.214 12.755 43.372 o
6 3 33 34.543 17.816 13.084 51.727 o
6 3 34 1030.650 984.640 31.386 7.005 o
6 3 35 61.637 60.928 17.397 28.990 o
6 3 36 6.784 4.104 15.631 37.707 o
6 3 37 12.404 -17.648 17.648 29.560 o
6 4 0 309.388 320.396 10.835 44.206 o
6 4 1 72.893 75.175 3.480 282.059 o
6 4 2 97.471 105.409 3.876 213.677 o
6 4 3 1182.410 1157.500 9.344 18.952 o
6 4 4 788.416 771.749 7.927 29.526 o
6 4 5 465.975 472.976 7.447 46.917 o
6 4 6 985.375 957.230 9.371 22.542 o
6 4 7 2926.200 2934.340 17.351 5.847 o
6 4 8 989.398 978.442 10.206 21.492 o
6 4 9 788.344 804.460 9.772 26.445 o
6 4 10 356.263 358.456 7.379 57.716 o
6 4 11 51.191 45.174 4.424 277.839 o
6 4 12 3.665 2.789 3.927 566.978 o
6 4 13 676.629 711.886 10.765 27.828 o
6 4 14 336.893 344.369 8.725 52.459 o
6 4 15 0.051 -4.568 4.568 444.177 o
6 4 16 19.125 15.940 5.011 307.562 o
6 4 17 43.239 48.031 5.846 198.366 o
6 4 18 415.351 444.336 11.473 35.714 o
6 4 19 1517.220 1484.760 19.222 10.160 o
6 4 20 266.089 287.831 10.917 46.541 o
6 4 21 424.557 434.446 12.434 32.702 o
6 4 22 482.771 494.073 12.406 30.695 o
6 4 23 372.473 402.355 11.913 36.191 o
6 4 24 155.650 166.100 8.876 74.541 o
6 4 25 92.653 77.531 8.583 94.213 o
6 4 26 0.572 13.243 7.971 142.955 o
6 4 27 574.861 551.709 16.800 20.268 o
6 4 28 175.017 173.078 12.229 46.441 o
6 4 29 0.684 13.035 9.701 97.166 o
6 4 30 28.497 25.649 11.692 64.227 o
6 4 31 155.236 169.192 15.262 33.266 o
6 4 32 68.717 80.992 13.517 45.634 o
6 4 33 6.792 8.748 13.893 47.543 o
6 4 34 0.755 27.552 16.013 35.793 o
6 4 35 365.338 341.286 26.609 11.388 o
6 4 36 207.147 183.562 23.319 15.422 o
6 4 37 10.715 7.540 26.042 13.621 o
6 5 0 93.620 100.529 5.870 150.483 o
6 5 1 153.626 161.817 4.698 138.665 o
6 5 2 215.915 209.139 5.109 105.389 o
6 5 3 277.309 284.717 5.891 79.424 o
6 5 4 1229.160 1234.570 10.980 16.989 o
6 5 5 324.098 342.205 6.869 63.989 o
6 5 6 2193.870 2221.580 15.758 8.228 o
6 5 7 610.926 614.123 9.153 33.792 o
6 5 8 2025.160 2020.650 16.577 8.732 o
6 5 9 1373.340 1391.430 13.794 13.676 o
6 5 10 301.336 301.534 7.600 63.293 o
6 5 11 1399.530 1382.890 13.909 13.487 o
6 5 12 66.108 74.625 5.399 190.901 o
6 5 13 626.819 613.398 10.645 30.153 o
6 5 14 927.994 933.261 13.552 18.944 o
6 5 15 863.692 880.205 13.729 19.666 o
6 5 16 749.174 747.392 14.663 20.434 o
6 5 17 24.632 18.160 5.938 223.290 o
6 5 18 606.007 634.116 14.094 23.750 o
6 5 19 786.157 779.217 16.159 18.088 o
6 5 20 1921.230 1896.130 22.993 7.353 o
6 5 21 306.234 313.179 10.985 43.814 o
6 5 22 207.564 214.748 10.715 52.813 o
6 5 23 192.320 212.145 13.320 39.484 o
6 5 24 566.895 574.665 15.158 22.850 o
6 5 25 490.245 482.733 14.275 26.315 o
6 5 26 216.956 208.873 13.403 38.369 o
6 5 27 56.015 72.268 11.588 61.187 o
6 5 28 140.321 151.258 13.496 41.534 o
6 5 29 186.904 174.569 14.229 36.355 o
6 5 30 12.682 12.256 11.008 74.396 o
6 5 31 33.389 28.223 11.751 63.114 o
6 5 32 146.345 179.761 18.672 23.553 o
6 5 33 45.311 33.508 15.781 35.585 o
6 5 34 2.280 8.253 17.891 28.868 o
6 5 35 486.319 471.165 32.479 7.720 o
6 5 36 8.751 22.459 18.468 26.898 o
6 6 0 1040.780 1017.730 18.689 13.344 o
6 6 1 235.067 254.318 6.995 77.767 o
6 6 2 4943.120 4820.570 27.715 2.688 o
6 6 3 377.700 428.728 9.770 43.393 o
6 6 4 12.580 15.924 4.111 447.601 o
6 6 5 634.607 625.941 9.810 31.571 o
6 6 6 89.860 114.625 5.462 160.922 o
6 6 7 169.828 179.806 6.357 102.828 o
6 6 8 4.357 -3.135 4.126 520.027 o
6 6 9 53.517 57.538 5.092 224.340 o
6 6 10 784.389 778.932 11.862 23.667 o
6 6 11 151.966 165.547 7.144 96.721 o
6 6 12 1333.630 1306.390 15.945 12.904 o
6 6 13 147.315 160.989 7.516 92.765 o
6 6 14 1614.840 1599.700 18.522 9.943 o
6 6 15 74.690 77.468 6.695 140.191 o
6 6 16 216.622 221.821 8.737 66.407 o
6 6 17 10.769 12.142 5.673 262.652 o
6 6 18 291.220 298.297 10.216 48.633 o
6 6 19 97.727 101.239 7.719 105.847 o
6 6 20 10.753 16.421 6.624 195.650 o
6 6 21 3.144 -5.945 5.945 258.147 o
6 6 22 356.743 358.927 13.742 31.415 o
6 6 23 280.621 296.692 13.331 35.439 o
6 6 24 346.032 344.266 14.425 29.854 o
6 6 25 8.879 2.047 8.443 126.841 o
6 6 26 892.159 917.800 21.532 12.227 o
6 6 27 98.900 118.546 11.791 54.896 o
6 6 28 9.844 19.589 10.678 78.811 o
6 6 29 105.860 123.551 13.543 43.105 o
6 6 30 53.398 51.761 14.116 43.315 o
6 6 31 111.148 114.209 14.437 38.596 o
6 6 32 607.961 602.152 23.572 12.461 o
6 6 33 0.996 17.299 13.591 49.725 o
6 6 34 408.183 457.139 25.009 12.311 o
6 6 35 165.619 191.377 22.164 17.133 o
6 7 0 545.128 586.391 14.606 24.036 o
6 7 1 6700.220 6639.650 36.084 1.654 o
6 7 2 118.581 147.963 6.073 126.228 o
6 7 3 205.437 207.703 6.685 88.886 o
6 7 4 286.579 301.992 8.083 61.379 o
6 7 5 271.296 287.429 7.845 65.008 o
6 7 6 1088.890 1066.840 13.069 17.314 o
6 7 7 59.364 65.971 5.341 202.278 o
6 7 8 222.233 228.344 7.582 75.654 o
6 7 9 15.964 14.799 4.516 374.965 o
6 7 10 129.709 148.346 6.667 111.405 o
6 7 11 543.909 562.852 11.470 30.797 o
6 7 12 23.913 29.368 5.432 252.745 o
6 7 13 3314.050 3250.240 26.168 4.225 o
6 7 14 298.476 291.927 9.685 51.244 o
6 7 15 259.634 258.653 9.456 56.144 o
6 7 16 41.699 43.762 6.420 174.649 o
6 7 17 31.693 31.912 6.271 192.381 o
6 7 18 19.449 7.341 6.224 215.478 o
6 7 19 166.262 178.087 9.685 64.989 o
6 7 20 80.441 90.902 9.463 81.881 o
6 7 21 367.435 386.339 14.569 28.641 o
6 7 22 84.247 84.245 9.560 80.506 o
6 7 23 287.917 277.608 13.042 36.566 o
6 7 24 320.541 315.000 13.968 32.060 o
6 7 25 169.876 167.715 11.630 50.446 o
6 7 26 31.005 28.374 10.203 82.419 o
6 7 27 1165.890 1103.310 23.928 9.633 o
6 7 28 32.763 41.836 10.543 76.541 o
6 7 29 9.749 11.278 11.159 72.810 o
6 7 30 80.323 93.134 13.015 47.981 o
6 7 31 100.270 109.969 14.146 40.417 o
6 7 32 102.424 126.695 16.336 31.095 o
6 7 33 162.089 160.920 17.216 27.056 o
6 7 34 149.057 185.469 18.484 23.909 o
6 8 0 1753.170 1731.530 24.266 7.470 o
6 8 1 2668.970 2616.830 21.469 5.855 o
6 8 2 176.278 187.485 7.254 88.798 o
6 8 3 5.610 5.490 4.798 377.446 o
6 8 4 445.495 473.664 11.706 33.746 o
6 8 5 334.006 346.386 9.203 50.139 o
6 8 6 28.108 44.183 5.267 249.948 o
6 8 7 1822.410 1817.780 17.625 9.285 o
6 8 8 202.538 199.898 7.727 78.593 o
6 8 9 23.655 25.273 5.252 270.042 o
6 8 10 53.166 56.781 5.887 185.728 o
6 8 11 3432.610 3353.800 26.281 4.078 o
6 8 12 1518.000 1488.460 17.384 10.959 o
6 8 13 8.099 4.675 5.306 308.221 o
6 8 14 1003.370 980.690 17.033 14.926 o
6 8 15 207.251 211.699 10.018 57.682 o
6 8 16 0.028 -6.297 6.297 233.880 o
6 8 17 170.993 195.445 9.897 62.034 o
6 8 18 340.421 361.274 14.896 28.529 o
6 8 19 169.411 173.718 9.993 62.259 o
6 8 20 2.047 8.154 7.448 163.851 o
6 8 21 143.945 133.728 10.728 59.744 o
6 8 22 50.842 41.933 8.916 99.802 o
6 8 23 49.213 43.245 9.455 90.359 o
6 8 24 119.499 119.611 11.097 59.012 o
6 8 25 180.431 184.372 12.498 44.473 o
6 8 26 368.053 369.532 18.513 20.489 o
6 8 27 142.292 157.350 12.884 44.558 o
6 8 28 77.323 79.481 12.335 53.241 o
6 8 29 80.040 80.327 16.179 32.612 o
6 8 30 245.904 227.092 16.709 26.576 o
6 8 31 765.467 767.895 33.323 6.841 o
6 8 32 130.983 154.853 16.375 30.128 o
6 8 33 11.596 30.609 15.737 36.707 o
6 9 0 714.093 721.228 17.149 17.786 o
6 9 1 4.771 4.636 4.836 375.473 o
6 9 2 896.835 877.346 13.223 19.907 o
6 9 3 755.216 774.229 12.697 22.913 o
6 9 4 235.937 238.600 8.116 68.813 o
6 9 5 1086.500 1107.030 14.254 16.194 o
6 9 6 4414.320 4338.470 29.325 2.956 o
6 9 7 211.540 219.460 8.149 72.192 o
6 9 8 592.462 596.424 11.952 28.338 o
6 9 9 1113.620 1119.300 15.441 15.036 o
6 9 10 55.650 60.281 6.653 153.696 o
6 9 11 2.192 9.442 5.847 261.465 o
6 9 12 499.708 504.250 12.504 29.969 o
6 9 13 0.824 -5.990 5.990 257.368 o
6 9 14 60.945 72.736 7.651 120.745 o
6 9 15 1.132 10.134 6.525 212.079 o
6 9 16 371.516 387.494 12.638 34.062 o
6 9 17 320.410 330.788 11.936 38.926 o
6 9 18 442.339 450.487 15.511 24.720 o
6 9 19 83.119 78.843 8.527 96.820 o
6 9 20 1585.470 1580.840 25.957 7.409 o
6 9 21 213.895 239.164 12.771 40.745 o
6 9 22 697.217 714.391 20.558 14.375 o
6 9 23 73.777 55.353 10.654 69.961 o
6 9 24 108.837 130.468 11.594 55.399 o
6 9 25 76.742 85.056 11.046 64.196 o
6 9 26 532.539 559.267 20.152 16.194 o
6 9 27 159.289 177.696 13.170 41.976 o
6 9 28 346.475 343.547 16.739 24.227 o
6 9 29 10.037 0.700 11.175 73.142 o
6 9 30 233.375 217.385 27.599 11.202 o
6 9 31 279.837 287.000 19.678 19.730 o
6 9 32 154.925 128.635 46.415 4.223 o
6 10 0 163.322 175.321 10.317 60.031 o
6 10 1 484.777 486.442 10.445 36.094 o
6 10 2 567.069 557.032 11.294 30.740 o
6 10 3 9.789 11.829 5.065 324.595 o
6 10 4 82.665 84.673 6.220 149.009 o
6 10 5 172.805 192.844 7.827 82.128 o
6 10 6 1224.000 1219.760 19.151 11.759 o
6 10 7 808.041 825.904 14.518 19.590 o
6 10 8 278.451 299.715 10.029 50.284 o
6 10 9 14.971 5.428 5.920 241.913 o
6 10 10 221.106 248.256 9.880 56.377 o
6 10 11 72.471 76.993 7.682 116.099 o
6 10 12 239.865 239.940 10.132 53.761 o
6 10 13 819.097 844.281 18.704 15.020 o
6 10 14 163.085 163.777 9.455 68.060 o
6 10 15 50.615 35.270 7.627 130.758 o
6 10 16 197.596 206.778 10.451 55.465 o
6 10 17 22.588 18.487 7.515 148.615 o
6 10 18 117.762 112.245 9.295 77.705 o
6 10 19 169.806 170.180 10.317 59.735 o
6 10 20 203.979 207.218 11.830 46.544 o
6 10 21 141.983 137.804 14.703 36.178 o
6 10 22 2.514 6.625 8.693 120.999 o
6 10 23 65.014 68.230 10.885 67.646 o
6 10 24 2.074 -6.832 9.744 97.281 o
6 10 25 91.088 99.780 11.835 55.642 o
6 10 26 3.316 0.898 10.303 86.806 o
6 10 27 94.460 78.500 12.099 54.043 o
6 10 28 14.141 26.330 11.064 72.746 o
6 10 29 15.611 18.027 12.936 53.943 o
6 10 30 25.299 13.588 16.617 32.875 o
6 11 0 313.336 320.244 14.009 32.039 o
6 11 1 2043.220 2029.100 23.527 6.879 o
6 11 2 458.103 481.619 11.742 33.204 o
6 11 3 2.018 10.313 5.714 272.935 o
6 11 4 271.812 279.348 12.924 37.483 o
6 11 5 70.994 83.037 8.385 101.402 o
6 11 6 58.871 78.058 7.700 119.421 o
6 11 7 445.183 452.329 12.836 30.897 o
6 11 8 76.729 89.256 7.667 113.608 o
6 11 9 190.461 198.060 9.538 63.233 o
6 11 10 24.859 12.420 6.717 182.225 o
6 11 11 518.051 499.925 14.078 26.131 o
6 11 12 1636.450 1596.820 21.392 8.803 o
6 11 13 316.574 338.718 12.687 36.118 o
6 11 14 3277.580 3236.770 31.334 3.749 o
6 11 15 108.706 125.662 9.519 75.327 o
6 11 16 883.744 873.531 18.479 14.751 o
6 11 17 131.748 133.635 9.887 68.433 o
6 11 18 376.701 395.819 13.768 30.498 o
6 11 19 4.420 9.384 7.929 143.655 o
6 11 20 117.522 125.452 10.797 61.510 o
6 11 21 66.629 73.189 10.165 75.574 o
6 11 22 216.884 237.429 13.265 38.497 o
6 11 23 404.932 432.908 18.919 19.222 o
6 11 24 250.959 267.804 14.632 32.087 o
6 11 25 122.538 114.301 12.217 50.586 o
6 11 26 224.579 229.948 14.565 33.377 o
6 11 27 150.429 132.621 13.399 41.995 o
6 11 28 8.578 -2.520 14.958 41.158 o
6 12 0 1.032 26.216 9.665 96.560 o
6 12 1 803.022 826.156 16.246 17.652 o
6 12 2 58.797 63.152 7.808 119.029 o
6 12 3 738.991 743.832 16.226 18.576 o
6 12 4 431.449 439.605 12.549 32.145 o
6 12 5 132.658 118.766 9.040 78.451 o
6 12 6 18.934 21.558 6.873 175.752 o
6 12 7 412.799 427.536 15.002 26.442 o
6 12 8 89.025 85.550 8.258 99.669 o
6 12 9 1228.710 1241.940 21.134 10.625 o
6 12 10 471.860 479.103 12.963 29.704 o
6 12 11 0.560 1.654 6.611 210.935 o
6 12 12 12.700 7.411 6.994 178.471 o
6 12 13 173.317 175.308 10.735 56.120 o
6 12 14 102.301 102.954 9.341 79.725 o
6 12 15 152.811 145.461 10.334 61.898 o
6 12 16 41.677 32.002 8.639 108.603 o
6 12 17 187.592 184.165 11.118 52.294 o
6 12 18 15.029 27.706 8.549 118.199 o
6 12 19 779.668 802.608 22.579 12.160 o
6 12 20 170.103 195.791 12.419 45.096 o
6 12 21 102.258 95.647 11.287 59.540 o
6 12 22 443.648 433.933 16.444 22.985 o
6 12 23 1207.810 1200.830 24.920 8.953 o
6 12 24 5.688 4.445 10.416 84.333 o
6 12 25 6.284 -4.119 12.609 57.910 o
6 13 0 22.245 35.156 10.791 74.878 o
6 13 1 0.681 -0.731 7.381 169.847 o
6 13 2 11.858 10.108 7.509 155.807 o
6 13 3 585.631 624.543 15.902 21.129 o
6 13 4 67.941 71.167 8.730 96.942 o
6 13 5 371.900 377.804 13.387 31.891 o
6 13 6 14.661 13.008 7.640 148.868 o
6 13 7 1389.720 1366.540 27.395 7.482 o
6 13 8 33.467 47.968 8.530 111.076 o
6 13 9 1749.210 1677.780 22.216 8.160 o
6 13 10 143.732 143.307 9.378 71.900 o
6 13 11 66.058 73.082 8.658 98.418 o
6 13 12 2.460 -6.357 7.474 164.693 o
6 13 13 527.291 537.049 14.859 24.168 o
6 13 14 337.338 350.292 12.721 35.237 o
6 13 15 0.608 -3.083 7.957 146.231 o
6 13 16 28.788 18.762 8.522 116.306 o
6 13 17 133.291 113.660 11.226 57.197 o
6 13 18 32.282 31.173 9.270 97.774 o
6 13 19 654.544 626.980 17.857 17.797 o
6 13 20 8.866 9.106 9.728 95.480 o
6 13 21 405.862 405.762 16.109 24.319 o
6 13 22 135.532 139.025 14.497 37.216 o
6 14 0 0.561 5.209 11.724 67.190 o
6 14 1 282.268 289.982 12.665 38.003 o
6 14 2 1.504 -7.412 7.412 167.940 o
6 14 3 46.478 31.215 8.402 112.833 o
6 14 4 249.509 266.573 11.873 43.041 o
6 14 5 205.063 211.836 11.192 50.061 o
6 14 6 610.096 629.440 17.048 19.206 o
6 14 7 1.174 10.866 8.169 136.459 o
6 14 8 231.943 253.762 11.922 43.795 o
6 14 9 93.818 97.259 9.742 76.143 o
6 14 10 29.522 29.743 8.966 104.591 o
6 14 11 2.309 -8.233 8.233 135.981 o
6 14 12 3.587 13.227 8.653 120.802 o
6 14 13 540.488 540.962 16.524 21.108 o
6 14 14 21.535 29.564 9.472 96.123 o
6 14 15 151.442 154.958 11.033 56.059 o
6 14 16 90.577 80.427 10.091 73.319 o
6 14 17 4.541 6.503 10.154 88.708 o
6 14 18 205.249 184.602 14.922 33.125 o
6 14 19 18.814 35.957 17.856 28.475 o
6 15 0 1777.730 1662.090 34.618 5.019 o
6 15 1 199.828 236.730 11.984 45.230 o
6 15 2 218.551 228.982 12.641 41.364 o
6 15 3 54.757 47.563 9.373 90.422 o
6 15 4 493.550 494.155 19.943 16.912 o
6 15 5 125.340 112.974 10.793 61.424 o
6 15 6 71.115 64.420 9.618 82.869 o
6 15 7 75.128 76.866 9.909 77.576 o
6 15 8 0.637 -5.436 8.346 132.910 o
6 15 9 3.750 4.488 8.746 119.508 o
6 15 10 22.127 20.366 9.020 106.140 o
6 15 11 159.331 135.445 10.963 56.714 o
6 15 12 492.132 486.629 18.505 18.853 o
6 15 13 130.906 124.682 15.727 32.648 o
6 15 14 1111.280 1066.250 38.422 5.021 o
6 16 0 17.511 12.672 16.816 32.291 o
6 16 1 805.130 730.880 23.159 11.789 o
6 16 2 18.428 7.637 11.659 66.212 o
6 16 3 11.479 3.509 11.871 64.684 o
6 16 4 446.248 435.092 20.805 16.367 o
7 0 2 285.434 297.455 10.294 48.550 o
7 0 4 115.667 123.713 8.080 93.722 o
7 0 6 3579.860 3544.580 33.209 3.320 o
7 0 8 357.280 357.023 14.360 29.678 o
7 0 10 6493.920 6366.610 58.167 1.243 o
7 0 12 1090.120 1037.620 21.283 11.389 o
7 0 14 2296.360 2283.560 28.534 5.331 o
7 0 16 2.345 -3.471 9.852 95.124 o
7 0 18 366.148 383.493 26.131 11.683 o
7 0 20 235.871 232.172 15.386 30.411 o
7 0 22 431.075 430.256 19.765 17.814 o
7 0 24 2771.790 2676.160 43.560 3.020 o
7 0 26 557.263 562.582 23.447 12.840 o
7 0 28 135.860 145.546 16.617 29.361 o
7 0 30 452.704 481.265 27.625 10.266 o
7 0 32 1157.260 1071.230 38.551 4.960 o
7 0 34 334.030 324.663 35.517 6.822 o
7 0 36 596.030 488.722 38.532 5.595 o
7 1 1 250.868 266.877 6.667 77.755 o
7 1 2 1568.800 1581.110 13.730 12.178 o
7 1 3 1161.480 1153.100 12.400 16.876 o
7 1 4 35.384 42.988 4.375 311.632 o
7 1 5 741.670 743.219 9.920 27.688 o
7 1 6 215.120 241.346 6.804 83.341 o
7 1 7 151.520 158.602 6.172 112.860 o
7 1 8 796.692 801.445 11.305 24.109 o
7 1 9 336.271 337.157 8.401 54.439 o
7 1 10 2395.710 2414.410 19.673 6.763 o
7 1 11 1336.000 1329.470 15.115 13.308 o
7 1 12 1.824 5.415 4.365 466.251 o
7 1 13 31.164 26.631 4.725 302.919 o
7 1 14 83.763 98.329 6.257 144.423 o
7 1 15 1382.250 1378.420 19.453 10.697 o
7 1 16 14.839 22.988 6.742 184.192 o
7 1 17 1362.480 1387.210 20.667 10.177 o
7 1 18 5.461 16.003 6.829 188.732 o
7 1 19 0.387 -4.340 6.611 211.839 o
7 1 20 32.529 35.754 7.409 144.254 o
7 1 21 7.768 3.754 6.613 203.756 o
7 1 22 279.426 286.780 11.709 42.188 o
7 1 23 643.209 668.873 16.980 18.819 o
7 1 24 23.216 32.789 7.672 140.011 o
7 1 25 21.712 19.934 7.650 143.975 o
7 1 26 76.047 65.125 9.548 83.117 o
7 1 27 430.835 467.560 16.084 23.619 o
7 1 28 10.955 11.932 9.096 107.996 o
7 1 29 714.799 707.282 21.250 13.691 o
7 1 30 165.798 179.572 13.504 40.092 o
7 1 31 127.351 124.571 12.952 45.510 o
7 1 32 170.559 165.707 17.328 26.589 o
7 1 33 157.357 155.822 14.799 35.134 o
7 1 34 342.595 302.809 17.943 22.110 o
7 1 35 54.423 16.060 14.841 39.989 o
7 1 36 187.314 136.666 19.654 21.309 o
7 2 1 701.431 693.990 9.033 30.638 o
7 2 2 25.043 21.588 3.732 450.130 o
7 2 3 120.290 128.678 5.472 142.702 o
7 2 4 1140.360 1133.940 12.600 16.977 o
7 2 5 570.198 572.842 9.883 33.806 o
7 2 6 1156.970 1167.910 12.566 16.727 o
7 2 7 85.392 86.277 5.214 180.407 o
7 2 8 8.745 11.141 4.101 476.124 o
7 2 9 185.509 188.810 6.447 97.271 o
7 2 10 5.672 2.419 4.114 509.557 o
7 2 11 307.201 309.278 8.560 56.525 o
7 2 12 3.466 5.602 4.993 355.459 o
7 2 13 0.289 -4.881 4.881 388.465 o
7 2 14 187.455 198.833 8.842 69.545 o
7 2 15 2189.840 2182.930 23.238 6.574 o
7 2 16 585.504 573.468 14.088 24.491 o
7 2 17 1134.950 1083.880 17.749 13.356 o
7 2 18 731.806 751.935 16.461 18.321 o
7 2 19 855.875 847.272 17.073 16.312 o
7 2 20 52.217 42.579 7.857 122.856 o
7 2 21 1350.900 1350.700 21.208 10.022 o
7 2 22 259.608 263.611 12.069 41.789 o
7 2 23 4.580 7.844 7.565 157.701 o
7 2 24 2.238 -3.307 7.158 179.548 o
7 2 25 76.678 69.881 8.865 93.133 o
7 2 26 143.249 157.715 11.331 54.312 o
7 2 27 2423.360 2391.990 30.752 4.791 o
7 2 28 29.573 41.191 10.079 83.586 o
7 2 29 2035.660 1985.350 30.293 5.447 o
7 2 30 63.643 91.762 11.351 62.059 o
7 2 31 185.459 186.320 13.242 40.519 o
7 2 32 490.302 490.651 19.354 17.695 o
7 2 33 1307.970 1289.410 27.851 7.537 o
7 2 34 6.891 -0.254 12.850 55.732 o
7 2 35 38.944 20.233 22.180 18.507 o
7 2 36 16.962 -21.218 41.110 5.477 o
7 3 1 114.541 123.562 5.410 147.897 o
7 3 2 918.258 946.004 10.915 21.863 o
7 3 3 899.966 885.460 10.752 22.707 o
7 3 4 1428.620 1402.340 13.871 13.292 o
7 3 5 330.878 323.340 8.071 57.129 o
7 3 6 0.210 -1.311 4.089 553.266 o
7 3 7 278.194 293.819 7.865 63.935 o
7 3 8 791.581 807.698 11.703 23.576 o
7 3 9 697.538 692.054 11.505 26.323 o
7 3 10 0.268 0.897 4.540 447.133 o
7 3 11 2.154 5.963 4.675 406.568 o
7 3 12 175.195 187.268 7.347 87.850 o
7 3 13 267.257 294.715 9.096 56.630 o
7 3 14 28.707 28.979 5.931 214.538 o
7 3 15 580.169 602.294 17.604 18.843 o
7 3 16 39.686 40.320 6.557 171.216 o
7 3 17 0.396 -5.866 5.866 268.948 o
7 3 18 21.899 8.125 6.533 195.199 o
7 3 19 100.980 107.762 8.563 90.378 o
7 3 20 23.281 18.021 7.014 168.011 o
7 3 21 559.690 591.374 16.003 21.445 o
7 3 22 1.737 7.792 7.305 170.450 o
7 3 23 395.692 396.768 14.281 28.744 o
7 3 24 1011.520 1004.290 20.290 12.397 o
7 3 25 426.679 457.898 15.591 24.728 o
7 3 26 654.680 667.938 19.073 16.247 o
7 3 27 155.649 163.919 11.990 49.027 o
7 3 28 21.627 24.408 10.594 78.248 o
7 3 29 146.155 132.997 13.241 42.968 o
7 3 30 161.819 160.718 14.296 36.996 o
7 3 31 23.803 27.232 11.955 61.871 o
7 3 32 899.448 827.401 39.535 5.017 o
7 3 33 316.113 314.243 20.104 18.648 o
7 3 34 3.575 3.308 19.768 23.675 o
7 3 35 592.816 530.602 31.898 7.764 o
7 4 1 233.744 247.629 6.681 81.339 o
7 4 2 125.571 127.236 5.443 141.450 o
7 4 3 0.111 2.134 3.901 600.752 o
7 4 4 110.248 115.034 5.943 138.227 o
7 4 5 126.785 131.064 6.381 120.035 o
7 4 6 12.190 18.652 4.841 338.010 o
7 4 7 0.224 -3.186 4.419 473.848 o
7 4 8 10.170 13.127 4.755 360.614 o
7 4 9 16.895 11.701 4.654 358.211 o
7 4 10 1281.870 1270.000 14.688 14.039 o
7 4 11 2220.300 2155.960 22.194 6.774 o
7 4 12 801.426 787.735 13.115 21.650 o
7 4 13 2809.790 2770.350 24.145 5.182 o
7 4 14 438.514 455.644 12.272 32.549 o
7 4 15 2572.170 2567.120 26.812 5.164 o
7 4 16 559.958 560.483 13.884 25.361 o
7 4 17 99.395 106.260 8.394 93.399 o
7 4 18 242.388 237.166 10.537 51.210 o
7 4 19 188.831 209.738 10.389 56.393 o
7 4 20 1042.540 1073.110 19.013 12.971 o
7 4 21 809.884 826.238 18.903 14.947 o
7 4 22 1111.650 1094.270 19.358 12.378 o
7 4 23 424.369 433.439 14.677 26.941 o
7 4 24 617.160 625.381 18.971 16.761 o
7 4 25 2528.180 2527.920 43.497 3.149 o
7 4 26 450.104 438.766 17.809 20.510 o
7 4 27 211.379 217.011 14.423 34.374 o
7 4 28 65.073 48.968 12.310 55.099 o
7 4 29 226.241 221.081 18.789 22.176 o
7 4 30 2.118 14.030 12.744 56.514 o
7 4 31 493.350 468.988 22.670 14.015 o
7 4 32 212.304 188.330 20.803 18.856 o
7 4 33 1.237 -4.206 13.982 47.385 o
7 4 34 45.711 32.054 17.186 30.219 o
7 4 35 113.391 131.287 47.741 4.009 o
7 5 1 23.299 24.678 4.829 309.614 o
7 5 2 473.475 480.867 10.153 37.422 o
7 5 3 401.261 394.961 9.431 44.449 o
7 5 4 310.305 332.357 9.328 51.279 o
7 5 5 123.064 128.058 7.306 104.318 o
7 5 6 110.142 113.908 7.197 111.140 o
7 5 7 17.407 20.140 5.428 268.267 o
7 5 8 128.244 136.366 7.616 97.261 o
7 5 9 262.200 268.869 9.305 56.577 o
7 5 10 610.756 645.839 12.888 25.734 o
7 5 11 421.025 413.855 11.933 34.556 o
7 5 12 16.905 19.328 5.943 230.341 o
7 5 13 150.050 152.404 9.690 67.656 o
7 5 14 350.968 348.211 11.112 40.764 o
7 5 15 706.405 720.703 14.686 21.023 o
7 5 16 602.530 608.943 14.343 23.546 o
7 5 17 140.613 145.167 10.026 65.710 o
7 5 18 1095.990 1097.370 19.586 12.294 o
7 5 19 16.271 32.761 7.695 142.045 o
7 5 20 88.669 108.081 9.377 80.740 o
7 5 21 54.974 72.332 8.206 109.847 o
7 5 22 91.998 104.456 8.724 89.737 o
7 5 23 47.075 41.641 8.131 117.682 o
7 5 24 49.565 42.446 9.042 97.629 o
7 5 25 157.902 169.674 13.548 40.327 o
7 5 26 139.286 137.776 14.912 35.398 o
7 5 27 169.502 181.096 17.315 26.524 o
7 5 28 99.400 93.409 15.919 33.002 o
7 5 29 14.018 24.477 14.576 42.673 o
7 5 30 505.102 482.037 24.485 12.343 o
7 5 31 16.591 32.336 14.155 44.919 o
7 5 32 32.489 25.653 13.880 46.116 o
7 5 33 31.343 12.686 18.088 27.750 o
7 5 34 30.923 47.318 22.494 17.967 o
7 6 1 371.117 388.047 9.386 46.227 o
7 6 2 6.078 8.145 4.791 373.441 o
7 6 3 828.206 832.422 12.380 21.994 o
7 6 4 591.462 581.795 13.132 26.127 o
7 6 5 244.188 245.750 8.321 65.983 o
7 6 6 416.528 411.151 10.874 38.170 o
7 6 7 498.240 504.776 12.706 29.508 o
7 6 8 232.435 247.166 9.727 56.659 o
7 6 9 479.784 518.066 13.104 28.806 o
7 6 10 1281.900 1255.850 21.180 10.403 o
7 6 11 370.325 370.763 11.190 39.342 o
7 6 12 1045.220 1031.010 16.984 14.557 o
7 6 13 3.055 -4.212 5.683 282.176 o
7 6 14 102.775 103.260 7.800 103.006 o
7 6 15 505.742 534.833 13.734 26.766 o
7 6 16 1688.320 1689.950 21.620 8.482 o
7 6 17 24.808 30.427 6.943 166.630 o
7 6 18 4059.630 4027.880 36.973 2.734 o
7 6 19 106.704 109.257 9.096 81.875 o
7 6 20 347.051 339.063 12.218 36.873 o
7 6 21 28.708 25.771 7.538 143.617 o
7 6 22 2.023 3.238 8.054 141.505 o
7 6 23 881.034 912.169 21.377 12.393 o
7 6 24 590.737 593.044 18.314 17.868 o
7 6 25 178.270 196.413 14.156 36.584 o
7 6 26 780.018 842.570 24.613 10.738 o
7 6 27 460.577 468.543 23.114 13.744 o
7 6 28 0.387 4.837 12.178 62.321 o
7 6 29 323.787 328.587 20.588 17.831 o
7 6 30 1735.420 1661.860 43.043 3.726 o
7 6 31 6.397 5.210 15.932 36.299 o
7 6 32 14.796 21.435 15.088 39.906 o
7 6 33 95.742 125.292 22.236 17.686 o
7 7 1 0.139 12.826 5.217 326.188 o
7 7 2 1014.870 992.358 14.231 17.230 o
7 7 3 168.268 188.605 7.755 83.938 o
7 7 4 0.509 4.185 4.964 369.213 o
7 7 5 13.970 10.800 5.169 305.902 o
7 7 6 151.122 165.414 7.494 91.987 o
7 7 7 439.267 462.822 11.803 33.777 o
7 7 8 132.975 145.369 8.100 88.539 o
7 7 9 261.200 264.163 10.533 49.435 o
7 7 10 286.889 286.937 10.740 46.461 o
7 7 11 154.338 157.982 8.491 79.495 o
7 7 12 222.966 215.653 9.406 60.835 o
7 7 13 47.688 48.852 6.859 153.187 o
7 7 14 173.155 184.729 9.401 66.570 o
7 7 15 97.137 83.001 7.824 106.141 o
7 7 16 45.880 42.675 7.315 140.371 o
7 7 17 53.771 58.172 7.586 126.923 o
7 7 18 50.584 48.983 8.813 101.120 o
7 7 19 177.013 192.514 11.287 51.560 o
7 7 20 125.348 137.608 10.756 60.778 o
7 7 21 184.918 204.630 12.445 44.138 o
7 7 22 154.682 168.127 11.879 49.664 o
7 7 23 276.168 275.050 14.046 33.346 o
7 7 24 94.891 103.283 10.957 62.780 o
7 7 25 348.735 347.602 15.401 27.222 o
7 7 26 77.429 93.773 11.992 55.462 o
7 7 27 637.167 686.698 23.295 12.401 o
7 7 28 0.284 -6.105 11.277 72.900 o
7 7 29 12.850 10.382 12.411 58.932 o
7 7 30 380.436 356.518 22.493 15.029 o
7 7 31 55.517 67.104 16.009 33.975 o
7 7 32 12.373 15.834 19.172 24.976 o
7 8 1 107.821 109.816 6.989 116.441 o
7 8 2 1091.080 1117.190 15.410 15.214 o
7 8 3 118.968 126.996 7.163 107.911 o
7 8 4 653.656 642.598 12.718 25.365 o
7 8 5 94.070 97.562 7.005 121.968 o
7 8 6 132.129 135.077 7.568 97.367 o
7 8 7 119.562 131.688 7.758 97.233 o
7 8 8 6.939 2.669 5.571 284.727 o
7 8 9 432.875 441.503 11.916 33.905 o
7 8 10 15.444 8.686 6.035 231.298 o
7 8 11 989.436 986.450 17.893 14.300 o
7 8 12 592.939 612.240 17.598 18.697 o
7 8 13 734.012 714.141 18.737 15.927 o
7 8 14 52.819 47.030 7.869 121.698 o
7 8 15 68.709 62.745 9.790 80.908 o
7 8 16 2.415 -7.153 7.153 179.665 o
7 8 17 215.336 220.693 11.691 46.458 o
7 8 18 370.852 367.002 14.669 28.500 o
7 8 19 103.644 112.803 10.447 66.517 o
7 8 20 0.816 5.030 8.615 123.941 o
7 8 21 1125.510 1125.360 23.244 10.052 o
7 8 22 125.231 126.063 11.624 54.275 o
7 8 23 1208.760 1183.340 24.133 9.320 o
7 8 24 45.016 54.882 10.468 75.320 o
7 8 25 1281.230 1238.320 25.418 8.537 o
7 8 26 246.629 273.113 15.250 30.194 o
7 8 27 113.991 102.828 12.949 46.606 o
7 8 28 5.885 10.520 11.956 63.955 o
7 8 29 140.126 137.773 16.179 30.755 o
7 8 30 805.490 822.204 28.633 8.576 o
7 9 1 5.915 19.521 5.808 253.065 o
7 9 2 1204.410 1196.510 16.241 13.697 o
7 9 3 25.277 47.336 6.243 192.778 o
7 9 4 1068.630 1081.130 15.607 15.330 o
7 9 5 545.074 562.374 12.714 27.983 o
7 9 6 245.776 252.569 9.581 56.510 o
7 9 7 447.253 452.170 11.664 34.110 o
7 9 8 200.164 209.473 8.742 68.601 o
7 9 9 0.526 -1.291 5.920 263.885 o
7 9 10 306.094 313.664 11.645 40.923 o
7 9 11 1.841 4.422 7.018 185.468 o
7 9 12 77.574 78.856 9.109 88.341 o
7 9 13 4.407 -7.023 7.508 162.188 o
7 9 14 310.482 322.999 13.432 33.930 o
7 9 15 49.430 55.465 8.883 99.341 o
7 9 16 202.503 213.676 11.771 46.785 o
7 9 17 252.373 251.516 12.208 41.664 o
7 9 18 467.423 418.788 14.963 25.725 o
7 9 19 1.478 4.417 8.607 124.039 o
7 9 20 3.274 -0.831 8.671 122.375 o
7 9 21 87.066 73.528 10.696 67.339 o
7 9 22 239.076 240.941 14.861 31.911 o
7 9 23 2.851 -9.713 9.713 97.762 o
7 9 24 73.220 64.755 11.835 57.997 o
7 9 25 6.229 12.829 10.859 77.110 o
7 9 26 38.835 35.565 11.787 62.036 o
7 9 27 123.062 127.012 14.822 36.355 o
7 9 28 79.038 91.204 14.292 40.724 o
7 9 29 100.200 106.447 18.702 24.486 o
7 10 1 565.232 557.319 12.092 28.983 o
7 10 2 141.899 155.515 8.034 87.139 o
7 10 3 60.243 55.233 6.630 153.483 o
7 10 4 498.666 495.860 12.368 30.413 o
7 10 5 1157.470 1123.640 17.124 13.560 o
7 10 6 41.763 55.310 7.281 140.529 o
7 10 7 223.911 235.831 10.377 53.334 o
7 10 8 1038.050 1059.190 18.091 13.684 o
7 10 9 97.498 101.125 8.756 88.624 o
7 10 10 503.678 539.247 15.046 24.134 o
7 10 11 0.080 1.994 7.679 156.728 o
7 10 12 749.489 740.718 18.710 15.768 o
7 10 13 15.383 13.717 9.065 107.453 o
7 10 14 194.770 180.168 12.546 43.712 o
7 10 15 156.667 154.434 11.545 52.115 o
7 10 16 767.080 770.836 20.167 14.209 o
7 10 17 58.959 55.871 9.897 81.184 o
7 10 18 226.936 240.051 13.047 39.058 o
7 10 19 714.451 708.426 20.173 14.655 o
7 10 20 348.401 351.322 15.394 27.212 o
7 10 21 79.574 83.134 11.759 57.576 o
7 10 22 419.735 411.193 19.816 17.900 o
7 10 23 48.186 42.486 10.911 70.243 o
7 10 24 2.769 -1.026 10.352 86.127 o
7 10 25 220.911 223.408 14.444 33.975 o
7 10 26 128.198 124.253 12.973 45.361 o
7 10 27 9.984 9.140 14.597 42.984 o
7 11 1 6.394 7.378 6.354 219.506 o
7 11 2 2.293 -1.411 6.532 215.213 o
7 11 3 475.222 478.737 13.325 28.762 o
7 11 4 0.185 2.597 6.708 204.846 o
7 11 5 681.043 685.787 17.576 17.691 o
7 11 6 135.462 126.993 8.857 79.754 o
7 11 7 246.794 238.073 10.832 49.231 o
7 11 8 163.328 173.605 9.749 64.885 o
7 11 9 238.756 249.322 11.294 46.809 o
7 11 10 778.250 796.708 23.070 11.828 o
7 11 11 248.492 261.059 12.481 40.405 o
7 11 12 392.494 417.104 14.893 27.118 o
7 11 13 86.772 96.452 10.142 72.274 o
7 11 14 31.822 38.424 9.344 95.775 o
7 11 15 749.389 734.105 19.699 14.831 o
7 11 16 44.514 50.875 10.103 80.532 o
7 11 17 389.194 391.990 17.068 22.725 o
7 11 18 607.624 612.776 21.485 14.239 o
7 11 19 91.028 102.201 11.778 56.021 o
7 11 20 32.992 27.015 10.620 76.360 o
7 11 21 154.945 147.726 13.419 41.447 o
7 11 22 675.020 662.712 21.444 13.820 o
7 11 23 403.663 382.641 17.506 21.803 o
7 11 24 40.187 41.269 12.919 52.023 o
7 11 25 99.605 78.242 43.762 4.777 o
7 12 1 11.240 16.166 7.941 139.142 o
7 12 2 2.732 3.452 7.599 158.333 o
7 12 3 245.208 255.073 12.259 41.636 o
7 12 4 251.409 268.443 12.183 41.490 o
7 12 5 7.217 6.605 7.606 155.062 o
7 12 6 20.032 0.060 7.595 151.009 o
7 12 7 34.760 49.499 8.439 112.636 o
7 12 8 538.609 535.951 18.816 17.856 o
7 12 9 6.965 7.012 8.094 137.471 o
7 12 10 962.886 985.514 20.609 12.429 o
7 12 11 59.594 64.923 9.420 87.490 o
7 12 12 3.549 -2.340 8.372 131.098 o
7 12 13 229.813 227.582 12.586 41.224 o
7 12 14 146.887 151.188 12.164 48.706 o
7 12 15 182.664 191.204 12.756 42.902 o
7 12 16 1.205 9.771 9.641 98.576 o
7 12 17 688.574 711.584 19.931 15.022 o
7 12 18 573.641 556.340 23.508 12.736 o
7 12 19 1.238 -2.447 10.739 80.251 o
7 12 20 122.347 130.801 13.190 44.240 o
7 12 21 341.298 355.718 17.150 23.366 o
7 12 22 587.616 523.242 33.014 7.332 o
7 13 1 226.159 242.139 12.692 40.610 o
7 13 2 49.766 53.724 10.455 75.007 o
7 13 3 405.552 410.860 16.604 23.301 o
7 13 4 4.228 6.233 8.674 121.072 o
7 13 5 277.265 284.811 13.469 35.200 o
7 13 6 94.190 96.416 10.286 69.896 o
7 13 7 2.842 -2.318 8.625 123.784 o
7 13 8 106.453 117.428 11.355 57.891 o
7 13 9 343.813 367.969 14.777 28.717 o
7 13 10 391.132 429.642 15.174 26.386 o
7 13 11 415.839 402.309 14.752 27.178 o
7 13 12 37.666 41.069 9.390 93.633 o
7 13 13 119.504 110.032 11.178 58.685 o
7 13 14 18.940 45.891 9.891 87.786 o
7 13 15 46.423 52.593 10.259 78.028 o
7 13 16 119.321 104.305 11.429 56.856 o
7 13 17 845.450 845.394 35.965 5.916 o
7 13 18 47.166 72.612 15.773 35.074 o
7 14 1 42.063 26.603 9.730 88.322 o
7 14 2 13.268 18.789 9.825 92.058 o
7 14 3 6.709 20.961 9.858 92.398 o
7 14 4 140.756 123.358 10.923 58.762 o
7 14 5 304.363 285.314 13.171 35.508 o
7 14 6 22.543 26.608 9.454 96.553 o
7 14 7 50.220 40.772 9.726 86.035 o
7 14 8 144.469 118.872 12.388 48.234 o
7 14 9 247.868 256.021 14.072 34.208 o
7 14 10 1234.980 1252.880 28.257 7.553 o
7 14 11 65.578 78.449 11.283 63.088 o
7 14 12 1.103 2.528 9.961 93.057 o
7 14 13 0.049 -6.530 14.312 45.277 o
7 15 1 0.086 -10.676 10.676 81.359 o
7 15 2 125.000 120.312 15.585 33.356 o
7 15 3 455.225 392.629 20.170 17.241 o
7 15 4 261.477 232.007 17.398 24.656 o
7 15 5 51.927 58.258 18.311 26.461 o
8 0 0 1973.370 1937.020 37.178 4.337 o
8 0 2 901.412 885.222 18.309 14.759 o
8 0 4 1883.970 1849.240 33.567 5.041 o
8 0 6 3423.870 3402.040 68.526 1.475 o
8 0 8 1301.590 1292.010 27.913 7.524 o
8 0 10 2357.080 2316.280 35.337 4.213 o
8 0 12 1421.670 1373.280 24.327 8.501 o
8 0 14 3308.030 3159.880 48.646 2.406 o
8 0 16 1716.690 1631.160 34.896 5.031 o
8 0 18 223.959 234.519 17.046 26.005 o
8 0 20 4.574 15.498 11.520 68.705 o
8 0 22 1.769 -4.258 11.508 69.861 o
8 0 24 57.870 54.972 14.196 42.637 o
8 0 26 389.134 429.603 22.447 14.846 o
8 0 28 6.787 0.239 13.389 51.364 o
8 0 30 75.502 96.555 19.697 22.549 o
8 0 32 261.282 246.566 24.502 13.735 o
8 1 0 7.975 6.562 6.429 213.588 o
8 1 1 434.965 454.395 11.605 34.594 o
8 1 2 78.471 93.385 5.972 156.556 o
8 1 3 291.962 298.383 8.692 57.231 o
8 1 4 125.891 140.250 6.925 108.834 o
8 1 5 164.917 170.587 7.714 86.350 o
8 1 6 1109.880 1130.030 15.298 15.133 o
8 1 7 30.721 31.353 5.609 231.211 o
8 1 8 78.546 83.109 6.714 137.029 o
8 1 9 125.115 118.368 7.601 99.981 o
8 1 10 389.488 396.493 12.626 33.509 o
8 1 11 723.187 755.204 14.754 20.552 o
8 1 12 106.082 115.028 7.859 100.009 o
8 1 13 7.522 3.316 6.312 223.219 o
8 1 14 252.228 258.167 11.977 42.610 o
8 1 15 18.990 12.080 7.269 161.332 o
8 1 16 129.991 145.293 10.711 60.507 o
8 1 17 216.443 221.953 12.325 43.098 o
8 1 18 429.381 450.880 15.473 24.983 o
8 1 19 0.010 10.390 7.982 143.384 o
8 1 20 198.258 187.737 12.090 45.822 o
8 1 21 3.969 5.098 7.646 155.410 o
8 1 22 1.004 3.325 7.811 150.800 o
8 1 23 26.950 23.921 8.204 124.389 o
8 1 24 109.227 106.161 10.275 68.044 o
8 1 25 8.218 12.379 8.573 121.746 o
8 1 26 29.601 26.169 9.633 92.061 o
8 1 27 98.257 83.307 11.107 61.921 o
8 1 28 13.202 3.545 12.050 62.667 o
8 1 29 392.982 406.930 18.176 20.629 o
8 1 30 102.756 72.596 12.939 47.888 o
8 1 31 80.029 57.469 12.874 49.809 o
8 1 32 159.919 150.366 15.564 32.296 o
8 1 33 1.679 5.321 15.243 39.778 o
8 2 0 6.817 14.132 6.685 196.226 o
8 2 1 695.703 692.677 11.481 26.391 o
8 2 2 3.061 3.648 4.658 410.364 o
8 2 3 1297.470 1291.080 14.892 13.761 o
8 2 4 65.539 79.678 5.958 167.710 o
8 2 5 1772.590 1738.310 18.882 9.125 o
8 2 6 7.578 13.725 5.521 279.665 o
8 2 7 1619.400 1560.920 18.737 9.905 o
8 2 8 604.530 634.111 13.479 24.852 o
8 2 9 4266.260 4149.810 33.279 2.842 o
8 2 10 260.529 265.219 9.783 53.812 o
8 2 11 243.353 247.654 10.253 52.556 o
8 2 12 322.504 341.435 11.746 39.411 o
8 2 13 89.156 93.812 8.469 95.233 o
8 2 14 134.099 141.971 9.330 73.555 o
8 2 15 191.238 190.798 10.549 55.730 o
8 2 16 42.426 35.844 7.709 131.169 o
8 2 17 207.850 211.328 11.474 48.267 o
8 2 18 8.395 -3.540 7.515 159.827 o
8 2 19 900.994 888.473 24.288 10.499 o
8 2 20 332.460 338.312 13.689 32.371 o
8 2 21 462.628 458.822 16.426 22.634 o
8 2 22 44.936 47.393 8.731 104.123 o
8 2 23 7.044 6.814 8.100 137.281 o
8 2 24 70.583 64.471 9.452 85.351 o
8 2 25 618.631 624.750 18.031 17.876 o
8 2 26 6.643 20.480 9.652 96.301 o
8 2 27 231.850 226.197 14.955 31.927 o
8 2 28 558.403 543.529 20.616 15.569 o
8 2 29 17.644 40.427 12.688 55.189 o
8 2 30 280.762 276.194 20.331 18.726 o
8 2 31 65.017 64.615 15.174 37.318 o
8 2 32 2.328 -5.532 13.103 53.885 o
8 2 33 27.925 19.677 24.171 15.685 o
8 3 0 57.247 55.061 8.039 115.193 o
8 3 1 15.735 26.126 5.132 292.609 o
8 3 2 140.638 149.569 7.075 101.797 o
8 3 3 0.356 1.565 4.846 391.349 o
8 3 4 3.810 14.065 5.097 331.272 o
8 3 5 514.417 497.985 11.660 31.800 o
8 3 6 719.430 737.317 14.220 21.432 o
8 3 7 40.855 44.361 6.564 169.036 o
8 3 8 195.047 211.757 9.098 65.892 o
8 3 9 576.195 595.330 13.445 25.667 o
8 3 10 175.752 192.262 8.998 69.654 o
8 3 11 21.313 15.531 6.256 208.187 o
8 3 12 58.130 51.200 6.605 156.367 o
8 3 13 10.304 16.018 6.375 210.599 o
8 3 14 9.509 10.598 6.963 181.026 o
8 3 15 2.273 12.656 8.148 136.414 o
8 3 16 48.702 57.681 9.549 87.746 o
8 3 17 0.526 0.318 8.101 141.042 o
8 3 18 115.618 122.804 10.570 63.832 o
8 3 19 232.051 234.721 12.780 40.140 o
8 3 20 215.543 199.680 12.526 42.586 o
8 3 21 90.240 107.131 11.160 61.138 o
8 3 22 38.324 40.520 9.729 87.822 o
8 3 23 24.851 37.363 10.070 84.686 o
8 3 24 56.280 39.931 13.157 49.496 o
8 3 25 79.100 53.762 10.485 71.426 o
8 3 26 37.241 27.585 10.260 80.795 o
8 3 27 186.133 180.321 13.687 38.579 o
8 3 28 87.841 66.806 12.364 52.782 o
8 3 29 1.096 -7.638 11.470 70.383 o
8 3 30 30.620 20.125 12.581 55.916 o
8 3 31 38.088 21.302 13.819 46.355 o
8 3 32 81.990 61.402 17.133 29.466 o
8 4 0 2622.970 2606.160 40.416 3.388 o
8 4 1 2641.380 2631.840 27.622 4.937 o
8 4 2 746.066 793.625 16.023 18.534 o
8 4 3 500.113 513.432 13.900 26.693 o
8 4 4 738.269 728.108 15.229 19.909 o
8 4 5 67.227 71.580 7.321 127.145 o
8 4 6 0.126 15.047 6.440 216.197 o
8 4 7 0.139 2.019 6.330 230.259 o
8 4 8 69.040 90.961 8.287 102.801 o
8 4 9 763.790 823.864 17.012 17.143 o
8 4 10 421.402 441.670 14.133 28.205 o
8 4 11 2653.240 2690.900 30.406 4.512 o
8 4 12 680.575 741.798 18.469 16.475 o
8 4 13 1511.850 1530.130 23.391 8.465 o
8 4 14 80.190 88.918 9.103 87.215 o
8 4 15 951.027 934.346 20.342 12.780 o
8 4 16 580.789 605.216 23.868 12.325 o
8 4 17 23.399 9.265 8.196 128.120 o
8 4 18 61.704 59.417 9.553 85.554 o
8 4 19 971.321 937.631 21.865 11.658 o
8 4 20 51.190 57.387 10.097 79.331 o
8 4 21 502.544 541.801 23.905 12.715 o
8 4 22 29.256 20.392 9.721 91.052 o
8 4 23 214.533 219.703 17.715 24.633 o
8 4 24 417.566 408.690 18.663 19.607 o
8 4 25 543.107 509.484 19.029 17.649 o
8 4 26 47.490 50.148 11.724 61.405 o
8 4 27 3.696 -10.398 10.864 78.119 o
8 4 28 713.260 690.497 26.578 9.973 o
8 4 29 51.824 26.877 13.677 46.542 o
8 4 30 1.948 -13.445 13.445 51.199 o
8 4 31 675.194 646.904 26.610 10.108 o
8 4 32 246.336 263.705 42.597 4.912 o
8 5 0 186.495 204.516 14.073 36.572 o
8 5 1 53.157 54.895 7.245 137.218 o
8 5 2 9.480 0.324 6.201 230.430 o
8 5 3 325.623 330.403 11.600 40.080 o
8 5 4 9.757 9.218 6.322 217.501 o
8 5 5 164.642 185.549 9.429 67.092 o
8 5 6 17.409 17.075 6.704 186.348 o
8 5 7 42.252 41.279 7.239 144.547 o
8 5 8 19.451 20.180 6.622 187.921 o
8 5 9 60.306 47.322 7.420 131.007 o
8 5 10 16.618 12.290 6.980 175.138 o
8 5 11 230.840 249.719 11.213 47.622 o
8 5 12 6.293 7.183 7.734 150.425 o
8 5 13 66.866 73.676 8.995 92.375 o
8 5 14 335.538 363.160 13.876 31.450 o
8 5 15 127.191 127.384 9.707 71.070 o
8 5 16 24.841 21.390 8.287 123.167 o
8 5 17 2.523 12.011 8.763 118.329 o
8 5 18 21.550 18.181 8.587 116.739 o
8 5 19 1.045 -1.984 8.013 144.002 o
8 5 20 91.662 97.897 11.107 61.867 o
8 5 21 25.701 42.799 9.971 85.705 o
8 5 22 52.535 64.198 10.560 72.815 o
8 5 23 2.438 -5.553 9.198 109.028 o
8 5 24 88.432 76.303 11.901 56.041 o
8 5 25 24.148 23.345 13.800 47.054 o
8 5 26 129.520 127.198 16.722 29.320 o
8 5 27 179.080 155.081 19.254 22.089 o
8 5 28 15.427 3.347 14.528 43.291 o
8 5 29 269.766 247.351 20.909 18.048 o
8 5 30 13.298 -0.853 18.044 28.269 o
8 5 31 72.057 87.770 19.217 23.714 o
8 6 0 16.487 20.110 9.061 106.548 o
8 6 1 1236.700 1263.960 18.413 12.036 o
8 6 2 0.714 -1.315 6.355 228.902 o
8 6 3 214.076 239.604 10.451 53.354 o
8 6 4 1136.240 1119.460 18.285 12.902 o
8 6 5 96.091 125.679 9.742 74.205 o
8 6 6 5877.530 5790.810 44.511 1.691 o
8 6 7 194.059 211.245 10.306 56.568 o
8 6 8 1544.060 1496.000 26.754 7.310 o
8 6 9 706.216 701.520 16.297 18.976 o
8 6 10 2.615 9.779 6.629 204.573 o
8 6 11 0.249 -2.024 7.081 184.814 o
8 6 12 36.904 34.574 8.103 122.384 o
8 6 13 244.057 258.078 12.173 42.019 o
8 6 14 1616.750 1568.960 24.461 7.833 o
8 6 15 0.277 0.483 7.324 172.594 o
8 6 16 373.620 376.424 14.853 27.898 o
8 6 17 0.675 -5.385 7.982 145.289 o
8 6 18 430.351 475.311 16.646 22.523 o
8 6 19 119.340 120.659 11.026 59.581 o
8 6 20 1667.610 1635.130 28.368 6.550 o
8 6 21 4.397 24.109 9.744 94.626 o
8 6 22 110.985 114.340 12.138 51.760 o
8 6 23 420.862 438.556 21.193 16.052 o
8 6 24 124.387 131.426 16.801 29.129 o
8 6 25 32.062 29.161 13.601 47.885 o
8 6 26 870.680 838.615 40.343 4.863 o
8 6 27 270.575 249.243 19.078 21.030 o
8 6 28 2.443 3.751 13.978 47.276 o
8 6 29 0.002 3.715 14.059 46.837 o
8 6 30 2.082 11.577 17.130 31.449 o
8 7 0 139.171 152.173 12.318 48.116 o
8 7 1 776.730 752.536 15.518 19.047 o
8 7 2 8.968 0.388 6.091 239.016 o
8 7 3 55.356 55.388 7.251 136.110 o
8 7 4 80.621 83.679 8.253 101.715 o
8 7 5 197.152 224.729 10.384 55.362 o
8 7 6 224.750 244.557 10.629 51.459 o
8 7 7 14.149 14.645 6.801 184.584 o
8 7 8 5.955 7.866 6.791 193.379 o
8 7 9 15.596 17.749 6.890 178.283 o
8 7 10 27.458 25.102 6.979 165.129 o
8 7 11 0.910 7.124 6.984 186.944 o
8 7 12 22.683 13.296 7.470 151.381 o
8 7 13 347.371 345.313 15.221 27.714 o
8 7 14 245.123 229.629 11.224 47.353 o
8 7 15 15.890 5.559 7.384 159.922 o
8 7 16 6.473 11.543 9.083 109.403 o
8 7 17 232.074 245.214 14.334 33.815 o
8 7 18 0.812 -9.460 9.460 103.459 o
8 7 19 32.764 36.863 10.556 76.659 o
8 7 20 0.309 -6.449 9.196 109.605 o
8 7 21 76.276 86.159 11.495 59.986 o
8 7 22 101.595 93.396 16.192 31.959 o
8 7 23 335.806 315.434 19.703 19.098 o
8 7 24 12.096 3.700 11.968 63.599 o
8 7 25 29.902 25.245 14.154 44.532 o
8 7 26 0.033 1.537 13.753 48.994 o
8 7 27 101.280 89.283 16.610 30.561 o
8 7 28 26.251 25.092 15.381 38.041 o
8 8 0 1203.530 1202.190 26.473 8.320 o
8 8 1 968.997 955.209 17.046 15.211 o
8 8 2 512.420 557.163 14.208 25.498 o
8 8 3 1589.930 1570.570 20.539 9.278 o
8 8 4 0.563 24.220 6.546 205.194 o
8 8 5 927.110 957.666 17.461 15.113 o
8 8 6 1408.180 1415.000 20.449 10.087 o
8 8 7 674.320 712.478 16.599 18.834 o
8 8 8 492.512 490.025 14.332 26.100 o
8 8 9 8.589 7.907 7.353 164.453 o
8 8 10 5.896 2.285 6.896 189.786 o
8 8 11 63.307 51.208 8.512 104.062 o
8 8 12 68.268 68.792 8.426 102.724 o
8 8 13 1177.010 1137.870 28.156 7.789 o
8 8 14 46.225 46.837 9.282 93.513 o
8 8 15 1123.580 1104.310 22.326 10.569 o
8 8 16 67.210 63.388 10.575 71.126 o
8 8 17 9.767 21.016 9.685 95.055 o
8 8 18 743.898 749.119 21.581 13.182 o
8 8 19 28.833 32.844 9.907 87.016 o
8 8 20 980.936 974.411 25.786 9.372 o
8 8 21 49.312 38.689 11.696 61.977 o
8 8 22 165.473 152.426 14.209 37.379 o
8 8 23 127.862 118.394 13.754 41.277 o
8 8 24 158.289 167.866 15.017 34.116 o
8 8 25 304.536 295.525 18.690 21.168 o
8 8 26 349.356 338.364 35.743 6.719 o
8 8 27 16.578 -17.779 17.779 29.059 o
8 9 0 65.879 69.908 11.337 62.895 o
8 9 1 0.004 -1.063 6.782 201.641 o
8 9 2 213.288 208.213 10.218 55.974 o
8 9 3 16.697 30.290 7.257 158.279 o
8 9 4 17.994 23.756 7.328 156.526 o
8 9 5 5.502 21.134 7.147 171.534 o
8 9 6 670.156 644.489 15.270 21.024 o
8 9 7 243.237 257.980 10.812 49.005 o
8 9 8 71.589 86.479 8.320 102.117 o
8 9 9 262.724 265.477 12.485 39.809 o
8 9 10 172.027 196.906 12.793 43.020 o
8 9 11 14.108 23.890 8.791 112.936 o
8 9 12 146.045 149.860 11.370 54.100 o
8 9 13 29.854 27.286 9.076 102.507 o
8 9 14 26.343 12.924 8.931 108.002 o
8 9 15 142.893 137.586 11.361 54.748 o
8 9 16 18.529 19.672 9.595 95.274 o
8 9 17 17.598 11.529 10.371 82.886 o
8 9 18 44.400 31.538 10.552 75.656 o
8 9 19 29.320 18.523 10.418 80.147 o
8 9 20 30.020 3.228 10.490 79.999 o
8 9 21 1.869 1.709 10.696 80.713 o
8 9 22 68.334 77.485 12.475 52.772 o
8 9 23 49.307 45.665 11.738 61.309 o
8 9 24 51.193 62.218 12.630 53.011 o
8 9 25 79.963 61.797 17.719 27.701 o
8 10 0 158.558 157.678 13.745 39.585 o
8 10 1 1359.800 1334.590 20.014 10.582 o
8 10 2 147.239 148.645 9.523 69.762 o
8 10 3 342.183 341.753 12.329 36.584 o
8 10 4 131.168 137.975 9.779 69.364 o
8 10 5 350.917 354.023 13.685 31.771 o
8 10 6 511.270 516.343 15.967 22.510 o
8 10 7 75.464 95.979 9.792 77.848 o
8 10 8 421.243 427.683 15.069 26.153 o
8 10 9 1368.100 1369.380 24.338 8.623 o
8 10 10 46.201 58.618 10.216 78.266 o
8 10 11 804.268 843.743 21.685 12.632 o
8 10 12 1382.980 1439.350 25.101 8.225 o
8 10 13 404.026 395.179 16.322 23.982 o
8 10 14 791.209 783.114 21.605 12.879 o
8 10 15 10.767 26.721 10.284 84.124 o
8 10 16 590.097 578.596 19.819 16.140 o
8 10 17 55.898 45.073 11.666 61.504 o
8 10 18 0.247 -1.639 10.810 79.327 o
8 10 19 333.168 328.191 17.215 23.506 o
8 10 20 683.326 680.097 23.882 11.806 o
8 10 21 377.394 332.362 17.329 22.718 o
8 10 22 0.033 -10.980 10.980 76.924 o
8 10 23 3.294 -14.834 15.337 39.325 o
8 11 0 0.287 4.099 12.392 60.224 o
8 11 1 332.073 339.560 13.472 33.046 o
8 11 2 17.274 23.116 8.401 122.113 o
8 11 3 101.637 107.813 10.008 71.569 o
8 11 4 0.244 -1.379 9.005 114.301 o
8 11 5 140.797 153.676 10.882 58.002 o
8 11 6 131.442 139.589 12.021 50.740 o
8 11 7 366.469 365.794 14.077 30.176 o
8 11 8 3.061 12.559 8.755 118.318 o
8 11 9 79.035 76.948 10.267 72.726 o
8 11 10 239.131 219.146 13.431 37.397 o
8 11 11 46.115 55.946 10.502 74.693 o
8 11 12 27.176 15.102 10.097 85.544 o
8 11 13 37.044 32.348 10.235 80.863 o
8 11 14 683.513 689.562 19.353 15.695 o
8 11 15 11.894 19.752 9.965 89.745 o
8 11 16 30.591 33.371 12.353 57.456 o
8 11 17 66.817 60.072 13.775 44.605 o
8 11 18 369.517 360.729 19.793 18.509 o
8 11 19 178.468 174.169 14.133 36.998 o
8 11 20 35.399 29.853 15.569 36.836 o
8 12 0 338.100 350.323 28.006 10.469 o
8 12 1 162.567 161.195 13.406 40.995 o
8 12 2 28.055 32.980 10.802 74.203 o
8 12 3 330.335 318.384 15.634 27.197 o
8 12 4 182.423 180.386 12.962 42.090 o
8 12 5 1044.640 1016.180 23.175 10.495 o
8 12 6 107.449 112.944 10.600 64.675 o
8 12 7 1154.310 1148.840 23.756 9.685 o
8 12 8 93.152 119.505 11.481 57.708 o
8 12 9 4.164 17.030 9.907 92.278 o
8 12 10 40.787 25.127 10.076 83.195 o
8 12 11 189.455 198.912 13.504 38.977 o
8 12 12 181.024 174.551 12.736 43.404 o
8 12 13 56.094 47.138 11.906 59.197 o
8 12 14 271.629 252.914 14.041 33.750 o
8 12 15 122.973 128.547 12.080 51.103 o
8 12 16 319.936 309.122 18.328 21.602 o
8 12 17 12.261 -11.709 18.055 28.253 o
8 13 0 180.900 149.919 18.389 23.955 o
8 13 1 3.890 0.224 10.666 80.987 o
8 13 2 0.937 -4.600 10.566 82.945 o
8 13 3 1.204 -10.328 10.328 86.764 o
8 13 4 32.520 24.032 15.140 39.047 o
8 13 5 13.697 -3.590 9.912 92.017 o
8 13 6 0.210 -10.022 10.022 92.293 o
8 13 7 7.992 5.032 11.034 74.981 o
8 13 8 30.689 34.806 11.776 62.811 o
8 13 9 264.740 260.874 14.729 31.546 o
8 13 10 81.810 52.169 11.896 57.317 o
8 13 11 0.025 10.061 12.921 55.242 o
8 13 12 60.047 54.117 15.979 34.141 o
9 0 2 0.353 4.541 7.865 148.767 o
9 0 4 1.646 -6.908 6.908 193.111 o
9 0 6 61.473 90.395 9.674 81.611 o
9 0 8 1240.570 1261.980 28.036 7.612 o
9 0 10 1148.090 1171.650 25.910 8.700 o
9 0 12 0.989 13.312 11.255 72.397 o
9 0 14 127.712 140.051 15.519 33.306 o
9 0 16 735.361 739.744 47.540 3.718 o
9 0 18 37.541 32.383 13.564 47.803 o
9 0 20 812.992 787.954 29.937 8.027 o
9 0 22 601.349 563.599 25.098 11.413 o
9 0 24 1.702 -8.110 12.982 54.930 o
9 0 26 115.010 111.330 16.764 29.596 o
9 0 28 789.912 837.222 52.066 3.122 o
9 1 1 767.808 767.802 13.893 21.134 o
9 1 2 832.833 862.585 14.710 18.941 o
9 1 3 429.822 424.186 11.488 35.534 o
9 1 4 0.283 -3.251 5.507 305.249 o
9 1 5 594.003 597.141 13.140 25.941 o
9 1 6 726.713 736.062 14.171 21.422 o
9 1 7 100.346 118.675 8.674 87.947 o
9 1 8 199.735 223.433 10.324 55.645 o
9 1 9 369.691 366.101 12.337 35.386 o
9 1 10 2657.110 2552.980 30.733 4.522 o
9 1 11 1136.750 1155.780 19.078 12.309 o
9 1 12 1.130 19.902 8.127 136.164 o
9 1 13 2.178 3.850 8.173 137.279 o
9 1 14 90.365 84.883 11.093 62.621 o
9 1 15 977.990 937.521 20.774 12.353 o
9 1 16 26.497 17.307 8.456 118.833 o
9 1 17 596.393 603.010 18.691 17.322 o
9 1 18 1.004 -8.382 8.382 131.648 o
9 1 19 154.648 151.272 11.938 49.731 o
9 1 20 1.198 -8.563 8.563 126.103 o
9 1 21 24.286 14.934 9.230 101.800 o
9 1 22 59.158 52.664 9.775 83.128 o
9 1 23 314.071 315.245 14.904 29.444 o
9 1 24 10.045 27.672 10.479 81.180 o
9 1 25 34.412 38.930 10.755 73.763 o
9 1 26 77.701 65.900 12.982 48.982 o
9 1 27 372.677 341.692 17.235 22.901 o
9 1 28 24.790 26.205 11.441 67.228 o
9 1 29 615.978 546.467 25.110 11.385 o
9 2 1 5.766 10.681 5.634 274.322 o
9 2 2 108.608 118.668 7.641 102.817 o
9 2 3 90.854 83.712 7.084 123.305 o
9 2 4 2.462 3.041 5.618 287.157 o
9 2 5 278.625 293.029 10.793 46.446 o
9 2 6 3.202 1.361 5.625 286.594 o
9 2 7 48.241 48.773 6.798 155.081 o
9 2 8 388.807 408.673 13.037 32.150 o
9 2 9 27.871 25.498 7.216 155.523 o
9 2 10 14.621 13.788 7.035 173.406 o
9 2 11 330.680 362.688 13.632 32.302 o
9 2 12 743.878 748.200 18.651 15.839 o
9 2 13 94.784 102.462 11.447 58.469 o
9 2 14 11.811 -0.491 8.416 126.999 o
9 2 15 198.234 204.147 13.919 36.863 o
9 2 16 136.528 122.062 12.597 47.259 o
9 2 17 231.123 221.662 14.454 33.707 o
9 2 18 24.030 13.229 9.897 89.478 o
9 2 19 584.092 592.713 21.100 14.785 o
9 2 20 131.532 134.823 13.737 40.938 o
9 2 21 27.574 30.938 10.596 77.091 o
9 2 22 87.666 92.802 11.719 57.028 o
9 2 23 770.613 756.294 22.411 12.409 o
9 2 24 29.829 55.868 11.780 62.014 o
9 2 25 561.279 561.619 20.905 15.194 o
9 2 26 35.985 39.466 12.314 57.237 o
9 2 27 152.493 108.974 14.014 39.333 o
9 2 28 28.014 36.178 13.014 52.116 o
9 2 29 104.178 44.139 14.350 40.373 o
9 3 1 15.578 14.948 6.897 178.848 o
9 3 2 343.421 352.155 12.373 36.235 o
9 3 3 322.385 357.486 12.544 36.179 o
9 3 4 1373.610 1366.000 24.117 8.700 o
9 3 5 0.402 6.199 6.751 200.623 o
9 3 6 45.427 45.536 7.303 140.334 o
9 3 7 9.166 15.645 6.933 181.068 o
9 3 8 578.890 598.236 16.706 20.135 o
9 3 9 216.333 209.127 11.684 46.719 o
9 3 10 507.129 511.435 16.864 21.080 o
9 3 11 80.197 75.232 10.247 72.924 o
9 3 12 10.610 27.587 9.210 103.786 o
9 3 13 167.303 164.620 13.162 41.959 o
9 3 14 36.060 20.380 11.806 62.657 o
9 3 15 495.124 555.893 20.637 15.888 o
9 3 16 11.189 21.780 10.420 82.303 o
9 3 17 20.983 23.823 13.162 51.709 o
9 3 18 155.497 142.831 13.825 39.561 o
9 3 19 45.834 43.468 11.825 60.834 o
9 3 20 52.647 64.477 12.660 52.642 o
9 3 21 596.918 580.181 22.380 13.550 o
9 3 22 261.047 287.304 16.884 25.475 o
9 3 23 64.927 66.279 11.752 59.257 o
9 3 24 305.281 301.841 18.246 21.948 o
9 3 25 504.096 503.247 20.020 16.717 o
9 3 26 194.614 185.586 15.000 33.088 o
9 3 27 16.938 28.893 12.500 57.219 o
9 3 28 33.055 12.985 12.515 56.550 o
9 3 29 40.443 42.436 43.762 4.814 o
9 4 1 64.142 58.777 8.077 112.020 o
9 4 2 85.318 85.334 8.598 94.593 o
9 4 3 94.691 103.438 8.952 86.037 o
9 4 4 175.801 178.559 10.382 58.468 o
9 4 5 2.396 9.260 7.124 178.158 o
9 4 6 153.637 177.507 10.261 61.159 o
9 4 7 225.558 251.450 12.018 43.635 o
9 4 8 207.997 217.617 11.429 48.359 o
9 4 9 354.873 398.950 15.151 27.294 o
9 4 10 12.834 12.907 7.986 137.680 o
9 4 11 2.551 9.409 8.962 113.568 o
9 4 12 74.477 48.434 9.586 83.998 o
9 4 13 0.309 1.669 8.497 128.086 o
9 4 14 603.678 588.635 19.978 15.847 o
9 4 15 154.747 169.530 13.165 42.329 o
9 4 16 508.307 514.678 19.273 17.578 o
9 4 17 164.316 169.534 12.924 43.196 o
9 4 18 409.800 434.159 17.846 20.876 o
9 4 19 75.118 90.398 12.511 51.764 o
9 4 20 100.472 92.167 12.698 49.091 o
9 4 21 237.729 253.067 17.888 23.736 o
9 4 22 96.723 105.502 13.262 45.433 o
9 4 23 182.919 202.442 14.634 34.503 o
9 4 24 322.385 314.817 17.020 24.138 o
9 4 25 109.364 105.335 13.576 43.141 o
9 4 26 219.751 205.699 15.508 30.626 o
9 4 27 154.585 158.337 17.606 26.153 o
9 4 28 828.834 787.768 51.946 3.132 o
9 5 1 135.487 143.083 9.782 68.652 o
9 5 2 298.968 314.768 12.609 37.300 o
9 5 3 23.501 17.491 7.372 153.663 o
9 5 4 181.139 182.548 10.725 55.428 o
9 5 5 148.043 150.878 10.119 63.947 o
9 5 6 167.775 160.249 10.286 60.522 o
9 5 7 87.739 94.145 8.733 91.191 o
9 5 8 8.940 13.438 7.217 168.645 o
9 5 9 9.178 15.221 7.520 155.431 o
9 5 10 844.345 891.696 19.878 13.743 o
9 5 11 601.795 629.989 22.008 13.745 o
9 5 12 430.107 448.141 15.545 24.843 o
9 5 13 913.080 914.957 21.692 12.039 o
9 5 14 165.723 185.964 13.055 42.156 o
9 5 15 1937.570 1935.820 38.868 4.113 o
9 5 16 381.904 398.778 17.103 22.704 o
9 5 17 0.331 7.300 9.788 96.062 o
9 5 18 1672.460 1642.790 29.276 6.305 o
9 5 19 20.424 27.617 10.401 80.959 o
9 5 20 88.199 92.596 12.650 50.029 o
9 5 21 0.254 3.064 10.963 76.957 o
9 5 22 124.971 127.096 14.455 37.893 o
9 5 23 1.461 26.869 11.584 67.714 o
9 5 24 139.772 180.030 20.269 20.396 o
9 5 25 676.475 638.504 28.942 8.863 o
9 5 26 47.205 77.248 16.504 32.149 o
9 5 27 631.490 626.269 63.316 2.205 o
9 6 1 40.134 44.234 8.251 116.345 o
9 6 2 143.823 159.245 10.327 62.128 o
9 6 3 235.191 244.115 11.800 44.468 o
9 6 4 259.661 271.118 11.839 42.694 o
9 6 5 169.479 168.962 10.160 61.068 o
9 6 6 92.615 107.577 9.300 81.248 o
9 6 7 160.565 155.827 10.056 63.221 o
9 6 8 56.279 52.859 8.358 108.650 o
9 6 9 106.004 102.130 9.603 76.063 o
9 6 10 105.348 119.413 10.523 65.317 o
9 6 11 279.655 288.148 13.911 33.551 o
9 6 12 456.319 465.702 16.108 23.257 o
9 6 13 118.534 134.218 10.826 60.837 o
9 6 14 257.896 258.827 14.651 31.971 o
9 6 15 15.613 16.228 9.165 104.894 o
9 6 16 133.513 130.193 12.497 47.821 o
9 6 17 87.717 94.250 11.845 55.955 o
9 6 18 94.675 88.923 12.310 52.165 o
9 6 19 68.281 51.013 11.469 62.188 o
9 6 20 460.248 518.318 22.625 14.099 o
9 6 21 53.036 43.339 14.046 43.896 o
9 6 22 657.453 617.049 26.059 10.529 o
9 6 23 10.790 -1.348 13.019 54.081 o
9 6 24 94.250 118.575 17.375 28.026 o
9 6 25 262.177 239.642 20.359 18.972 o
9 6 26 176.839 147.986 22.929 16.164 o
9 7 1 10.648 15.115 8.000 137.633 o
9 7 2 1.319 16.751 7.435 162.489 o
9 7 3 349.007 358.629 13.334 32.828 o
9 7 4 169.850 184.977 11.046 53.824 o
9 7 5 36.643 34.648 8.415 114.668 o
9 7 6 49.299 40.541 8.225 114.968 o
9 7 7 60.842 57.585 9.816 81.960 o
9 7 8 277.358 277.669 12.289 39.912 o
9 7 9 145.658 166.298 11.201 54.829 o
9 7 10 226.151 227.600 12.118 43.610 o
9 7 11 106.031 106.806 11.026 61.117 o
9 7 12 255.067 262.748 13.103 37.557 o
9 7 13 178.873 179.811 11.919 47.896 o
9 7 14 1.264 -6.195 8.681 122.690 o
9 7 15 104.362 133.791 11.521 56.145 o
9 7 16 7.882 -1.599 9.775 95.598 o
9 7 17 0.114 -10.345 10.345 86.651 o
9 7 18 135.682 136.482 14.585 36.873 o
9 7 19 72.983 71.619 13.259 47.255 o
9 7 20 74.745 55.377 13.500 46.031 o
9 7 21 84.173 69.721 13.228 46.984 o
9 7 22 30.274 34.686 13.966 45.477 o
9 7 23 421.022 443.494 25.228 12.113 o
9 7 24 70.264 57.443 17.821 27.588 o
9 8 1 15.605 17.542 7.977 136.048 o
9 8 2 2.850 -6.334 7.579 159.983 o
9 8 3 243.638 250.844 11.930 43.331 o
9 8 4 0.063 -1.927 7.714 155.815 o
9 8 5 48.381 50.774 8.679 104.050 o
9 8 6 88.045 95.101 9.555 79.355 o
9 8 7 256.908 288.106 13.102 37.113 o
9 8 8 345.732 352.611 14.686 29.067 o
9 8 9 1.119 9.871 8.164 136.852 o
9 8 10 1.266 13.299 8.378 129.409 o
9 8 11 0.295 17.587 8.724 119.226 o
9 8 12 99.240 95.612 11.016 62.187 o
9 8 13 505.341 489.047 17.997 19.460 o
9 8 14 81.005 89.728 12.279 53.154 o
9 8 15 89.072 103.134 13.033 47.218 o
9 8 16 236.324 248.507 15.695 29.318 o
9 8 17 512.871 491.783 22.766 13.781 o
9 8 18 5.305 11.198 13.394 51.119 o
9 8 19 126.353 139.433 15.816 32.268 o
9 8 20 27.389 32.684 12.286 58.296 o
9 8 21 157.323 156.768 15.362 33.001 o
9 8 22 15.418 -0.625 13.726 48.486 o
9 9 1 0.055 5.457 8.059 141.662 o
9 9 2 745.554 729.427 19.627 14.933 o
9 9 3 0.204 5.939 8.283 134.032 o
9 9 4 1660.410 1685.540 31.946 5.664 o
9 9 5 623.004 622.569 17.054 19.111 o
9 9 6 53.780 42.558 8.789 101.584 o
9 9 7 527.683 536.991 15.885 22.329 o
9 9 8 0.041 11.605 8.836 117.151 o
9 9 9 57.164 55.371 10.492 73.616 o
9 9 10 83.209 81.682 11.577 58.928 o
9 9 11 26.734 14.735 10.274 82.878 o
9 9 12 251.289 258.720 14.561 32.417 o
9 9 13 4.731 0.296 9.636 98.923 o
9 9 14 79.000 65.968 12.266 54.072 o
9 9 15 41.220 41.398 11.723 62.246 o
9 9 16 591.016 586.609 22.445 13.505 o
9 9 17 116.444 101.842 13.342 44.222 o
9 9 18 226.060 241.782 15.698 29.567 o
9 9 19 0.160 11.819 12.012 63.775 o
9 9 20 0.422 10.265 13.576 50.038 o
9 10 1 0.003 -2.372 8.357 132.808 o
9 10 2 56.562 56.085 9.767 83.363 o
9 10 3 56.311 50.754 9.845 82.646 o
9 10 4 201.052 198.767 13.067 40.564 o
9 10 5 0.013 0.536 9.230 108.784 o
9 10 6 69.291 68.674 12.925 49.719 o
9 10 7 0.112 -9.337 9.337 106.349 o
9 10 8 30.591 45.770 10.997 70.847 o
9 10 9 30.290 18.738 10.205 83.161 o
9 10 10 45.989 52.920 11.128 67.506 o
9 10 11 77.289 85.393 11.539 59.549 o
9 10 12 599.133 595.196 19.925 15.913 o
9 10 13 21.474 29.686 10.812 74.997 o
9 10 14 236.665 254.649 15.883 28.718 o
9 10 15 500.263 504.451 19.703 17.128 o
9 10 16 68.984 51.065 13.922 43.836 o
9 10 17 38.398 26.289 15.753 35.977 o
9 11 1 117.117 141.493 14.156 39.288 o
9 11 2 7.218 10.430 10.302 85.523 o
9 11 3 112.572 97.265 11.317 58.481 o
9 11 4 66.688 79.523 10.939 66.404 o
9 11 5 749.318 721.771 20.204 14.401 o
9 11 6 31.036 30.990 10.728 74.934 o
9 11 7 223.683 226.216 14.918 32.233 o
9 11 8 342.502 359.337 18.255 21.239 o
9 11 9 60.367 68.503 11.995 57.375 o
9 11 10 797.129 797.884 24.703 10.700 o
9 11 11 66.134 74.047 13.571 45.565 o
9 11 12 323.010 297.047 16.297 25.876 o
9 11 13 89.727 74.755 14.448 39.854 o
9 11 14 53.003 23.168 21.156 20.177 o
9 12 1 6.267 9.332 11.684 66.936 o
9 12 2 0.032 0.502 11.343 72.057 o
9 12 3 12.478 17.687 11.993 62.755 o
9 12 4 74.895 68.245 13.153 47.929 o
9 12 5 8.212 -8.014 15.977 36.117 o
9 12 6 195.889 156.664 18.371 23.772 o
9 12 7 9.837 18.072 14.906 41.089 o
9 12 8 41.623 45.692 22.071 18.579 o
10 0 0 380.613 423.731 27.382 10.683 o
10 0 2 64.019 100.209 10.821 66.936 o
10 0 4 10.231 16.557 9.461 99.776 o
10 0 6 5189.550 5105.300 61.412 1.391 o
10 0 8 0.718 3.146 9.635 99.454 o
10 0 10 44.261 46.981 13.476 47.737 o
10 0 12 304.891 324.689 21.603 16.602 o
10 0 14 18.733 5.669 13.151 52.408 o
10 0 16 30.877 37.429 14.571 41.860 o
10 0 18 124.018 106.754 16.978 28.810 o
10 0 20 37.142 33.636 18.421 26.542 o
10 0 22 518.634 450.865 38.055 5.798 o
10 0 24 26.404 19.660 20.001 22.798 o
10 1 0 118.211 129.279 12.675 47.474 o
10 1 1 117.406 124.405 9.022 80.312 o
10 1 2 27.136 35.821 7.361 148.180 o
10 1 3 233.446 243.586 10.777 50.114 o
10 1 4 54.904 55.765 7.875 119.623 o
10 1 5 59.015 50.716 7.874 119.190 o
10 1 6 16.634 17.195 7.094 168.565 o
10 1 7 8.237 13.848 6.694 194.725 o
10 1 8 25.908 40.179 7.000 161.087 o
10 1 9 1482.410 1456.500 19.988 9.990 o
10 1 10 145.842 149.159 11.527 53.021 o
10 1 11 45.177 37.768 10.390 77.333 o
10 1 12 684.712 658.673 25.666 10.638 o
10 1 13 191.023 220.502 14.683 33.894 o
10 1 14 845.299 836.575 23.739 11.085 o
10 1 15 161.175 161.926 13.542 40.378 o
10 1 16 105.997 120.620 12.832 47.277 o
10 1 17 174.913 203.444 14.429 35.490 o
10 1 18 1.065 4.462 10.654 81.267 o
10 1 19 38.092 12.234 11.323 67.963 o
10 1 20 2.484 0.317 10.740 80.057 o
10 1 21 14.078 -7.731 10.744 78.559 o
10 1 22 39.345 52.019 12.215 57.450 o
10 1 23 4.077 1.284 11.746 66.796 o
10 1 24 78.967 68.844 13.578 45.092 o
10 1 25 402.117 380.017 39.577 5.505 o
10 2 0 5.206 20.681 11.231 71.878 o
10 2 1 831.364 876.015 19.578 14.098 o
10 2 2 365.686 375.082 14.190 29.787 o
10 2 3 54.971 53.663 8.621 103.448 o
10 2 4 0.246 9.853 7.449 164.281 o
10 2 5 24.994 29.149 7.930 131.995 o
10 2 6 84.209 94.181 9.706 77.968 o
10 2 7 4.164 2.700 7.976 143.465 o
10 2 8 21.933 13.637 8.041 132.482 o
10 2 9 0.338 11.857 8.650 122.066 o
10 2 10 0.519 -5.594 8.768 120.492 o
10 2 11 87.546 92.048 12.616 50.309 o
10 2 12 19.213 32.735 10.934 73.495 o
10 2 13 1467.450 1430.570 37.256 4.859 o
10 2 14 145.448 143.047 14.284 37.793 o
10 2 15 610.735 609.586 22.222 13.560 o
10 2 16 27.267 48.668 12.418 56.605 o
10 2 17 12.725 17.000 11.782 64.969 o
10 2 18 21.934 6.023 11.576 66.896 o
10 2 19 0.518 -11.014 11.014 76.393 o
10 2 20 1.302 1.232 11.502 69.910 o
10 2 21 12.085 -10.280 12.775 56.056 o
10 2 22 22.151 15.029 11.993 62.099 o
10 2 23 1.762 -11.613 11.613 68.598 o
10 2 24 2.267 -12.148 12.148 62.666 o
10 3 0 374.903 379.678 20.536 17.362 o
10 3 1 742.565 726.418 19.044 15.524 o
10 3 2 12.366 34.167 8.624 116.148 o
10 3 3 576.015 564.329 17.163 19.666 o
10 3 4 173.662 194.764 11.834 48.288 o
10 3 5 6.478 0.266 8.079 139.468 o
10 3 6 73.334 65.312 9.696 81.397 o
10 3 7 1.412 10.693 8.423 128.443 o
10 3 8 126.505 132.424 10.948 59.271 o
10 3 9 839.145 800.396 21.457 12.747 o
10 3 10 17.494 10.098 10.122 86.968 o
10 3 11 343.069 361.314 17.471 22.676 o
10 3 12 151.922 161.549 13.825 39.368 o
10 3 13 5.294 20.924 11.011 74.695 o
10 3 14 184.872 176.132 15.650 31.192 o
10 3 15 0.113 -11.432 11.668 68.109 o
10 3 16 81.746 84.374 13.931 42.657 o
10 3 17 31.911 47.595 14.334 42.964 o
10 3 18 53.962 56.924 13.293 48.267 o
10 3 19 1.100 -8.122 12.386 60.370 o
10 3 20 6.168 -11.597 11.597 68.375 o
10 3 21 35.597 20.445 12.523 56.080 o
10 3 22 3.746 -6.986 11.496 69.806 o
10 3 23 2.043 12.135 12.086 62.843 o
10 3 24 93.903 68.376 16.317 31.939 o
10 4 0 58.683 59.359 13.062 49.544 o
10 4 1 11.172 12.615 8.211 131.231 o
10 4 2 100.110 124.330 10.320 67.584 o
10 4 3 21.406 30.641 8.689 112.644 o
10 4 4 418.971 434.097 15.821 24.532 o
10 4 5 155.001 163.259 11.537 52.010 o
10 4 6 344.405 350.277 14.691 29.101 o
10 4 7 582.893 603.726 18.383 17.801 o
10 4 8 771.244 734.337 26.742 9.683 o
10 4 9 1047.840 1077.200 24.064 9.925 o
10 4 10 67.071 86.704 14.761 38.862 o
10 4 11 62.426 84.714 11.591 60.210 o
10 4 12 145.056 155.484 13.824 39.699 o
10 4 13 96.550 91.589 12.128 53.312 o
10 4 14 292.252 309.230 17.133 24.327 o
10 4 15 56.661 37.657 12.561 53.948 o
10 4 16 71.953 45.770 13.243 48.012 o
10 4 17 66.808 59.377 13.270 47.756 o
10 4 18 208.104 188.100 23.695 14.966 o
10 4 19 572.221 536.435 22.828 13.361 o
10 4 20 300.314 285.744 18.890 20.900 o
10 4 21 521.797 520.848 23.426 13.087 o
10 4 22 25.015 6.733 12.348 58.790 o
10 4 23 15.992 12.639 13.011 53.471 o
10 5 0 280.562 234.745 17.724 23.674 o
10 5 1 87.708 85.588 10.108 73.152 o
10 5 2 38.700 41.397 9.127 98.252 o
10 5 3 70.697 51.941 9.403 87.036 o
10 5 4 210.829 214.574 12.153 44.348 o
10 5 5 1.769 18.097 8.630 121.244 o
10 5 6 971.899 956.938 21.523 11.839 o
10 5 7 26.717 49.623 9.676 89.835 o
10 5 8 156.129 161.728 12.607 45.409 o
10 5 9 520.324 510.619 18.390 18.676 o
10 5 10 12.959 30.588 9.837 90.913 o
10 5 11 100.990 115.164 12.385 50.574 o
10 5 12 47.227 32.057 11.337 66.085 o
10 5 13 215.339 219.634 15.307 31.212 o
10 5 14 9.124 43.252 11.673 65.321 o
10 5 15 82.315 79.388 12.315 53.111 o
10 5 16 25.257 19.991 11.395 67.988 o
10 5 17 22.204 32.214 12.368 57.925 o
10 5 18 58.907 41.364 13.095 49.760 o
10 5 19 106.855 83.927 14.277 39.983 o
10 5 20 153.463 164.031 16.540 29.112 o
10 5 21 21.140 23.495 14.832 41.014 o
10 5 22 15.800 -5.892 14.822 41.659 o
10 6 0 726.482 757.697 34.050 6.653 o
10 6 1 28.953 29.371 8.986 104.348 o
10 6 2 1050.590 1033.240 21.654 11.320 o
10 6 3 13.635 27.043 8.887 110.378 o
10 6 4 13.490 29.188 9.008 107.390 o
10 6 5 399.229 431.058 15.707 25.076 o
10 6 6 144.118 144.274 11.248 55.289 o
10 6 7 154.625 156.735 12.072 48.749 o
10 6 8 48.592 57.806 10.322 76.617 o
10 6 9 75.575 66.716 11.368 61.944 o
10 6 10 320.410 327.788 15.892 26.649 o
10 6 11 239.415 256.795 17.588 24.354 o
10 6 12 360.727 357.223 17.166 23.086 o
10 6 13 11.004 12.084 11.572 67.661 o
10 6 14 1506.350 1457.930 28.316 6.932 o
10 6 15 42.329 67.370 14.994 38.796 o
10 6 16 41.264 29.149 11.284 67.322 o
10 6 17 202.858 215.256 14.774 33.342 o
10 6 18 36.998 46.699 12.714 53.630 o
10 6 19 1.115 10.912 15.304 39.392 o
10 6 20 280.907 228.593 19.813 19.749 o
10 7 0 22.974 39.476 13.432 49.234 o
10 7 1 256.744 262.803 13.368 36.468 o
10 7 2 232.551 223.539 12.858 39.971 o
10 7 3 240.664 242.906 13.064 38.486 o
10 7 4 327.938 339.902 14.609 29.749 o
10 7 5 470.018 479.543 16.667 21.997 o
10 7 6 15.022 30.157 9.518 96.405 o
10 7 7 505.083 485.959 17.687 19.939 o
10 7 8 2.731 9.671 9.487 101.459 o
10 7 9 126.985 130.383 12.295 49.414 o
10 7 10 0.368 14.828 9.748 96.137 o
10 7 11 256.841 271.675 14.534 32.227 o
10 7 12 2.482 -1.951 10.002 92.279 o
10 7 13 2.086 5.484 9.925 93.292 o
10 7 14 48.690 62.678 12.144 57.083 o
10 7 15 97.830 86.522 14.269 40.280 o
10 7 16 9.081 -6.036 12.262 60.994 o
10 7 17 31.035 26.363 13.168 51.061 o
10 7 18 100.302 120.542 17.200 28.428 o
10 7 19 37.791 0.000 50.393 3.642 o
10 8 0 673.739 673.947 27.274 9.700 o
10 8 1 4.993 42.263 10.043 87.731 o
10 8 2 288.743 277.925 14.239 32.373 o
10 8 3 188.125 193.866 12.768 42.575 o
10 8 4 1.237 17.997 9.539 99.841 o
10 8 5 57.405 66.657 10.358 74.604 o
10 8 6 430.146 414.653 16.750 22.697 o
10 8 7 476.524 483.069 17.129 21.123 o
10 8 8 122.388 121.943 11.624 54.582 o
10 8 9 266.403 276.371 13.835 34.302 o
10 8 10 134.663 150.230 12.376 48.023 o
10 8 11 292.735 334.347 16.320 25.997 o
10 8 12 210.393 224.838 15.277 31.358 o
10 8 13 105.814 74.998 13.382 44.989 o
10 8 14 13.976 13.036 11.664 66.314 o
10 8 15 12.961 14.812 11.974 63.023 o
10 8 16 50.784 73.094 18.457 25.977 o
10 9 0 0.868 4.959 13.182 53.186 o
10 9 1 5.211 16.456 9.548 99.015 o
10 9 2 2.825 16.034 10.299 85.803 o
10 9 3 95.077 94.279 11.769 56.086 o
10 9 4 150.317 175.770 13.353 41.435 o
10 9 5 366.904 375.526 23.040 14.465 o
10 9 6 539.395 506.929 17.931 19.170 o
10 9 7 605.010 598.495 19.906 15.887 o
10 9 8 198.346 186.029 13.827 37.508 o
10 9 9 28.887 18.956 11.125 70.842 o
10 9 10 3.874 -8.248 10.760 79.606 o
10 9 11 57.775 43.917 11.435 63.654 o
10 9 12 152.111 134.628 15.779 31.891 o
10 9 13 21.698 17.028 17.453 29.894 o
10 10 0 36.418 37.749 15.160 38.618 o
10 10 1 824.633 832.701 22.307 12.121 o
10 10 2 331.467 312.041 16.608 24.932 o
10 10 3 240.869 229.984 15.321 30.530 o
10 10 4 159.035 149.136 13.945 38.791 o
10 10 5 3.819 8.641 13.099 53.583 o
10 10 6 143.663 124.226 15.671 32.568 o
10 10 7 2.101 -2.089 13.913 47.815 o
10 10 8 127.910 139.326 30.590 9.528 o
11 0 2 176.855 197.312 16.266 29.210 o
11 0 4 291.790 286.701 19.712 19.573 o
11 0 6 51.887 39.708 13.909 44.828 o
11 0 8 986.741 1022.370 35.850 5.733 o
11 0 10 629.803 595.835 29.121 8.909 o
11 0 12 103.451 80.765 18.065 26.235 o
11 0 14 4.001 5.165 16.729 32.995 o
11 0 16 42.901 40.492 19.289 24.161 o
11 0 18 229.109 292.791 29.471 9.850 o
11 1 1 119.152 123.035 10.460 64.541 o
11 1 2 337.521 328.815 13.728 32.244 o
11 1 3 392.932 369.994 14.722 27.937 o
11 1 4 21.784 23.165 9.076 104.697 o
11 1 5 2.662 6.329 8.687 121.159 o
11 1 6 32.985 38.842 9.169 98.823 o
11 1 7 1.147 -2.691 8.528 127.146 o
11 1 8 167.017 149.094 13.336 41.395 o
11 1 9 581.439 590.027 21.201 14.706 o
11 1 10 1.093 0.545 10.629 81.902 o
11 1 11 581.118 588.175 22.347 13.633 o
11 1 12 349.374 360.213 18.258 21.158 o
11 1 13 64.257 77.816 12.955 49.537 o
11 1 14 68.414 70.321 17.770 27.665 o
11 1 15 71.428 66.207 12.942 49.557 o
11 1 16 14.153 15.850 13.141 52.463 o
11 1 17 149.107 163.054 16.617 28.968 o
11 1 18 196.648 195.248 20.454 19.524 o
11 2 1 11.650 15.853 9.833 92.448 o
11 2 2 15.434 20.826 9.883 90.502 o
11 2 3 27.875 36.529 9.939 86.362 o
11 2 4 103.068 114.833 11.306 58.623 o
11 2 5 234.252 218.428 13.551 37.072 o
11 2 6 34.717 38.801 9.757 88.072 o
11 2 7 163.338 177.477 12.565 44.990 o
11 2 8 0.635 -2.575 9.746 97.512 o
11 2 9 129.090 141.339 14.341 38.065 o
11 2 10 0.916 -6.566 10.844 78.757 o
11 2 11 184.447 226.205 16.280 28.770 o
11 2 12 228.549 229.410 16.654 26.971 o
11 2 13 111.383 114.230 13.431 43.680 o
11 2 14 56.475 84.871 13.527 46.014 o
11 2 15 4.274 4.667 12.484 59.040 o
11 2 16 125.322 106.287 15.467 33.962 o
11 2 17 23.220 17.511 13.505 49.241 o
11 2 18 19.756 3.064 13.595 49.129 o
11 3 1 18.856 18.259 9.987 88.378 o
11 3 2 88.747 89.878 11.607 57.992 o
11 3 3 25.994 37.735 10.389 79.744 o
11 3 4 152.364 129.395 12.507 46.887 o
11 3 5 14.645 27.779 10.280 83.558 o
11 3 6 140.292 141.736 12.856 45.129 o
11 3 7 203.522 209.626 17.883 24.454 o
11 3 8 691.415 688.541 22.788 12.577 o
11 3 9 0.535 12.020 11.569 68.669 o
11 3 10 3.544 -0.754 11.436 70.563 o
11 3 11 8.572 8.191 11.822 65.258 o
11 3 12 231.317 220.575 16.401 27.672 o
11 3 13 18.453 30.998 12.653 55.731 o
11 3 14 202.024 231.100 23.717 14.867 o
11 3 15 592.297 584.394 23.319 12.761 o
11 3 16 191.415 173.982 16.035 29.858 o
11 3 17 173.457 162.852 17.535 26.031 o
11 4 1 126.807 134.952 12.492 48.057 o
11 4 2 8.652 23.458 10.250 85.195 o
11 4 3 474.649 477.341 18.254 19.409 o
11 4 4 156.334 153.080 13.141 42.708 o
11 4 5 23.291 41.493 10.697 75.633 o
11 4 6 1.586 3.113 9.984 92.499 o
11 4 7 21.944 22.294 10.748 76.225 o
11 4 8 146.342 136.421 13.828 39.959 o
11 4 9 17.741 18.925 11.439 68.236 o
11 4 10 0.293 -12.606 12.606 58.341 o
11 4 11 56.818 49.911 12.671 52.734 o
11 4 12 361.036 342.004 18.919 20.012 o
11 4 13 13.506 23.502 12.444 58.126 o
11 4 14 61.512 72.132 13.720 44.901 o
11 4 15 760.397 745.256 32.779 7.049 o
11 4 16 175.031 202.950 19.581 21.246 o
11 5 1 118.321 132.140 12.808 46.592 o
11 5 2 67.043 68.924 11.510 61.196 o
11 5 3 5.502 -4.559 9.549 100.580 o
11 5 4 16.639 38.442 10.350 81.498 o
11 5 5 39.300 42.080 10.775 72.814 o
11 5 6 13.100 2.484 10.513 81.941 o
11 5 7 0.002 7.435 10.579 82.359 o
11 5 8 5.079 21.102 10.870 76.615 o
11 5 9 42.488 44.206 11.966 59.736 o
11 5 10 533.024 513.318 20.795 15.613 o
11 5 11 24.146 33.656 11.959 61.557 o
11 5 12 58.833 65.304 12.845 50.914 o
11 5 13 148.454 113.896 14.622 36.672 o
11 5 14 107.506 100.256 15.673 33.668 o
11 6 1 3.662 3.246 9.909 93.512 o
11 6 2 157.803 176.305 13.362 41.110 o
11 6 3 2.493 19.310 10.385 84.238 o
11 6 4 293.706 294.197 15.312 28.902 o
11 6 5 6.140 13.896 10.438 83.265 o
11 6 6 14.021 4.811 10.731 78.461 o
11 6 7 57.369 47.968 11.769 60.324 o
11 6 8 650.416 667.912 21.963 13.472 o
11 6 9 124.875 139.135 14.010 39.763 o
11 6 10 288.271 337.359 21.021 17.444 o
11 6 11 6.126 -3.312 13.240 52.569 o
11 6 12 246.349 219.889 18.883 21.786 o
11 7 1 11.586 28.174 10.479 80.940 o
11 7 2 3.271 14.050 10.243 86.807 o
11 7 3 546.605 504.086 18.636 18.154 o
11 7 4 27.665 36.488 11.632 64.467 o
11 7 5 11.188 25.252 11.376 69.296 o
11 7 6 41.757 31.833 12.931 52.112 o
11 7 7 154.080 140.410 15.276 33.584 o
11 7 8 60.437 52.895 13.907 44.230 o
12 0 0 71.132 76.770 26.637 12.703 o
12 0 2 49.101 61.883 17.429 29.095 o
12 0 4 42.489 42.044 16.566 32.395 o
12 0 6 0.632 -4.860 19.173 25.222 o
12 1 0 66.998 80.167 17.698 27.821 o
12 1 1 321.349 313.787 17.655 22.849 o
12 1 2 129.546 131.992 14.218 38.750 o
12 1 3 38.370 47.928 12.120 58.496 o
12 1 4 148.970 118.018 13.855 40.052 o
12 1 5 254.850 244.162 20.467 18.842 o
12 1 6 578.926 590.289 26.662 10.403 o
12 2 0 81.105 83.773 17.547 28.013 o
12 2 1 99.569 84.205 12.547 50.360 o
12 2 2 0.552 8.776 10.737 79.818 o
12 2 3 41.770 37.324 11.649 63.091 o
12 2 4 113.417 107.178 13.407 43.876 o
12 2 5 48.443 54.231 15.100 38.297 o
12 3 0 5.274 44.930 31.152 9.506 o
